# Supplementary material for: In situ assembly of bioresorbable organic bioelectronics in the brain
Source: Nat Commun. 2023 Jul 24;14:4453. doi: 10.1038/s41467-023-40175-3 (PMC10366153; doi:10.1038/s41467-023-40175-3)
Supplement: Supplementary file 11 — Source data [file 41467_2023_40175_MOESM11_ESM.zip]

Archive with 12 entries (11 files):
- Source/
- Source/Fig1_source.xlsx
- Source/Fig2D.xlsx
- Source/Fig2E.xlsx
- Source/Fig2j.xlsx
- Source/Fig4_1d.xlsx
- Source/Fig4_7d.xlsx
- Source/FigS1.xlsx
- Source/FigS11.xlsx
- Source/FigS5.xlsx
- Source/FigS6.xlsx
- Source/FigS7.xlsx
