# Supplementary material for: In situ assembly of bioresorbable organic bioelectronics in the brain
Source: Nat Commun. 2023 Jul 24;14:4453. doi: 10.1038/s41467-023-40175-3 (PMC10366153; doi:10.1038/s41467-023-40175-3)
Supplement: Supplementary file 11 — Source data [file 41467_2023_40175_MOESM11_ESM.zip › Source/Fig1_source.xlsx]

## Sheet: Sheet1
Contact 26-25		Contact 24-25		Contact 23-25
U [V]	I [A]	U [V]	I [A]	U [V]	I [A]
-0.500058	-7.64127e-09	-0.500059	-5.96267e-09	-0.500053	1.82867e-10
-0.500059	-7.41823e-09	-0.500061	-4.59012e-09	-0.500053	-1.44768e-10
-0.500059	-7.38581e-09	-0.500063	-6.37606e-09	-0.500052	-5.81741e-11
-0.500057	-7.39399e-09	-0.500058	-3.41458e-09	-0.50005	-7.84636e-11
-0.500063	-6.39014e-09	-0.500061	-7.5281e-09	-0.500051	-2.38419e-14
-0.500055	-8.55154e-09	-0.50006	-5.74846e-09	-0.50005	-3.59654e-11
-0.500059	-6.44356e-09	-0.500061	-5.63613e-09	-0.500051	-3.42131e-11
-0.500057	-8.44007e-09	-0.500062	-5.60803e-09	-0.500051	-2.72989e-11
-0.500054	-7.47381e-09	-0.500062	-5.60194e-09	-0.500051	7.71582e-10
-0.500055	-7.47106e-09	-0.500062	-5.6294e-09	-0.500051	-7.09713e-10
-0.500056	-7.30717e-09	-0.500059	-5.62415e-09	-0.500049	1.93372e-09
-0.500056	-7.49896e-09	-0.500061	-5.66521e-09	-0.500051	-1.75047e-09
-0.500056	-7.07775e-09	-0.500058	-5.61566e-09	-0.500051	-1.70493e-10
-0.500055	-7.39754e-09	-0.500059	-5.76782e-09	-0.500052	-7.76172e-11
-0.500056	-7.19059e-09	-0.500057	-5.17646e-09	-0.500053	-1.10066e-10
-0.500058	-7.16243e-09	-0.500058	-6.26633e-09	-0.500052	-3.45111e-11
-0.500058	-7.71465e-09	-0.500058	-4.87217e-09	-0.500052	-1.82128e-10
-0.500053	-6.07367e-09	-0.500059	-6.78277e-09	-0.500053	-4.01616e-11
-0.498661	-8.46483e-09	-0.498665	-5.92335e-09	-0.498658	-2.2347e-10
-0.497335	-7.36765e-09	-0.497336	-5.85165e-09	-0.49733	-2.87771e-11
-0.496156	-7.39901e-09	-0.49612	-5.88061e-09	-0.496115	-2.94983e-10
-0.495045	-7.36957e-09	-0.495048	-5.72261e-09	-0.495041	1.06955e-10
-0.494081	-7.38254e-09	-0.494083	-5.72137e-09	-0.494078	-5.9334e-10
-0.493221	-7.40461e-09	-0.493221	-5.74356e-09	-0.493177	5.17404e-10
-0.492469	-7.52432e-09	-0.492468	-5.73055e-09	-0.492426	-1.07274e-09
-0.491821	-7.41818e-09	-0.491789	-5.6711e-09	-0.491782	-4.40729e-10
-0.491214	-7.51159e-09	-0.49118	-5.6109e-09	-0.491178	-4.08292e-10
-0.490569	-7.59463e-09	-0.490539	-5.42598e-09	-0.490532	-3.96991e-10
-0.48996	-7.29889e-09	-0.48994	-5.02944e-09	-0.489926	-3.85976e-10
-0.489314	-7.74363e-09	-0.489279	-6.34294e-09	-0.489279	-3.61717e-10
-0.488705	-6.90705e-09	-0.488675	-5.63756e-09	-0.48867	-2.54798e-10
-0.488059	-7.42565e-09	-0.48803	-5.39269e-09	-0.488026	-1.78099e-11
-0.487448	-7.02587e-09	-0.487425	-5.49979e-09	-0.487417	-1.1822e-10
-0.486809	-7.51916e-09	-0.486809	-5.60716e-09	-0.486772	-3.196e-11
-0.4862	-7.5019e-09	-0.486165	-5.52193e-09	-0.486166	-2.69914e-10
-0.485555	-7.20716e-09	-0.485556	-5.3453e-09	-0.485522	-2.80153e-09
-0.484946	-7.26838e-09	-0.484914	-5.48028e-09	-0.484913	-1.459e-10
-0.484301	-7.39099e-09	-0.484304	-5.71038e-09	-0.484267	-4.11487e-10
-0.483693	-7.47761e-09	-0.483655	-5.87314e-09	-0.483661	-2.58899e-10
-0.483052	-7.26374e-09	-0.483051	-3.5112e-09	-0.48302	1.72973e-11
-0.482443	-5.27447e-09	-0.482408	-6.61047e-09	-0.482406	-1.36507e-10
-0.481801	-8.16946e-09	-0.481798	-5.7402e-09	-0.481762	-3.33655e-10
-0.481191	-7.35135e-09	-0.481153	-5.40216e-09	-0.481156	-2.82681e-10
-0.480548	-7.00146e-09	-0.480544	-5.31372e-09	-0.480508	9.61769e-10
-0.479938	-7.07815e-09	-0.4799	-5.45299e-09	-0.479902	-5.79989e-10
-0.479329	-7.1838e-09	-0.479292	-5.57888e-09	-0.479292	5.67329e-10
-0.478689	-7.32625e-09	-0.478648	-5.33812e-09	-0.478646	-6.44159e-10
-0.478076	-6.86895e-09	-0.47804	-5.21711e-09	-0.478039	-5.94616e-11
-0.477433	-6.90188e-09	-0.477392	-4.94955e-09	-0.477391	-8.01444e-11
-0.476817	-6.46064e-09	-0.476784	-5.8039e-09	-0.476784	-3.25727e-10
-0.476178	-7.42267e-09	-0.476136	-7.47836e-09	-0.476137	-2.92552e-10
-0.475568	-9.45841e-09	-0.475531	-5.55327e-09	-0.475532	9.64522e-11
-0.474928	-7.04616e-09	-0.474885	-5.36741e-09	-0.474891	-1.3268e-10
-0.474317	-7.11019e-09	-0.474279	-5.56982e-09	-0.474284	-2.97678e-10
-0.473673	-7.23681e-09	-0.473633	-5.32254e-09	-0.473637	-1.17743e-10
-0.473064	-6.90438e-09	-0.473023	-5.2523e-09	-0.473029	2.61852e-09
-0.47242	-6.8548e-09	-0.47238	-5.40558e-09	-0.472382	-1.55839e-09
-0.47181	-6.916e-09	-0.471771	-5.55364e-09	-0.471771	-3.93951e-10
-0.471168	-7.06818e-09	-0.47113	-4.79159e-09	-0.471127	-2.86937e-10
-0.470563	-6.43001e-09	-0.47052	-6.19437e-09	-0.47052	-3.35813e-11
-0.46991	-7.51526e-09	-0.469868	-4.40197e-09	-0.469872	-6.94752e-11
-0.469302	-5.70112e-09	-0.469265	-5.9972e-09	-0.469266	-3.2618e-10
-0.468661	-7.61677e-09	-0.46862	-5.2655e-09	-0.46862	-2.84219e-10
-0.46805	-6.83699e-09	-0.468012	-5.13128e-09	-0.468016	-1.00017e-11
-0.467408	-6.71568e-09	-0.467371	-5.14859e-09	-0.467366	5.73683e-10
-0.4668	-6.97987e-09	-0.466764	-5.38946e-09	-0.466761	-6.3957e-10
-0.466156	-7.07943e-09	-0.466114	-5.24955e-09	-0.466114	1.57678e-10
-0.465545	-6.67419e-09	-0.465508	-4.89938e-09	-0.465505	-2.50268e-10
-0.464903	-6.82967e-09	-0.464863	-5.27878e-09	-0.464861	1.51515e-11
-0.464294	-6.93043e-09	-0.464253	-4.98523e-09	-0.46425	-3.13711e-10
-0.463651	-6.69987e-09	-0.463618	-3.41377e-09	-0.463608	-2.63989e-10
-0.463047	-4.97507e-09	-0.463005	-6.6151e-09	-0.463	2.06184e-10
-0.462398	-8.22962e-09	-0.462357	-5.20115e-09	-0.462354	-2.05088e-10
-0.461789	-6.87414e-09	-0.461747	-5.27146e-09	-0.461744	-2.60866e-10
-0.461148	-7.02355e-09	-0.4611	-5.01258e-09	-0.461135	-3.36432e-10
-0.460537	-6.79945e-09	-0.460493	-4.91184e-09	-0.460488	-4.53353e-10
-0.459893	-6.61461e-09	-0.459849	-5.08938e-09	-0.459883	1.74109e-09
-0.459285	-6.74126e-09	-0.459237	-5.30183e-09	-0.459238	-1.18822e-09
-0.458641	-7.01964e-09	-0.458634	-5.09194e-09	-0.45863	-4.1151e-10
-0.458032	-6.64014e-09	-0.457984	-3.64823e-09	-0.457986	-2.67267e-11
-0.457418	-5.39383e-09	-0.457376	-5.58913e-09	-0.457376	-4.8697e-11
-0.456776	-7.36387e-09	-0.456735	-4.85703e-09	-0.456734	-2.419e-10
-0.45617	-6.76193e-09	-0.456124	-5.27493e-09	-0.456122	-3.3108e-10
-0.455529	-7.05274e-09	-0.455484	-5.10756e-09	-0.455481	-2.98142e-11
-0.454915	-6.53156e-09	-0.454873	-4.95645e-09	-0.454869	-9.73463e-11
-0.454272	-6.75054e-09	-0.45423	-5.33147e-09	-0.454222	2.46584e-10
-0.453662	-6.89366e-09	-0.45362	-5.01372e-09	-0.453616	-5.66125e-10
-0.453015	-6.6306e-09	-0.452972	-4.94925e-09	-0.452971	-2.68176e-09
-0.452413	-6.50109e-09	-0.452363	-4.93796e-09	-0.452365	-9.64522e-11
-0.451768	-6.36183e-09	-0.451719	-5.34281e-09	-0.451721	-3.04019e-10
-0.451158	-6.94675e-09	-0.451115	-5.08994e-09	-0.451117	-3.70908e-10
-0.4505	-6.87813e-09	-0.450465	-3.80878e-09	-0.450469	-1.27304e-10
-0.449902	-6.24717e-09	-0.449858	-5.50844e-09	-0.449858	-2.54631e-11
-0.449257	-6.76326e-09	-0.449212	-5.29413e-09	-0.449213	-2.12157e-10
-0.448652	-6.83157e-09	-0.448604	-4.99486e-09	-0.448605	-3.51536e-10
-0.448006	-6.61678e-09	-0.447962	-4.83183e-09	-0.447963	2.17235e-10
-0.447397	-6.4136e-09	-0.447352	-4.93306e-09	-0.447351	-7.64239e-10
-0.446758	-6.77115e-09	-0.446708	-5.10969e-09	-0.446704	9.95648e-10
-0.446145	-6.85248e-09	-0.446098	-4.8784e-09	-0.446097	-9.33588e-10
-0.4455	-6.53555e-09	-0.445457	-4.92116e-09	-0.44545	-1.22988e-10
-0.444892	-7.32584e-09	-0.444844	-3.99904e-09	-0.444845	2.61903e-11
-0.444249	-5.51354e-09	-0.444202	-5.43053e-09	-0.4442	-2.25568e-10
-0.443641	-7.38697e-09	-0.443592	-5.51925e-09	-0.443593	-3.46446e-10
-0.442997	-6.58635e-09	-0.442986	-4.85247e-09	-0.442951	1.07491e-10
-0.442383	-6.31166e-09	-0.442337	-4.90904e-09	-0.442336	-1.42479e-10
-0.441739	-6.4821e-09	-0.441732	-5.0719e-09	-0.441693	-1.30343e-10
-0.441134	-6.69789e-09	-0.441088	-4.90068e-09	-0.441082	-1.29998e-10
-0.44049	-6.53173e-09	-0.440481	-4.6344e-09	-0.440445	2.36363e-09
-0.439884	-6.32684e-09	-0.439837	-4.76732e-09	-0.439836	-2.05139e-09
-0.439238	-6.42605e-09	-0.439227	-4.856e-09	-0.439186	-2.58696e-10
-0.438623	-6.42746e-09	-0.438587	-4.73635e-09	-0.438577	-3.54815e-10
-0.438022	-6.03879e-09	-0.437976	-6.40501e-09	-0.437933	-7.70807e-11
-0.437374	-8.71944e-09	-0.437331	-4.57625e-09	-0.437321	2.43783e-11
-0.436761	-6.51257e-09	-0.436725	-5.05754e-09	-0.436679	-1.88041e-10
-0.436122	-6.64536e-09	-0.43608	-4.82764e-09	-0.436073	-3.66509e-10
-0.435514	-6.38144e-09	-0.435471	-4.71792e-09	-0.435427	-1.17469e-10
-0.43487	-5.95492e-09	-0.434824	-4.50493e-09	-0.434819	9.03356e-10
-0.434259	-6.49683e-09	-0.434215	-4.90665e-09	-0.434211	-5.5759e-10
-0.433616	-6.60239e-09	-0.433569	-4.78786e-09	-0.433568	3.16107e-10
-0.433006	-6.4093e-09	-0.432965	-3.94081e-09	-0.43296	-3.9264e-10
-0.432362	-5.26391e-09	-0.432319	-4.90314e-09	-0.432314	1.07121e-10
-0.431755	-6.77969e-09	-0.43171	-4.24168e-09	-0.431706	-2.06566e-10
-0.431111	-5.76798e-09	-0.431071	-4.80977e-09	-0.43106	-3.59976e-10
-0.430499	-6.72212e-09	-0.430455	-4.6905e-09	-0.430451	-6.75917e-11
-0.429857	-6.15973e-09	-0.429812	-4.64189e-09	-0.429805	-5.60641e-11
-0.429246	-6.20688e-09	-0.429204	-4.77982e-09	-0.429198	-1.33038e-10
-0.428603	-6.4742e-09	-0.42856	-4.68706e-09	-0.428554	-3.75474e-10
-0.427997	-6.28203e-09	-0.427952	-4.5723e-09	-0.427948	2.76327e-11
-0.427353	-6.11658e-09	-0.427305	-4.7349e-09	-0.427302	2.33111e-09
-0.42674	-6.20047e-09	-0.426697	-4.93459e-09	-0.426695	-1.31313e-09
-0.426095	-6.41863e-09	-0.426051	-4.6212e-09	-0.426048	-4.2336e-10
-0.425485	-6.11496e-09	-0.425444	-2.21212e-09	-0.425438	-1.0705e-10
-0.424839	-3.27303e-09	-0.424799	-5.80142e-09	-0.424793	-1.95503e-12
-0.424234	-7.48954e-09	-0.424193	-4.84605e-09	-0.424185	-1.16098e-10
-0.423589	-6.59097e-09	-0.423548	-4.66481e-09	-0.423541	-3.48115e-10
-0.42298	-6.26645e-09	-0.422938	-4.71835e-09	-0.422931	-1.22941e-10
-0.422332	-6.02365e-09	-0.422329	-4.53193e-09	-0.422288	-1.18196e-10
-0.421725	-6.00654e-09	-0.421685	-4.65982e-09	-0.421676	5.94723e-10
-0.421081	-6.36245e-09	-0.421075	-4.64792e-09	-0.421035	-7.17819e-10
-0.420471	-6.20432e-09	-0.420431	-4.51788e-09	-0.42042	-1.71807e-09
-0.419827	-6.08842e-09	-0.419825	-4.09328e-09	-0.419778	-2.07841e-10
-0.419219	-5.50873e-09	-0.419177	-5.03246e-09	-0.419171	-7.97272e-11
-0.418609	-6.6486e-09	-0.418567	-4.21056e-09	-0.418525	-3.74794e-10
-0.417956	-6.29964e-09	-0.417921	-4.64668e-09	-0.417916	-1.52075e-10
-0.417359	-6.12227e-09	-0.417312	-4.47447e-09	-0.41727	4.10676e-11
-0.416713	-6.00333e-09	-0.41667	-4.68943e-09	-0.416665	-1.31738e-10
-0.416108	-6.26501e-09	-0.41606	-4.55908e-09	-0.416019	-3.41892e-10
-0.415462	-6.05264e-09	-0.415412	-4.38663e-09	-0.415409	-1.26183e-10
-0.414851	-5.70859e-09	-0.414803	-4.3735e-09	-0.414763	-1.11586e-09
-0.414206	-6.05521e-09	-0.414159	-4.60715e-09	-0.414156	1.05035e-09
-0.413594	-6.10386e-09	-0.413553	-4.53535e-09	-0.413506	-9.75144e-10
-0.412953	-6.08763e-09	-0.412906	-5.14511e-09	-0.412902	-1.92559e-10
-0.412347	-7.28949e-09	-0.412299	-3.03726e-09	-0.41226	1.3442e-10
-0.411701	-4.60817e-09	-0.411655	-5.40299e-09	-0.411651	-1.76001e-10
-0.411088	-6.79359e-09	-0.411047	-4.61942e-09	-0.411002	-2.78854e-10
-0.410443	-6.17824e-09	-0.410402	-4.36809e-09	-0.410395	-1.71459e-10
-0.409834	-5.79656e-09	-0.409792	-4.35275e-09	-0.409788	3.95417e-11
-0.409189	-5.86514e-09	-0.409149	-4.60887e-09	-0.409142	-9.90868e-11
-0.408583	-6.07294e-09	-0.408544	-4.42003e-09	-0.408535	8.53419e-11
-0.40794	-5.97607e-09	-0.407899	-4.22151e-09	-0.407896	7.93004e-10
-0.407331	-5.6134e-09	-0.407289	-4.3396e-09	-0.407281	-1.89235e-09
-0.406686	-5.80653e-09	-0.406643	-4.23629e-09	-0.406634	-1.89233e-10
-0.406075	-5.38223e-09	-0.406033	-4.64616e-09	-0.406026	-3.50666e-10
-0.40544	-5.84781e-09	-0.405397	-6.92706e-09	-0.40538	-1.98722e-10
-0.404825	-7.12622e-09	-0.404784	-4.45514e-09	-0.404775	5.67317e-11
-0.404179	-5.59534e-09	-0.40414	-4.48066e-09	-0.404128	-6.72221e-11
-0.403574	-5.95667e-09	-0.403531	-4.45502e-09	-0.403521	-3.60703e-10
-0.402927	-5.85197e-09	-0.402919	-4.51049e-09	-0.402879	-1.6495e-10
-0.402319	-5.6101e-09	-0.402281	-4.21098e-09	-0.402267	1.39859e-09
-0.401674	-5.69141e-09	-0.401668	-4.51683e-09	-0.401618	-6.56092e-10
-0.401065	-5.85122e-09	-0.401028	-4.38476e-09	-0.401013	1.18911e-10
-0.400421	-5.78187e-09	-0.400423	-3.18894e-09	-0.400373	-4.6277e-10
-0.399813	-3.38666e-09	-0.399777	-4.77322e-09	-0.399761	2.2161e-11
-0.399201	-6.82061e-09	-0.399162	-3.56151e-09	-0.39912	-7.658e-11
-0.398556	-5.6753e-09	-0.398519	-4.80864e-09	-0.398507	-3.62051e-10
-0.397947	-5.89434e-09	-0.397913	-4.11559e-09	-0.39787	-2.28822e-10
-0.397303	-5.44351e-09	-0.397264	-4.15634e-09	-0.397253	-1.72019e-11
-0.396696	-5.57742e-09	-0.396657	-4.38336e-09	-0.39661	-2.74181e-13
-0.396051	-5.72294e-09	-0.396019	-4.3233e-09	-0.396007	-3.89731e-10
-0.39544	-5.80995e-09	-0.395404	-4.14157e-09	-0.395361	3.99828e-11
-0.394795	-5.25739e-09	-0.394762	-4.11642e-09	-0.394751	1.59612e-09
-0.394187	-5.1146e-09	-0.394151	-4.35756e-09	-0.394108	-8.51154e-10
-0.393546	-5.8857e-09	-0.393507	-4.05984e-09	-0.393496	-3.67117e-10
-0.392936	-5.36009e-09	-0.392908	-9.12523e-10	-0.392853	-2.05469e-10
-0.392288	-5.75279e-09	-0.392258	-5.92875e-09	-0.392243	2.15554e-10
-0.391682	-5.51956e-09	-0.391648	-4.37683e-09	-0.391598	-1.34099e-10
-0.391039	-5.64892e-09	-0.391002	-4.33592e-09	-0.390989	-2.75421e-10
-0.390429	-5.69321e-09	-0.390395	-4.12157e-09	-0.390383	-2.39897e-10
-0.389786	-5.44561e-09	-0.389748	-4.12616e-09	-0.38973	-4.50432e-10
-0.389184	-5.50581e-09	-0.38913	-4.32704e-09	-0.389131	9.80735e-10
-0.388524	-5.63266e-09	-0.388482	-4.2872e-09	-0.388492	-8.21865e-10
-0.387918	-5.65573e-09	-0.387899	-4.23849e-09	-0.387889	-4.40991e-10
-0.387283	-5.61357e-09	-0.387228	-3.47342e-09	-0.387247	-4.40121e-11
-0.386655	-3.65853e-09	-0.386615	-4.61237e-09	-0.386603	-5.4419e-11
-0.386009	-6.4893e-09	-0.385975	-3.73671e-09	-0.385958	-2.84338e-10
-0.385426	-5.72022e-09	-0.385368	-4.36353e-09	-0.385375	-2.1162e-10
-0.384783	-5.40047e-09	-0.384744	-4.1471e-09	-0.384724	1.00601e-10
-0.384168	-5.25513e-09	-0.384118	-4.21586e-09	-0.384117	-6.38723e-11
-0.383518	-5.59049e-09	-0.383479	-4.2593e-09	-0.383471	-1.28436e-10
-0.382912	-5.54374e-09	-0.382872	-4.07078e-09	-0.382867	-3.31962e-10
-0.382265	-5.33106e-09	-0.382226	-3.88962e-09	-0.382223	-1.92478e-09
-0.381658	-5.30843e-09	-0.381621	-4.30529e-09	-0.381607	4.63736e-10
-0.381013	-5.13568e-09	-0.380974	-4.22256e-09	-0.380969	-6.09827e-10
-0.380407	-5.76885e-09	-0.380359	-4.77248e-09	-0.380361	-2.14458e-10
-0.37979	-7.68936e-09	-0.379758	-2.24088e-09	-0.379716	1.88255e-10
-0.379153	-5.48303e-09	-0.379112	-5.2177e-09	-0.379102	-1.16432e-10
-0.378538	-5.45682e-09	-0.378505	-4.3243e-09	-0.37846	-2.50661e-10
-0.377895	-5.56383e-09	-0.377864	-4.05574e-09	-0.377849	-2.47943e-10
-0.377287	-5.27297e-09	-0.377254	-4.04454e-09	-0.377215	2.1137e-10
-0.376644	-5.243e-09	-0.376606	-4.18555e-09	-0.376599	-3.34919e-10
-0.376036	-5.44413e-09	-0.375998	-4.28389e-09	-0.375952	4.43423e-10
-0.375391	-5.47038e-09	-0.375354	-4.01609e-09	-0.37535	-5.53465e-10
-0.374787	-4.96643e-09	-0.374746	-4.02236e-09	-0.374704	-6.32858e-10
-0.374139	-5.97881e-09	-0.3741	-3.76071e-09	-0.374092	-5.57184e-11
-0.373529	-4.14186e-09	-0.373496	-4.34197e-09	-0.373452	-2.80964e-10
-0.372887	-6.01367e-09	-0.372848	-6.55849e-09	-0.372843	-3.01826e-10
-0.372279	-5.43591e-09	-0.372239	-4.1798e-09	-0.372197	-7.13229e-11
-0.371631	-5.2014e-09	-0.371595	-3.9359e-09	-0.371586	-2.62141e-11
-0.371023	-5.25827e-09	-0.370987	-4.10877e-09	-0.370944	-2.16246e-10
-0.370379	-5.39039e-09	-0.370348	-4.01216e-09	-0.370333	-1.44076e-10
-0.369772	-5.11097e-09	-0.369734	-3.91412e-09	-0.369694	1.85509e-09
-0.369126	-5.08025e-09	-0.369093	-4.05386e-09	-0.369082	-1.26383e-09
-0.368518	-5.23551e-09	-0.368485	-4.17975e-09	-0.368437	-1.87135e-10
-0.367877	-5.10349e-09	-0.367839	-3.34721e-09	-0.367829	-3.88694e-10
-0.367269	-2.46177e-09	-0.367225	-4.54919e-09	-0.367184	1.27077e-11
-0.366615	-7.09041e-09	-0.366579	-2.95115e-09	-0.366577	1.0252e-12
-0.366007	-5.32513e-09	-0.365975	-4.6749e-09	-0.365929	-2.60234e-10
-0.365367	-5.37816e-09	-0.365333	-4.00339e-09	-0.36532	-3.53122e-10
-0.364755	-5.10074e-09	-0.364724	-3.81302e-09	-0.364684	-7.99894e-12
-0.364106	-4.9602e-09	-0.364075	-3.94897e-09	-0.364073	4.60517e-10
-0.363496	-5.251e-09	-0.363468	-4.05304e-09	-0.363456	-4.32992e-10
-0.362852	-5.33099e-09	-0.362823	-3.94343e-09	-0.362816	1.61076e-10
-0.362247	-4.87781e-09	-0.362212	-3.79683e-09	-0.362205	-5.59211e-11
-0.361602	-4.16025e-09	-0.361572	-4.01725e-09	-0.361568	-8.2171e-11
-0.360997	-5.63525e-09	-0.36096	-3.78749e-09	-0.360953	-2.06971e-10
-0.360351	-4.69028e-09	-0.360322	-8.72242e-10	-0.360309	-3.2618e-10
-0.359743	-5.23444e-09	-0.35971	-5.72689e-09	-0.359704	2.42901e-10
-0.359098	-4.9668e-09	-0.35906	-3.84326e-09	-0.35906	-1.81508e-10
-0.358491	-5.00358e-09	-0.358451	-3.79586e-09	-0.358446	-1.78647e-10
-0.357846	-5.17473e-09	-0.357807	-3.70258e-09	-0.357804	-3.36158e-10
-0.35724	-4.98973e-09	-0.357203	-3.62713e-09	-0.357197	-3.34978e-12
-0.356599	-4.9194e-09	-0.356591	-3.64681e-09	-0.356552	1.73025e-09
-0.355985	-4.96897e-09	-0.355949	-3.80917e-09	-0.355943	-1.01769e-09
-0.355337	-5.22591e-09	-0.355342	-3.65067e-09	-0.3553	-3.34287e-10
-0.354728	-5.18124e-09	-0.354694	-2.91594e-09	-0.354696	4.54187e-11
-0.354124	-3.60258e-09	-0.354084	-4.13502e-09	-0.354046	-2.45929e-11
-0.353481	-5.5975e-09	-0.353443	-3.31028e-09	-0.353441	-1.07765e-10
-0.352874	-5.18554e-09	-0.352835	-4.12427e-09	-0.352797	-3.40915e-10
-0.352224	-4.90279e-09	-0.352192	-3.80825e-09	-0.352188	2.55585e-11
-0.351617	-4.55523e-09	-0.351578	-3.80231e-09	-0.351541	-1.3113e-11
-0.35097	-5.00804e-09	-0.350935	-3.93579e-09	-0.350932	2.78652e-10
-0.350362	-5.06909e-09	-0.350327	-4.00965e-09	-0.350288	-5.669e-10
-0.34972	-4.77579e-09	-0.349683	-3.65102e-09	-0.349673	-1.83012e-09
-0.349111	-5.06803e-09	-0.349076	-3.8347e-09	-0.349034	8.88586e-11
-0.348465	-3.98668e-09	-0.348428	-3.85081e-09	-0.348428	-2.20287e-10
-0.34786	-5.47777e-09	-0.34782	-3.83729e-09	-0.347784	-3.02613e-10
-0.347213	-5.56448e-09	-0.347173	-1.62153e-09	-0.347174	-1.75238e-12
-0.346607	-4.78703e-09	-0.346567	-4.95547e-09	-0.34653	5.58615e-11
-0.345961	-4.82045e-09	-0.345926	-3.98618e-09	-0.345923	-1.18041e-10
-0.345353	-5.00495e-09	-0.345318	-3.68186e-09	-0.345277	-3.58427e-10
-0.344708	-4.76922e-09	-0.34467	-3.66395e-09	-0.34467	-2.11954e-11
-0.344096	-4.60165e-09	-0.344061	-3.82023e-09	-0.344024	-6.5372e-10
-0.343453	-4.71761e-09	-0.343418	-3.8982e-09	-0.343413	1.0335e-09
-0.342843	-4.70525e-09	-0.342807	-3.82141e-09	-0.342769	-9.39715e-10
-0.342204	-4.12785e-09	-0.342162	-3.55235e-09	-0.342163	-1.5949e-10
-0.341593	-6.46009e-09	-0.341554	-3.27957e-09	-0.341554	1.67131e-11
-0.340947	-4.52747e-09	-0.340909	-3.97679e-09	-0.340909	-8.95381e-11
-0.340341	-4.91029e-09	-0.340298	-5.61665e-09	-0.340305	-3.23319e-10
-0.339689	-4.62127e-09	-0.339659	-3.93192e-09	-0.339655	5.52535e-11
-0.339084	-4.46613e-09	-0.33905	-3.61087e-09	-0.339051	-1.73306e-10
-0.338444	-4.55196e-09	-0.338443	-3.76542e-09	-0.338405	-1.90735e-13
-0.337834	-4.78326e-09	-0.337801	-3.56536e-09	-0.337795	-1.33383e-10
-0.337225	-4.59387e-09	-0.337194	-3.54666e-09	-0.337157	1.45109e-09
-0.336583	-3.80142e-09	-0.336548	-3.66375e-09	-0.336544	-2.03103e-09
-0.335972	-4.90384e-09	-0.335941	-3.73493e-09	-0.335898	-2.20144e-10
-0.335329	-4.16294e-09	-0.335299	-3.45963e-09	-0.335288	-3.7539e-10
-0.334721	-4.78154e-09	-0.334686	-4.3672e-09	-0.334645	-8.23975e-11
-0.334077	-4.54605e-09	-0.334041	-2.37277e-09	-0.334037	-7.64132e-12
-0.333467	-4.59822e-09	-0.333436	-4.28909e-09	-0.333392	-1.01936e-10
-0.332819	-4.78362e-09	-0.332789	-3.59634e-09	-0.332784	-3.21925e-10
-0.332213	-4.57308e-09	-0.332177	-3.63503e-09	-0.332138	-1.05834e-10
-0.331568	-4.29494e-09	-0.331535	-3.54469e-09	-0.331525	8.79312e-10
-0.33096	-4.67409e-09	-0.330925	-3.63464e-09	-0.330882	-4.71044e-10
-0.330313	-4.72183e-09	-0.330281	-3.4264e-09	-0.330272	3.62337e-10
-0.329706	-4.40611e-09	-0.329674	-3.22226e-09	-0.329629	-3.70133e-10
-0.329062	-2.09687e-09	-0.329026	-3.5483e-09	-0.329021	2.44629e-10
-0.328454	-5.74864e-09	-0.328418	-3.30124e-09	-0.328371	-2.04945e-10
-0.327809	-4.80903e-09	-0.327776	-1.26176e-09	-0.327765	-3.12138e-10
-0.327203	-4.49907e-09	-0.327165	-5.44842e-09	-0.327122	-1.74737e-10
-0.326557	-4.39334e-09	-0.326517	-3.47501e-09	-0.326514	4.4179e-11
-0.325949	-4.40761e-09	-0.325911	-3.49267e-09	-0.325869	-8.45313e-11
-0.325305	-4.61998e-09	-0.325271	-3.31427e-09	-0.325261	-3.47424e-10
-0.324694	-4.47733e-09	-0.32466	-3.35672e-09	-0.324616	6.35624e-11
-0.324048	-4.24707e-09	-0.324015	-3.31759e-09	-0.324002	2.54427e-09
-0.323441	-3.94167e-09	-0.323406	-3.43643e-09	-0.323362	-1.28708e-09
-0.322794	-4.89298e-09	-0.322763	-3.22628e-09	-0.322748	-3.82876e-10
-0.322186	-4.42743e-09	-0.322158	-2.43905e-09	-0.322109	-7.52807e-11
-0.321543	-4.60811e-09	-0.321509	-3.75621e-09	-0.321499	5.34415e-11
-0.320933	-4.14749e-09	-0.320899	-2.79067e-09	-0.32086	-1.1456e-11
-0.320287	-4.60842e-09	-0.320256	-3.73253e-09	-0.320246	-3.10516e-10
-0.319683	-4.38724e-09	-0.319649	-3.36475e-09	-0.319597	-1.65081e-10
-0.319033	-4.20705e-09	-0.319	-3.21604e-09	-0.319001	-2.71916e-11
-0.31843	-4.31957e-09	-0.3184	-3.40183e-09	-0.318378	6.46687e-10
-0.317777	-4.50227e-09	-0.31776	-3.3983e-09	-0.31775	-6.72603e-10
-0.317178	-4.38889e-09	-0.317147	-3.24144e-09	-0.317116	-6.63245e-10
-0.316531	-5.19693e-09	-0.316529	-3.33642e-09	-0.316487	-2.06685e-10
-0.315921	-2.9318e-09	-0.315893	-3.42908e-09	-0.315876	-3.12686e-11
-0.31527	-5.32393e-09	-0.315282	-3.20036e-09	-0.315232	-3.22461e-10
-0.314669	-4.50896e-09	-0.314631	-8.84056e-10	-0.314629	-1.19638e-10
-0.314061	-4.19519e-09	-0.314029	-4.60906e-09	-0.313984	4.62055e-11
-0.313415	-4.35675e-09	-0.313386	-3.52689e-09	-0.313377	-4.42743e-11
-0.312805	-4.54025e-09	-0.312779	-3.33258e-09	-0.312729	-3.16882e-10
-0.31216	-4.38039e-09	-0.312133	-3.15409e-09	-0.31212	-2.06149e-10
-0.311555	-4.02707e-09	-0.311527	-3.26359e-09	-0.311477	-9.22704e-10
-0.310905	-4.39383e-09	-0.310877	-3.30802e-09	-0.310866	1.45595e-09
-0.310299	-4.05941e-09	-0.310271	-3.24129e-09	-0.310226	-1.09074e-09
-0.309663	-4.19925e-09	-0.309625	-3.07332e-09	-0.309619	-1.79255e-10
-0.309045	-7.11789e-09	-0.309017	-2.83051e-09	-0.308971	2.45464e-10
-0.308401	-4.40662e-09	-0.30837	-3.55921e-09	-0.308362	-1.10328e-10
-0.307792	-4.45212e-09	-0.307757	-4.49363e-09	-0.307716	-2.33829e-10
-0.307148	-4.31522e-09	-0.307116	-3.51416e-09	-0.307109	-1.44577e-10
-0.306542	-4.09034e-09	-0.306509	-3.25897e-09	-0.306466	6.14643e-11
-0.305897	-4.14126e-09	-0.305865	-3.2673e-09	-0.305855	-4.55022e-11
-0.305287	-4.34206e-09	-0.305254	-3.19371e-09	-0.305214	5.49316e-11
-0.304643	-4.26772e-09	-0.30461	-3.09994e-09	-0.30461	1.91748e-10
-0.304036	-2.88594e-09	-0.304002	-3.1345e-09	-0.30396	-2.72299e-09
-0.303391	-4.71274e-09	-0.303357	-3.22356e-09	-0.303348	-1.77872e-10
-0.30278	-3.39137e-09	-0.302747	-3.09006e-09	-0.302707	-3.25191e-10
-0.302142	-4.63734e-09	-0.302107	-3.92752e-09	-0.302101	-1.99795e-10
-0.301532	-4.04376e-09	-0.301496	-1.75887e-09	-0.301456	1.03927e-10
-0.300886	-3.94216e-09	-0.300851	-3.79513e-09	-0.300843	-1.70112e-11
-0.300279	-4.26462e-09	-0.300248	-3.03991e-09	-0.300197	-2.63906e-10
-0.299633	-4.20092e-09	-0.299602	-3.01664e-09	-0.299589	-1.4509e-10
-0.299026	-3.96785e-09	-0.298993	-2.98388e-09	-0.298941	1.48585e-09
-0.298384	-4.02988e-09	-0.298351	-3.15596e-09	-0.298337	-6.77979e-10
-0.297775	-4.18297e-09	-0.29774	-3.062e-09	-0.297692	5.12898e-10
-0.297129	-3.90152e-09	-0.297098	-2.70761e-09	-0.297089	-6.27923e-10
-0.296516	-7.59423e-10	-0.296487	-3.12405e-09	-0.296475	5.17607e-11
-0.295876	-5.50667e-09	-0.295876	-2.82995e-09	-0.295832	-3.45945e-11
-0.295265	-4.17587e-09	-0.295238	-1.60114e-09	-0.295223	-2.68221e-10
-0.294624	-4.07573e-09	-0.294628	-5.19962e-09	-0.294582	-2.18618e-10
-0.294016	-3.80659e-09	-0.293987	-3.05586e-09	-0.293971	3.37958e-11
-0.293371	-3.89421e-09	-0.293377	-3.07719e-09	-0.293328	1.09673e-11
-0.292761	-4.07755e-09	-0.292729	-2.95249e-09	-0.292717	-2.31862e-10
-0.292121	-4.0604e-09	-0.29212	-2.92149e-09	-0.292073	6.40512e-11
-0.29151	-3.73987e-09	-0.291474	-2.97973e-09	-0.291462	2.55297e-09
-0.290864	-3.1399e-09	-0.290868	-3.10439e-09	-0.290823	-1.31783e-09
-0.290256	-4.40186e-09	-0.290221	-3.02925e-09	-0.290213	-3.09229e-10
-0.289643	-3.72031e-09	-0.289612	-1.99598e-09	-0.289566	-2.59638e-10
-0.289	-4.33134e-09	-0.288967	-3.45567e-09	-0.288957	1.95634e-10
-0.288391	-3.88337e-09	-0.288359	-2.40072e-09	-0.288313	-7.10249e-11
-0.287746	-4.0417e-09	-0.287715	-3.33513e-09	-0.287702	-1.87612e-10
-0.287138	-4.04383e-09	-0.287108	-3.10452e-09	-0.287064	-3.00646e-10
-0.286498	-3.78107e-09	-0.286465	-2.79973e-09	-0.286452	-1.74105e-10
-0.285889	-3.79699e-09	-0.285856	-3.02854e-09	-0.285806	9.41527e-10
-0.285245	-3.95811e-09	-0.285211	-2.92486e-09	-0.285196	-6.83522e-10
-0.284633	-3.98787e-09	-0.284599	-2.77051e-09	-0.284551	4.90785e-11
-0.283987	-5.0007e-09	-0.283956	-2.90141e-09	-0.283946	-6.0153e-11
-0.283379	-2.37513e-09	-0.283348	-2.93407e-09	-0.283299	-5.88656e-11
-0.28274	-4.69131e-09	-0.282701	-2.76735e-09	-0.282692	-2.26176e-10
-0.282128	-3.94717e-09	-0.282091	-3.42095e-10	-0.282051	-2.52295e-10
-0.281493	-3.69787e-09	-0.28145	-4.0733e-09	-0.281439	3.13282e-11
-0.280879	-3.67548e-09	-0.280838	-3.02951e-09	-0.280793	3.42131e-11
-0.280233	-3.9018e-09	-0.280193	-2.86947e-09	-0.280184	-2.02119e-10
-0.279625	-3.88646e-09	-0.279588	-2.80665e-09	-0.279544	-2.96283e-10
-0.278981	-3.32432e-09	-0.278978	-2.80858e-09	-0.278932	-1.33821e-09
-0.278373	-3.89328e-09	-0.278335	-2.84616e-09	-0.278286	1.0661e-09
-0.277725	-3.37188e-09	-0.277722	-2.7421e-09	-0.277678	-7.49636e-10
-0.277115	-4.10106e-09	-0.277078	-2.59082e-09	-0.277036	-2.1522e-10
-0.276472	-5.4904e-09	-0.276471	-2.37113e-09	-0.276428	1.41549e-10
-0.27586	-3.71706e-09	-0.275826	-3.01776e-09	-0.275782	-6.39439e-11
-0.275219	-3.81763e-09	-0.275209	-3.47499e-09	-0.275175	-1.56128e-10
-0.274615	-3.79657e-09	-0.274578	-2.85434e-09	-0.274531	-2.82514e-10
-0.273969	-3.59634e-09	-0.273969	-2.78115e-09	-0.273918	4.1604e-12
-0.273354	-3.62099e-09	-0.273321	-2.86463e-09	-0.273269	-1.45674e-10
-0.272707	-3.76182e-09	-0.272715	-2.77294e-09	-0.272657	5.09274e-10
-0.272101	-3.80734e-09	-0.272071	-2.76308e-09	-0.272052	-6.4038e-10
-0.271458	-2.04898e-09	-0.271461	-2.79472e-09	-0.271405	-1.12641e-09
-0.270851	-4.60171e-09	-0.270814	-2.87366e-09	-0.270802	-1.97649e-11
-0.270203	-3.17842e-09	-0.270207	-2.74231e-09	-0.27016	-1.5769e-10
-0.269596	-4.05118e-09	-0.269561	-3.51106e-09	-0.269551	-2.55668e-10
-0.268948	-3.80259e-09	-0.26895	-1.45544e-09	-0.268903	5.86271e-11
-0.268341	-3.29827e-09	-0.268306	-3.41531e-09	-0.268297	-3.48687e-11
-0.267696	-3.70954e-09	-0.2677	-2.75372e-09	-0.267652	-7.19309e-11
-0.26709	-3.70229e-09	-0.267054	-2.71577e-09	-0.267044	-2.00999e-10
-0.266444	-3.49312e-09	-0.266444	-2.53286e-09	-0.266402	1.27482e-09
-0.265836	-3.23718e-09	-0.265802	-2.71841e-09	-0.265792	-1.31406e-09
-0.265191	-3.78219e-09	-0.265189	-2.72833e-09	-0.265148	1.8239e-11
-0.264579	-3.31147e-09	-0.264548	-2.68813e-09	-0.264539	-4.23217e-10
-0.26394	-2.59308e-09	-0.263938	-2.59495e-09	-0.263894	-1.66893e-12
-0.263328	-4.04092e-09	-0.263296	-2.39017e-09	-0.263285	4.77314e-11
-0.262719	-3.59604e-09	-0.262696	-2.17116e-09	-0.262642	-7.45893e-11
-0.262073	-3.6629e-09	-0.262042	-4.93979e-09	-0.262034	-2.77984e-10
-0.261467	-3.50461e-09	-0.261428	-2.69579e-09	-0.261388	3.75271e-11
-0.260822	-3.36213e-09	-0.260782	-2.65688e-09	-0.260781	5.36478e-10
-0.26021	-3.55154e-09	-0.260177	-2.63351e-09	-0.260136	-3.21805e-10
-0.259565	-3.56959e-09	-0.259568	-2.56553e-09	-0.259524	1.78766e-10
-0.258962	-3.14573e-09	-0.258926	-2.52019e-09	-0.258885	9.84907e-11
-0.258317	-1.98286e-09	-0.258317	-2.58086e-09	-0.258274	-8.70705e-11
-0.257707	-4.05159e-09	-0.257669	-2.53525e-09	-0.257632	-1.49775e-10
-0.257063	-3.48945e-09	-0.25706	-1.51333e-09	-0.257023	-2.93744e-10
-0.256452	-3.41046e-09	-0.256417	-2.96972e-09	-0.25638	1.33455e-10
-0.25581	-3.31782e-09	-0.255806	-1.86808e-09	-0.255769	-1.32036e-10
-0.255199	-3.43002e-09	-0.255166	-2.7959e-09	-0.255126	-6.71983e-11
-0.254557	-3.5426e-09	-0.254554	-2.73006e-09	-0.254517	-2.77531e-10
-0.253949	-3.31305e-09	-0.253908	-2.48032e-09	-0.253873	9.18388e-11
-0.253302	-3.23613e-09	-0.2533	-2.5825e-09	-0.25326	1.79521e-09
-0.252692	-3.12411e-09	-0.252656	-2.52391e-09	-0.252613	-9.28819e-10
-0.252046	-3.61124e-09	-0.252043	-2.39718e-09	-0.252008	-3.18372e-10
-0.251434	-4.6479e-09	-0.2514	-2.52889e-09	-0.251369	-6.25491e-11
-0.250797	-3.1967e-09	-0.250796	-2.54482e-09	-0.250754	7.23481e-11
-0.250186	-3.46438e-09	-0.250152	-2.36095e-09	-0.250109	-7.22051e-11
-0.249539	-3.47223e-09	-0.249538	-9.77516e-13	-0.249501	-3.35658e-10
-0.248931	-3.26138e-09	-0.2489	-3.77356e-09	-0.248853	-1.19996e-10
-0.248285	-3.07608e-09	-0.248284	-2.62066e-09	-0.248247	1.10316e-10
-0.24768	-3.39907e-09	-0.247642	-2.45329e-09	-0.247637	3.41606e-10
-0.247039	-3.40643e-09	-0.247035	-2.4244e-09	-0.246996	-4.77374e-10
-0.246425	-3.28685e-09	-0.246393	-2.40347e-09	-0.246381	-9.93323e-10
-0.24578	-3.6567e-09	-0.24578	-2.50868e-09	-0.245736	1.33455e-10
-0.245171	-2.3966e-09	-0.245136	-2.50384e-09	-0.245131	-1.41311e-10
-0.244529	-3.90493e-09	-0.24453	-2.14301e-09	-0.244487	-3.03423e-10
-0.243921	-3.29155e-09	-0.243883	-2.14764e-09	-0.243877	-6.40154e-12
-0.243273	-3.16356e-09	-0.243277	-2.77089e-09	-0.243233	1.19722e-10
-0.242667	-3.30571e-09	-0.242629	-2.24776e-09	-0.242623	-8.06809e-11
-0.242056	-3.37245e-09	-0.242028	-2.62041e-09	-0.241979	-3.14927e-10
-0.241413	-3.1521e-09	-0.241376	-2.44749e-09	-0.241368	-1.21951e-10
-0.240803	-3.10347e-09	-0.240771	-2.45463e-09	-0.240723	-5.7379e-10
-0.240159	-3.24247e-09	-0.240127	-2.40279e-09	-0.240114	1.09992e-09
-0.239554	-3.13908e-09	-0.239518	-2.29461e-09	-0.239471	-8.61454e-10
-0.238912	-1.64301e-09	-0.238871	-2.39513e-09	-0.238863	-5.57542e-11
-0.238307	-4.95356e-09	-0.238265	-2.41648e-09	-0.238219	6.9344e-11
-0.237658	-3.18677e-09	-0.237615	-2.44507e-09	-0.237608	-5.81622e-11
-0.237047	-3.35125e-09	-0.23701	-3.11369e-09	-0.236964	-2.52998e-10
-0.236402	-3.30746e-09	-0.236362	-1.11438e-09	-0.236353	7.05719e-12
-0.235795	-3.03386e-09	-0.235757	-3.07002e-09	-0.235713	-1.61982e-10
-0.235153	-3.07142e-09	-0.235147	-2.45167e-09	-0.235104	4.44651e-12
-0.234541	-3.25179e-09	-0.234503	-2.47197e-09	-0.234459	-1.21748e-10
-0.233897	-2.9593e-09	-0.233891	-2.24674e-09	-0.233855	3.89647e-10
-0.233286	-2.15851e-09	-0.233248	-2.43644e-09	-0.233207	-2.16331e-09
-0.232643	-3.442e-09	-0.232635	-2.35922e-09	-0.232596	-1.21832e-10
-0.232034	-2.60167e-09	-0.231992	-2.26007e-09	-0.231956	-3.04031e-10
-0.231392	-3.3319e-09	-0.231385	-2.38037e-09	-0.231346	-8.76307e-11
-0.230783	-2.94945e-09	-0.23074	-2.10825e-09	-0.230703	2.1863e-11
-0.230136	-3.0285e-09	-0.230134	-2.45073e-09	-0.230095	6.86646e-12
-0.229523	-3.19064e-09	-0.229486	-4.47968e-09	-0.229448	-2.92552e-10
-0.228884	-3.03786e-09	-0.228877	-2.34531e-09	-0.228843	-1.71065e-11
-0.228275	-2.79812e-09	-0.228232	-2.38189e-09	-0.228195	9.79292e-10
-0.227635	-3.02144e-09	-0.227626	-2.29656e-09	-0.227588	-3.97015e-10
-0.227021	-3.09585e-09	-0.226981	-2.30616e-09	-0.226941	4.03059e-10
-0.226381	-2.63578e-09	-0.226375	-2.25093e-09	-0.226335	-5.18024e-10
-0.225766	-7.04086e-10	-0.225725	-2.34308e-09	-0.225724	3.22914e-10
-0.225123	-4.06319e-09	-0.225116	-2.26871e-09	-0.225078	-1.5254e-10
-0.224512	-3.19812e-09	-0.224472	-1.32685e-09	-0.22447	-2.60794e-10
-0.223875	-3.00572e-09	-0.223865	-2.70729e-09	-0.223831	-1.09959e-10
-0.223264	-2.84648e-09	-0.223217	-1.61223e-09	-0.223219	9.05037e-11
-0.222656	-2.934e-09	-0.222611	-2.54217e-09	-0.222576	2.20537e-12
-0.222011	-3.04455e-09	-0.221968	-2.37404e-09	-0.221964	-2.70247e-10
-0.221402	-2.89657e-09	-0.22136	-2.26208e-09	-0.221318	7.34329e-11
-0.220757	-2.73457e-09	-0.22075	-2.27257e-09	-0.220709	2.76017e-09
-0.220148	-2.40783e-09	-0.220106	-2.20771e-09	-0.220068	-1.31726e-09
-0.219509	-3.20836e-09	-0.219461	-2.249e-09	-0.219461	-3.43502e-10
-0.218891	-3.82819e-09	-0.218853	-2.20444e-09	-0.218813	-1.84619e-10
-0.218251	-2.95141e-09	-0.218243	-2.29384e-09	-0.218204	8.37445e-11
-0.21764	-2.82626e-09	-0.217602	-2.09188e-09	-0.21756	-4.97103e-12
-0.216996	-3.01458e-09	-0.21699	3.9947e-11	-0.216955	-2.5295e-10
-0.216387	-2.86831e-09	-0.21635	-3.25414e-09	-0.216311	-1.69051e-10
-0.215748	-2.60777e-09	-0.215741	-2.27745e-09	-0.215702	-6.39081e-11
-0.215138	-2.9377e-09	-0.215098	-2.27216e-09	-0.215055	6.97303e-10
-0.214491	-2.95781e-09	-0.21449	-2.23831e-09	-0.214446	-5.7261e-10
-0.213882	-2.78306e-09	-0.213843	-2.13804e-09	-0.213798	1.70541e-10
-0.213239	-3.50878e-09	-0.213238	-2.21354e-09	-0.213194	-1.05524e-10
-0.212627	-1.46668e-09	-0.212593	-2.18357e-09	-0.212552	6.86646e-12
-0.211986	-3.57031e-09	-0.211984	-2.0134e-09	-0.211941	-2.65312e-10
-0.211377	-2.72816e-09	-0.211339	-1.87503e-09	-0.211295	-1.76406e-10
-0.210734	-2.6885e-09	-0.210732	-2.3644e-09	-0.210691	1.35291e-10
-0.210125	-2.7124e-09	-0.210087	-1.77902e-09	-0.210045	-3.80278e-12
-0.209478	-2.87136e-09	-0.209479	-1.95138e-09	-0.209436	-2.71404e-10
-0.208871	-2.73473e-09	-0.208832	-2.24936e-09	-0.208793	-1.60134e-10
-0.208228	-2.64174e-09	-0.208225	-2.10538e-09	-0.208187	-9.8815e-10
-0.207618	-2.71894e-09	-0.207585	-2.1469e-09	-0.207538	1.6245e-09
-0.206974	-2.51116e-09	-0.206972	-2.00877e-09	-0.206935	-1.03929e-09
-0.20637	-1.94397e-09	-0.206325	-2.07913e-09	-0.206322	-1.41728e-10
-0.205722	-5.2074e-09	-0.205719	-2.09762e-09	-0.205677	2.65777e-10
-0.205109	-2.62079e-09	-0.205071	-2.07211e-09	-0.205069	-7.6735e-11
-0.204462	-2.81953e-09	-0.204464	-2.59553e-09	-0.204422	-1.41859e-10
-0.203854	-2.61668e-09	-0.203825	-9.23228e-10	-0.203813	-2.11298e-10
-0.203211	-2.5643e-09	-0.203212	-2.58566e-09	-0.203169	3.25799e-11
-0.202601	-2.59596e-09	-0.20257	-2.21575e-09	-0.202561	2.09689e-11
-0.201956	-2.80962e-09	-0.201956	-2.19127e-09	-0.201913	1.2387e-10
-0.201354	-2.69243e-09	-0.201315	-1.9183e-09	-0.20131	-3.53181e-10
-0.200702	-1.5518e-09	-0.200704	-2.07229e-09	-0.200664	-3.01183e-09
-0.200095	-3.12293e-09	-0.200063	-2.00043e-09	-0.200056	-9.51409e-11
-0.199451	-2.09634e-09	-0.199438	-1.91944e-09	-0.199405	-2.51889e-10
-0.198828	-3.01167e-09	-0.198812	-1.98634e-09	-0.198783	-1.46306e-10
-0.198208	-2.54885e-09	-0.198186	-1.82971e-09	-0.198156	1.13928e-10
-0.197583	-2.48921e-09	-0.19756	-2.08389e-09	-0.19753	2.63214e-11
-0.196952	-2.70456e-09	-0.196936	-3.97571e-09	-0.196904	-1.87004e-10
-0.196327	-2.52274e-09	-0.196308	-1.70149e-09	-0.19628	-2.51603e-10
-0.195703	-2.26936e-09	-0.195683	-2.14752e-09	-0.195658	1.07095e-09
-0.195078	-2.57344e-09	-0.195057	-1.94167e-09	-0.195026	-4.69065e-10
-0.194453	-2.57785e-09	-0.194433	-1.8543e-09	-0.194399	7.1255e-10
-0.193828	-2.41251e-09	-0.19381	-1.95819e-09	-0.193774	-6.84989e-10
-0.193204	4.30322e-10	-0.19318	-1.94678e-09	-0.193149	2.39491e-11
-0.192581	-3.82551e-09	-0.192556	-1.98078e-09	-0.192524	5.98073e-11
-0.191955	-2.67807e-09	-0.19193	-1.14013e-09	-0.191899	-1.84679e-10
-0.191325	-2.50479e-09	-0.191305	-2.30285e-09	-0.191271	-1.9331e-10
-0.1907	-2.43578e-09	-0.190679	-1.33395e-09	-0.190644	1.44756e-10
-0.190074	-2.39452e-09	-0.190055	-1.89689e-09	-0.190019	2.31266e-12
-0.189449	-2.57905e-09	-0.189424	-2.74897e-09	-0.189391	-1.27351e-10
-0.188823	-2.44762e-09	-0.188798	-1.9312e-09	-0.188766	-9.90629e-12
-0.188199	-2.42884e-09	-0.188172	-1.86354e-09	-0.188145	3.20555e-09
-0.187575	-1.76553e-09	-0.187547	-1.82116e-09	-0.187516	-1.77717e-09
-0.186948	-2.85449e-09	-0.186922	-1.86117e-09	-0.18689	-2.72775e-10
-0.186316	-2.70092e-09	-0.186296	-1.90289e-09	-0.186264	-2.56062e-10
-0.185699	-2.65199e-09	-0.18567	-1.88712e-09	-0.185639	9.95278e-11
-0.185073	-2.22303e-09	-0.185044	-1.82192e-09	-0.185013	-3.53217e-11
-0.184447	-2.57521e-09	-0.184417	1.26505e-10	-0.184387	-6.54817e-11
-0.183823	-2.47592e-09	-0.183794	-2.85658e-09	-0.183757	-2.4116e-10
-0.183196	-2.35255e-09	-0.183167	-1.6117e-09	-0.183133	-1.42336e-10
-0.182571	-2.25189e-09	-0.182544	-2.00948e-09	-0.182503	8.01957e-10
-0.181946	-2.38655e-09	-0.181912	-2.0497e-09	-0.181878	-4.95648e-10
-0.181321	-2.3454e-09	-0.181287	-1.70065e-09	-0.181254	3.42715e-10
-0.180694	-3.40605e-09	-0.180662	-1.86107e-09	-0.180626	-1.80185e-10
-0.180067	-7.11954e-10	-0.180035	-1.79735e-09	-0.18	4.02808e-11
-0.179443	-3.02775e-09	-0.179412	-1.84982e-09	-0.179375	-1.61898e-10
-0.178816	-2.12419e-09	-0.178784	-1.66934e-09	-0.17875	-2.48682e-10
-0.17819	-1.93251e-09	-0.178158	-1.90158e-09	-0.178126	5.14627e-11
-0.177565	-1.90376e-09	-0.177531	-1.46698e-09	-0.177501	6.79612e-11
-0.176939	-2.08818e-09	-0.176907	-4.62961e-10	-0.176875	-1.0494e-10
-0.176316	-1.94632e-09	-0.176282	-2.41181e-09	-0.17625	-2.19834e-10
-0.175689	-1.71154e-09	-0.175654	-1.84723e-09	-0.175617	-5.09918e-10
-0.175064	-2.10208e-09	-0.175033	-1.79491e-09	-0.174999	1.97685e-09
-0.174438	-1.69988e-09	-0.174404	-1.76184e-09	-0.174371	-1.05131e-09
-0.173819	-1.88302e-09	-0.173778	-1.71859e-09	-0.173745	-2.69425e-10
-0.173189	-4.47257e-09	-0.173153	-1.70691e-09	-0.17312	3.10099e-10
-0.172563	-2.27306e-09	-0.172526	-1.66212e-09	-0.172495	-7.28726e-11
-0.171937	-2.2961e-09	-0.171901	-1.71911e-09	-0.171869	-9.81808e-11
-0.17131	-2.19616e-09	-0.171276	-8.63588e-10	-0.171245	-2.79069e-10
-0.170681	-2.02076e-09	-0.170647	-2.11846e-09	-0.17062	2.94209e-11
-0.170061	-2.11991e-09	-0.170019	-2.04979e-09	-0.16999	7.94172e-11
-0.169436	-2.20214e-09	-0.169397	-2.12176e-09	-0.169364	5.16295e-10
-0.168807	-2.1566e-09	-0.168771	-1.64248e-09	-0.168739	-5.15008e-10
-0.16818	-3.14867e-10	-0.16814	-1.74471e-09	-0.168111	-1.67581e-09
-0.167556	-2.82953e-09	-0.167517	-1.7067e-09	-0.167488	-6.46353e-11
-0.166931	-1.61982e-09	-0.166891	-1.72346e-09	-0.166857	-5.68151e-11
-0.166304	-2.35617e-09	-0.166265	-1.59994e-09	-0.166232	-2.76506e-10
-0.165679	-1.95723e-09	-0.165638	-1.65432e-09	-0.165609	2.62022e-11
-0.165056	-1.85058e-09	-0.165009	-1.57185e-09	-0.164981	3.93987e-11
-0.16443	-2.06574e-09	-0.164386	-2.99698e-09	-0.164355	-2.44379e-12
-0.163806	-1.93391e-09	-0.163759	-5.81002e-10	-0.16373	-2.99394e-10
-0.163181	-1.60329e-09	-0.163131	-2.14877e-09	-0.163105	4.66549e-10
-0.162556	-1.59545e-09	-0.162508	-1.61152e-09	-0.162477	-8.94225e-10
-0.161926	-2.00752e-09	-0.161878	-1.61543e-09	-0.161853	5.64587e-10
-0.161302	-1.72468e-09	-0.161253	-1.55278e-09	-0.161228	-5.98788e-10
-0.160673	-7.51293e-10	-0.16063	-1.65038e-09	-0.160604	8.59499e-12
-0.16005	-2.64918e-09	-0.160004	-1.57179e-09	-0.159978	5.54204e-11
-0.159424	-2.20832e-09	-0.159379	-1.34755e-09	-0.159352	-3.75986e-11
-0.158797	-2.15479e-09	-0.158755	-1.62655e-09	-0.158726	-2.60103e-10
-0.158173	-2.0957e-09	-0.158124	-1.12952e-09	-0.1581	6.44922e-12
-0.157547	-2.13377e-09	-0.157507	-1.15833e-09	-0.157474	3.08204e-10
-0.156922	-2.25588e-09	-0.156876	-3.82314e-09	-0.156844	-1.58238e-10
-0.156299	-2.19986e-09	-0.156248	-1.62766e-09	-0.156221	1.24574e-10
-0.155668	-2.14901e-09	-0.155622	-1.52049e-09	-0.155599	8.45552e-10
-0.155043	-7.52854e-10	-0.154997	-1.55948e-09	-0.15497	-7.95364e-10
-0.154419	-2.67053e-09	-0.154373	-1.44795e-09	-0.154344	-1.10257e-10
-0.153786	-2.1842e-09	-0.153748	-1.54192e-09	-0.153719	-2.3334e-10
-0.153163	-2.26437e-09	-0.153119	-1.57098e-09	-0.153096	1.02878e-10
-0.152538	-1.91299e-09	-0.152492	-1.57511e-09	-0.152465	-1.46425e-10
-0.151912	-2.11314e-09	-0.151867	-2.04659e-10	-0.151839	5.0199e-11
-0.151286	-2.01088e-09	-0.151242	-2.16824e-09	-0.151214	-2.83897e-10
-0.150661	-1.98998e-09	-0.150615	-6.53017e-10	-0.150591	2.88606e-11
-0.15003	-2.02038e-09	-0.14999	-1.89914e-09	-0.149962	1.77534e-09
-0.149403	-1.88278e-09	-0.149365	-1.65623e-09	-0.149338	-8.48997e-10
-0.148779	-2.21943e-09	-0.14874	-1.40311e-09	-0.148713	-9.23753e-11
-0.148151	-3.94869e-09	-0.148113	-1.53565e-09	-0.148088	-1.43158e-10
-0.147528	-1.78055e-09	-0.147487	-1.56084e-09	-0.147462	1.44243e-10
-0.146903	-2.12613e-09	-0.146859	-1.47393e-09	-0.146836	-8.61883e-12
-0.146278	-2.79533e-09	-0.146235	-1.45711e-09	-0.146207	-2.41447e-10
-0.145654	-2.35746e-09	-0.145609	-1.46656e-09	-0.145583	-7.86781e-13
-0.14503	-1.99426e-09	-0.144985	-1.31019e-09	-0.144956	9.73105e-11
-0.144401	-2.05648e-09	-0.144352	1.45652e-09	-0.144331	3.35586e-10
-0.143777	-2.02185e-09	-0.143733	-2.89552e-09	-0.143706	-3.88086e-10
-0.143152	-1.22086e-09	-0.143104	-1.49548e-09	-0.143079	3.4833e-11
-0.142524	-2.3872e-09	-0.142475	-1.41814e-09	-0.142455	6.23798e-10
-0.141893	-1.11419e-09	-0.14185	-1.44198e-09	-0.141826	-3.12793e-10
-0.141269	-2.30722e-09	-0.141225	-1.42548e-09	-0.1412	-2.66242e-10
-0.140642	-1.77101e-09	-0.140602	-1.36672e-09	-0.140574	-4.00066e-11
-0.140016	-1.7379e-09	-0.139976	-1.41828e-09	-0.139947	1.09613e-10
-0.13939	-1.85623e-09	-0.139348	-1.20982e-09	-0.139323	1.88947e-11
-0.138761	-1.88806e-09	-0.138723	-8.24642e-10	-0.138698	-2.55287e-10
-0.138141	-1.76669e-09	-0.1381	-1.59975e-09	-0.13807	-1.44601e-11
-0.137512	-1.75091e-09	-0.137469	-1.13385e-09	-0.137445	-5.72252e-10
-0.136886	-1.90636e-09	-0.136851	-1.8234e-09	-0.136818	1.12721e-09
-0.136261	-1.7709e-09	-0.136223	-1.39024e-09	-0.136191	-7.88403e-10
-0.135637	7.52282e-10	-0.135597	-1.32679e-09	-0.135563	-1.56784e-10
-0.135007	-3.35104e-09	-0.13497	-1.30757e-09	-0.134936	5.3966e-11
-0.134382	-1.92999e-09	-0.134344	-1.34329e-09	-0.134314	2.10047e-11
-0.133752	-1.93833e-09	-0.133717	-1.35357e-09	-0.133687	-2.36523e-10
-0.133128	-1.80823e-09	-0.133092	-1.30681e-09	-0.133064	-1.25182e-10
-0.132501	-1.51763e-09	-0.132464	-1.32536e-09	-0.132437	-6.95705e-11
-0.131874	-1.79751e-09	-0.131839	-2.37939e-09	-0.131809	1.46222e-10
-0.131248	-1.67416e-09	-0.131213	2.17307e-10	-0.131184	-8.09789e-11
-0.130624	-1.55102e-09	-0.130588	-2.11945e-09	-0.13056	-8.55207e-11
-0.129996	-8.22878e-10	-0.129961	-1.38787e-09	-0.129932	-2.19176e-09
-0.129371	-1.94955e-09	-0.129338	-1.36628e-09	-0.129305	-5.1856e-11
-0.128743	-1.15389e-09	-0.128712	-1.19728e-09	-0.128679	-2.35021e-10
-0.128117	-1.80892e-09	-0.128086	-1.27172e-09	-0.128053	-6.97851e-11
-0.127492	-1.51163e-09	-0.127465	-1.19698e-09	-0.127427	1.04439e-10
-0.126865	-1.61883e-09	-0.126834	-1.05017e-09	-0.1268	3.9351e-11
-0.12624	-1.64341e-09	-0.12621	-1.36129e-09	-0.126179	-2.22635e-10
-0.125614	-1.48978e-09	-0.125583	-9.04024e-10	-0.125552	-1.27709e-10
-0.124989	-1.44954e-09	-0.124963	-1.27748e-09	-0.124925	1.0227e-09
-0.124363	-1.56549e-09	-0.124334	-3.81905e-09	-0.124299	-4.01759e-10
-0.123738	-1.59439e-09	-0.123706	-1.3644e-09	-0.123673	5.08857e-10
-0.123106	-1.52797e-09	-0.123076	-1.22969e-09	-0.123049	-4.93836e-10
-0.122483	4.37832e-10	-0.122455	-1.20831e-09	-0.122418	2.8522e-10
-0.121859	-2.35307e-09	-0.121824	-1.21603e-09	-0.121793	-3.98994e-11
-0.121234	-1.57312e-09	-0.121199	-1.19424e-09	-0.121166	-1.38915e-10
-0.120609	-1.56085e-09	-0.120574	-1.18049e-09	-0.120541	-1.05739e-10
-0.119982	-1.4117e-09	-0.119947	-1.1189e-09	-0.119914	1.56212e-10
-0.119356	-1.49946e-09	-0.119324	-1.79529e-10	-0.119287	5.9104e-11
-0.118731	-1.53879e-09	-0.118695	-1.62611e-09	-0.11866	-1.91271e-10
-0.118104	-1.41833e-09	-0.118074	-2.81298e-10	-0.118035	1.72973e-11
-0.117479	-1.38192e-09	-0.11745	-1.57984e-09	-0.117408	2.92897e-09
-0.11685	-1.05721e-09	-0.116821	-1.36473e-09	-0.116783	-1.35053e-09
-0.116226	-1.76002e-09	-0.116195	-1.01526e-09	-0.116157	-3.09467e-10
-0.115598	-3.88799e-09	-0.115568	-1.16677e-09	-0.115527	-1.29879e-10
-0.114974	-1.52065e-09	-0.114943	-1.18384e-09	-0.114904	1.06955e-10
-0.11435	-1.46592e-09	-0.11432	-1.15262e-09	-0.114275	3.68714e-11
-0.113725	-1.50195e-09	-0.113694	-1.10236e-09	-0.11365	-1.73879e-10
-0.1131	-1.34829e-09	-0.113065	-1.09717e-09	-0.113024	-1.00255e-10
-0.112471	-1.21914e-09	-0.112443	-8.9699e-10	-0.112397	7.04527e-11
-0.111846	-1.4052e-09	-0.111812	1.51362e-09	-0.111768	6.73676e-10
-0.11122	-1.39242e-09	-0.111188	-2.43301e-09	-0.111142	-4.77111e-10
-0.110599	-9.01032e-10	-0.110561	-1.13714e-09	-0.110516	3.425e-10
-0.109969	-2.12241e-09	-0.109933	-1.08279e-09	-0.109891	-7.14779e-11
-0.109344	-2.34938e-10	-0.109308	-1.06205e-09	-0.109266	-9.02414e-12
-0.108721	-2.00486e-09	-0.108683	-1.1014e-09	-0.108641	-1.88756e-10
-0.108094	-1.30934e-09	-0.108056	-1.05811e-09	-0.108017	-1.72532e-10
-0.107469	-1.26705e-09	-0.10743	-1.02429e-09	-0.107391	9.72986e-11
-0.106844	-1.33351e-09	-0.106804	-9.408e-10	-0.106761	4.84347e-11
-0.106218	-1.4309e-09	-0.106181	-6.81627e-10	-0.106135	-1.32728e-10
-0.105593	-1.23882e-09	-0.105551	-1.14802e-09	-0.105509	-1.0488e-10
-0.104967	-1.27078e-09	-0.104925	-6.29985e-10	-0.104884	-7.3601e-10
-0.104341	-1.25748e-09	-0.104299	-1.16806e-09	-0.104258	1.6686e-09
-0.103712	-1.12362e-09	-0.103674	-1.02543e-09	-0.103635	-9.29284e-10
-0.103091	1.40135e-09	-0.103049	-9.83989e-10	-0.10301	-2.46489e-10
-0.102465	-3.19114e-09	-0.102422	-1.0114e-09	-0.102384	2.74265e-10
-0.101837	-1.23854e-09	-0.101795	-1.05007e-09	-0.101759	-3.25322e-11
-0.101213	-1.2895e-09	-0.101165	-9.88412e-10	-0.101127	-1.28531e-10
-0.100587	-1.34766e-09	-0.100537	-9.80866e-10	-0.100504	-1.86968e-10
-0.0999612	-9.89711e-10	-0.0999133	-9.83918e-10	-0.0998802	-1.90198e-10
-0.0993314	-1.20281e-09	-0.0992883	-1.66149e-09	-0.0992533	5.92589e-11
-0.0987044	-1.28512e-09	-0.0986598	1.61624e-10	-0.0986274	2.52497e-10
-0.0980797	-1.17458e-09	-0.0980366	-1.49062e-09	-0.0980031	-3.17132e-10
-0.0974526	-3.07941e-10	-0.0974118	-1.09254e-09	-0.0973727	-2.60962e-09
-0.0968271	-1.531e-09	-0.0967863	-1.11609e-09	-0.0967488	-8.76307e-11
-0.0962014	-6.05917e-10	-0.0961566	-8.82709e-10	-0.0961222	-1.22821e-10
-0.095576	-1.40724e-09	-0.0955318	-9.40168e-10	-0.0954967	-1.78051e-10
-0.0949512	-1.07495e-09	-0.0949072	-9.31251e-10	-0.0948721	1.31071e-10
-0.0943253	-1.11033e-09	-0.0942816	-9.21667e-10	-0.0942472	6.06537e-11
-0.0936969	-1.21777e-09	-0.0936551	-9.18007e-10	-0.0936202	-1.70922e-10
-0.093071	-1.10269e-09	-0.0930307	-7.28071e-10	-0.0929966	-1.78361e-10
-0.0924435	-1.06039e-09	-0.0924011	-9.96912e-10	-0.0923751	6.3926e-10
-0.0918201	-1.15827e-09	-0.0917777	-2.89338e-09	-0.0917433	-4.53043e-10
-0.0911946	-1.24301e-09	-0.0911499	-5.85294e-10	-0.0911164	8.2047e-10
-0.0905622	-9.94825e-10	-0.0905254	-1.02016e-09	-0.0904921	-5.91552e-10
-0.0899365	8.30114e-10	-0.0898981	-8.26526e-10	-0.0898681	2.51782e-10
-0.0893124	-2.262e-09	-0.0892733	-8.46374e-10	-0.0892398	-3.63827e-11
-0.0886865	-1.26929e-09	-0.0886501	-8.62396e-10	-0.0886146	-7.82013e-11
-0.088064	-9.01961e-10	-0.0880178	-8.39829e-10	-0.0879899	-1.66392e-10
-0.0874338	-6.41119e-10	-0.0873911	-8.25334e-10	-0.0873643	1.35791e-10
-0.0868089	-5.8912e-10	-0.0867684	-3.61705e-10	-0.0867405	7.2968e-11
-0.0861802	-5.71692e-10	-0.0861431	-1.08554e-09	-0.0861094	-1.266e-10
-0.0855535	-5.63991e-10	-0.0855189	-2.64597e-10	-0.0854829	2.99811e-11
-0.0849272	-6.25753e-10	-0.0848956	-5.95081e-10	-0.0848647	2.77443e-09
-0.0843029	-4.3292e-10	-0.0842675	-2.16691e-09	-0.0842335	-1.70302e-09
-0.0836787	-1.32302e-09	-0.0836418	-7.81047e-10	-0.0836073	-1.61755e-10
-0.0830448	-3.13976e-09	-0.0830113	-8.12113e-10	-0.0829842	-1.67727e-10
-0.0824222	-1.24428e-09	-0.082386	-7.52389e-10	-0.0823566	6.55055e-11
-0.0817971	-1.15231e-09	-0.0817593	-8.32844e-10	-0.0817305	7.23362e-11
-0.0811713	-1.29969e-09	-0.0811338	-8.14998e-10	-0.081104	-1.00493e-11
-0.0805433	-1.24696e-09	-0.0805085	-7.55584e-10	-0.0804798	-1.98615e-10
-0.0799206	-1.09397e-09	-0.0798852	-7.60341e-10	-0.0798557	-6.92129e-11
-0.0792942	-1.36065e-09	-0.0792567	8.82769e-10	-0.0792261	9.24587e-10
-0.0786682	-1.15446e-09	-0.0786333	-1.58416e-09	-0.0785986	-5.11515e-10
-0.0780432	-9.20248e-10	-0.0780077	-3.24976e-10	-0.0779724	3.76654e-10
-0.0774155	-1.61011e-09	-0.0773824	-9.83036e-10	-0.0773478	-2.3191e-10
-0.0767884	3.5156e-10	-0.0767558	-8.13198e-10	-0.076722	6.64234e-11
-0.0761627	-1.63538e-09	-0.0761316	-7.22849e-10	-0.0760975	-4.4024e-11
-0.0755327	-1.04363e-09	-0.0755079	-7.05028e-10	-0.075472	-1.65391e-10
-0.0749099	-1.01146e-09	-0.0748854	-6.42145e-10	-0.0748426	1.39284e-10
-0.074284	-1.11538e-09	-0.0742537	-4.90415e-10	-0.074216	6.54101e-11
-0.0736598	-1.2295e-09	-0.073629	-8.75962e-10	-0.0735919	-2.76446e-11
-0.073035	-1.09445e-09	-0.0730035	-6.55293e-10	-0.0729657	-1.75679e-10
-0.0724095	-1.05771e-09	-0.0723758	-4.89068e-10	-0.0723387	2.52724e-11
-0.0717839	-1.13045e-09	-0.0717505	1.31214e-09	-0.0717146	2.26293e-09
-0.0711541	-8.96204e-10	-0.0711283	-1.7709e-09	-0.0710907	-1.14571e-09
-0.0705305	1.33684e-09	-0.0705043	-7.40826e-10	-0.0704598	-2.4153e-10
-0.0699028	-2.78187e-09	-0.0698813	-7.02632e-10	-0.0698418	1.64402e-10
-0.0692752	-5.1353e-10	-0.0692515	-7.15745e-10	-0.0692097	-6.52075e-11
-0.0686455	-8.04985e-10	-0.0686221	-6.91247e-10	-0.0685838	3.68834e-11
-0.0680213	-9.26757e-10	-0.0679983	-6.16074e-10	-0.0679548	-2.04504e-10
-0.0673966	-8.88813e-10	-0.0673704	-6.19638e-10	-0.0673301	5.44071e-11
-0.0667709	-9.62067e-10	-0.066745	-6.70099e-10	-0.0667028	1.34909e-10
-0.0661445	-1.09115e-09	-0.0661191	3.96013e-11	-0.0660779	4.41444e-10
-0.0655196	-9.59682e-10	-0.065494	-9.33993e-10	-0.0654479	-4.01819e-10
-0.0648873	-7.59721e-11	-0.0648564	-1.15659e-09	-0.0648212	-1.95963e-09
-0.0642636	-1.56549e-09	-0.0642406	-9.84848e-10	-0.064197	-3.58343e-11
-0.0636365	-5.55551e-10	-0.0636146	-5.43308e-10	-0.0635708	-5.26547e-11
-0.0630121	-1.42815e-09	-0.0629913	-6.45888e-10	-0.0629452	-2.04754e-10
-0.0623815	-7.55954e-10	-0.0623646	-6.70171e-10	-0.0623188	5.22137e-12
-0.0617578	-7.09748e-10	-0.0617404	-6.58405e-10	-0.0616898	1.66655e-10
-0.0611311	-6.89697e-10	-0.061113	-6.13964e-10	-0.0610664	-4.63724e-12
-0.0605053	-6.02603e-10	-0.0604855	-5.17929e-10	-0.0604396	-1.78695e-10
-0.0598814	-4.93431e-10	-0.0598622	-4.96066e-10	-0.0598169	3.98874e-11
-0.0592551	-7.04002e-10	-0.0592327	-1.61318e-09	-0.059191	-4.77028e-10
-0.0586306	-7.34401e-10	-0.0586054	9.19425e-10	-0.0585614	1.17613e-09
-0.0580055	-3.72803e-10	-0.057983	-1.28124e-09	-0.0579367	-8.00586e-10
-0.0573741	1.52394e-09	-0.057356	-6.11401e-10	-0.0573088	1.2815e-11
-0.0567508	-1.7997e-09	-0.0567297	-6.25396e-10	-0.0566866	1.17493e-10
-0.0561253	-7.11894e-10	-0.0561054	-5.92875e-10	-0.0560605	-1.87039e-11
-0.0554994	-5.63061e-10	-0.0554808	-5.5474e-10	-0.0554302	-1.97601e-10
-0.054873	-5.216e-10	-0.0548503	-5.71549e-10	-0.0548064	3.07679e-11
-0.0542488	-5.88202e-10	-0.0542256	-4.3596e-10	-0.0541793	8.19325e-11
-0.0536216	-7.86996e-10	-0.0536007	-5.65195e-10	-0.0535508	-3.65973e-12
-0.0529943	-7.20811e-10	-0.0529734	-1.26934e-10	-0.0529252	9.95755e-11
-0.0523687	-6.86657e-10	-0.0523562	1.45769e-10	-0.0523033	1.99111e-09
-0.0517415	-1.63257e-10	-0.051719	-3.39093e-09	-0.0516752	-2.19522e-09
-0.0511172	-1.1434e-09	-0.0510949	-6.13666e-10	-0.0510491	-7.50303e-11
-0.050486	-2.40442e-09	-0.050469	-4.76325e-10	-0.0504242	-1.77801e-10
-0.0498668	-8.97205e-10	-0.0498432	-4.72367e-10	-0.0498011	2.85625e-11
-0.0492376	-6.52003e-10	-0.0492168	-5.08261e-10	-0.0491745	1.65224e-11
-0.0486109	-7.49063e-10	-0.0485921	-4.89879e-10	-0.0485489	9.33886e-11
-0.0479857	-6.82521e-10	-0.0479663	-4.66144e-10	-0.0479247	-2.46322e-10
-0.0473604	-3.71063e-10	-0.0473478	-4.83119e-10	-0.047298	-9.32694e-11
-0.0467358	-8.45754e-10	-0.0467334	5.81086e-10	-0.0466685	1.06769e-09
-0.0461089	-8.76749e-10	-0.0461099	-9.75847e-10	-0.046044	-4.2932e-10
-0.0454834	-7.76207e-10	-0.0454789	3.52263e-10	-0.0454174	5.31995e-10
-0.0448571	-1.59246e-09	-0.0448529	-7.49242e-10	-0.044791	-3.00086e-10
-0.0442261	6.89054e-10	-0.0442263	-4.77684e-10	-0.0441644	6.17743e-11
-0.0436076	-1.20921e-09	-0.0436001	-3.77274e-10	-0.0435386	4.48704e-11
-0.0429754	-6.09314e-10	-0.0429775	-4.15075e-10	-0.0429132	-1.92177e-10
-0.0423537	-5.28276e-10	-0.0423503	-4.17674e-10	-0.04229	1.55568e-11
-0.0417271	-5.01645e-10	-0.041724	-2.08771e-10	-0.0416608	1.10698e-10
-0.0411011	-6.09374e-10	-0.0410934	-5.37896e-10	-0.0410339	1.22428e-11
-0.0404739	-5.38445e-10	-0.0404686	-3.50666e-10	-0.0404056	-2.03323e-10
-0.0398484	-5.38981e-10	-0.0398419	-2.68781e-10	-0.0397815	1.42431e-10
-0.0392241	-5.7894e-10	-0.0392166	2.07108e-09	-0.0391547	2.90182e-09
-0.0385936	-2.28846e-10	-0.0385928	-1.61402e-09	-0.0385302	-1.33018e-09
-0.0379737	1.08218e-09	-0.037967	-3.69167e-10	-0.0379063	-1.89435e-10
-0.0373435	-2.95024e-09	-0.0373405	-3.48222e-10	-0.0372803	8.83341e-12
-0.0367169	-5.77307e-10	-0.0367105	-3.83377e-10	-0.0366551	3.52383e-11
-0.0360914	-6.82068e-10	-0.0360855	-3.85857e-10	-0.0360271	4.85659e-11
-0.0354643	-5.17058e-10	-0.0354604	-2.83337e-10	-0.0354014	-1.72293e-10
-0.0348398	-4.92716e-10	-0.0348329	-3.7992e-10	-0.0347775	2.41399e-11
-0.034209	-4.74775e-10	-0.0342042	-3.4585e-10	-0.0341487	1.16706e-10
-0.0335852	-5.63848e-10	-0.0335783	1.32036e-10	-0.0335212	6.11508e-10
-0.0329592	-4.58813e-10	-0.0329527	-5.12362e-10	-0.0328949	-4.63581e-10
-0.0323354	7.8119e-10	-0.0323241	-2.46763e-10	-0.0322636	-1.02527e-09
-0.0317111	-1.00638e-09	-0.0317026	-6.40154e-10	-0.0316438	-1.30379e-10
-0.0310841	2.34079e-10	-0.031077	-2.01535e-10	-0.0310191	2.49147e-11
-0.0304596	-7.60651e-10	-0.0304519	-3.04055e-10	-0.030394	-1.57118e-10
-0.0298317	-3.92282e-10	-0.0298277	-3.19564e-10	-0.0297678	1.33753e-11
-0.0292071	-3.84378e-10	-0.0292006	-3.35038e-10	-0.029142	5.49555e-11
-0.0285815	-4.29499e-10	-0.0285738	-2.80869e-10	-0.0285152	8.53062e-11
-0.0279575	-3.22664e-10	-0.0279446	-2.29335e-10	-0.0278892	-1.64914e-10
-0.027333	-6.55293e-11	-0.0273193	-2.81143e-10	-0.0272615	-5.59688e-11
-0.0267073	-4.00853e-10	-0.0266947	-1.05439e-09	-0.0266372	-9.43732e-10
-0.0260814	-3.55375e-10	-0.0260696	9.45985e-10	-0.0260118	1.40219e-09
-0.025451	-1.40023e-10	-0.0254455	-8.29077e-10	-0.0253836	-8.79931e-10
-0.0248223	2.06792e-09	-0.0248131	-3.15464e-10	-0.0247576	-8.38161e-11
-0.0241981	-1.45328e-09	-0.0241863	-3.04615e-10	-0.0241312	1.29724e-10
-0.0235725	-3.77405e-10	-0.0235616	-2.12443e-10	-0.0235051	5.30243e-11
-0.022947	-3.36468e-10	-0.0229373	-1.68502e-10	-0.0228787	-1.52159e-10
-0.0223206	-2.33603e-10	-0.0223086	-2.20621e-10	-0.0222536	-3.3164e-11
-0.0216949	-2.31349e-10	-0.0216835	-1.6489e-10	-0.0216289	1.06359e-10
-0.0210681	-2.94542e-10	-0.021055	-2.47741e-10	-0.0210011	5.36919e-11
-0.0204438	-2.10702e-10	-0.0204292	7.82847e-11	-0.0203755	2.66981e-10
-0.0198176	-1.88327e-10	-0.0198056	-1.08981e-10	-0.0197548	7.13241e-10
-0.0191924	4.20976e-10	-0.0191764	-2.24283e-09	-0.0191259	-2.0538e-09
-0.0185672	-5.94604e-10	-0.0185508	-9.44138e-11	-0.0185005	-1.00696e-10
-0.0179406	-1.22881e-09	-0.017922	-2.6139e-10	-0.0178745	-1.46413e-10
-0.0173131	-4.58729e-10	-0.0172961	-2.15471e-10	-0.0172501	-7.98821e-11
-0.0166872	-1.30379e-10	-0.0166718	-2.19548e-10	-0.0166238	-1.10936e-10
-0.01606	-2.82085e-10	-0.0160448	-1.48368e-10	-0.0159966	8.09312e-11
-0.0154335	-3.83067e-10	-0.0154196	-1.13153e-10	-0.0153712	-1.53208e-10
-0.0148082	-1.39165e-10	-0.014793	-1.08421e-10	-0.0147429	-3.24368e-11
-0.0141828	-1.64664e-10	-0.014168	3.14975e-10	-0.0141152	1.58449e-09
-0.0135571	-1.90294e-10	-0.0135389	-3.85153e-10	-0.0134904	-6.08337e-10
-0.0129323	-1.11187e-10	-0.0129127	4.18067e-10	-0.0128645	5.15926e-10
-0.0123064	-1.28727e-09	-0.0122901	2.94328e-10	-0.0122446	-3.30651e-10
-0.0116748	1.11878e-09	-0.0116637	-1.08714e-09	-0.0116168	7.98106e-11
-0.0110497	-8.05402e-10	-0.011037	-1.28436e-10	-0.0109892	5.22614e-11
-0.0104235	-1.91092e-10	-0.0104093	-9.88245e-11	-0.010365	-1.49488e-10
-0.00979774	-7.9906e-11	-0.00977921	-1.0947e-10	-0.00973849	-5.79596e-11
-0.00916958	-8.21471e-11	-0.00915177	1.54519e-10	-0.00911148	1.69647e-10
-0.00854411	-1.50299e-10	-0.00852847	-2.51961e-10	-0.00848718	1.35827e-10
-0.00792139	-1.10376e-10	-0.00790119	-4.06504e-12	-0.00785999	-1.881e-10
-0.00729644	2.14458e-11	-0.00727501	-7.59363e-12	-0.00723388	2.46215e-10
-0.00667007	-1.37007e-10	-0.00664818	1.37855e-09	-0.00660748	2.12067e-09
-0.00603874	3.08883e-10	-0.00602386	-7.65491e-10	-0.00598426	-9.35614e-10
-0.00541811	1.09812e-09	-0.00539749	4.42922e-10	-0.00535269	-1.32585e-10
-0.00478776	-2.44848e-09	-0.00477285	-2.55609e-10	-0.00472713	-5.1558e-11
-0.00415833	-1.57714e-10	-0.00414786	-9.19938e-11	-0.00410185	1.073e-10
-0.00353341	-9.64165e-11	-0.00352185	-7.20143e-11	-0.00347598	3.50595e-11
-0.00290902	-9.05037e-11	-0.00289671	9.82285e-12	-0.00285158	-1.26672e-10
-0.00228224	4.95791e-11	-0.00226712	-1.8084e-11	-0.00222242	-8.96931e-11
-0.00165317	-2.77996e-11	-0.00164158	-3.71695e-11	-0.00159588	-1.08576e-10
-0.00102627	-5.15461e-11	-0.00101662	-3.03626e-11	-0.000970507	1.04183e-09
-0.000400472	-1.23262e-11	-0.00039103	7.81417e-11	-0.000345302	-6.21438e-10
0.000256252	1.26086e-09	0.000266242	2.66981e-10	0.00030365	-2.67875e-10
0.000881505	-5.92256e-10	0.000892973	1.90397e-09	0.000930786	-3.22223e-11
0.00150924	6.75261e-10	0.00151889	-9.64689e-10	0.00155764	1.05667e-10
0.00213532	-3.11089e-10	0.00214491	-2.8646e-11	0.00218179	-7.74503e-11
0.00275838	2.83241e-11	0.00277469	-5.09739e-11	0.00280762	-6.00815e-11
0.00338666	7.32541e-11	0.00339873	2.77758e-12	0.00343416	-5.50866e-11
0.00401368	-7.85589e-12	0.00402432	2.93016e-11	0.00406084	2.10881e-10
0.00463944	6.2561e-11	0.00465312	9.69052e-11	0.00468922	-8.11577e-11
0.00526307	3.41964e-10	0.00527899	4.20094e-11	0.00531375	-1.8183e-10
0.00588758	-5.67198e-11	0.0059036	-3.07679e-11	0.00594075	-1.73378e-09
0.00651519	4.82202e-11	0.00652914	6.74617e-10	0.00656621	6.51813e-10
0.00714471	2.44772e-10	0.0071579	-1.34659e-10	0.00719051	-4.56989e-10
0.00777321	2.51808e-09	0.00779028	-1.09137e-09	0.00782044	-7.84874e-11
0.00839648	-1.11195e-09	0.00841014	-1.53089e-10	0.00844641	1.21844e-10
0.00902302	3.29614e-11	0.00903497	7.01308e-11	0.00907304	1.11592e-10
0.00964947	1.51908e-10	0.00966151	1.52898e-10	0.00969775	-6.55413e-11
0.0102723	8.68559e-11	0.0102886	9.51529e-11	0.0103248	-2.84076e-11
0.0108984	1.3808e-10	0.0109149	1.8065e-10	0.0109521	3.55768e-10
0.0115233	8.97408e-11	0.0115394	4.87804e-11	0.0115783	-1.66178e-10
0.0121481	1.20187e-10	0.0121629	2.25747e-10	0.0122038	5.53787e-10
0.012773	1.5763e-10	0.0127909	2.26581e-10	0.0128262	-2.4966e-10
0.0134018	7.98333e-10	0.0134178	-9.73427e-10	0.0134526	-7.7399e-10
0.0140294	-2.01368e-10	0.0140463	1.49964e-09	0.0140853	-1.62125e-11
0.0146604	-6.19268e-10	0.0146701	-4.6531e-10	0.0147118	-2.31862e-11
0.0152801	-1.57487e-10	0.0152956	1.27447e-10	0.0153342	-1.23966e-10
0.0159067	3.18801e-10	0.015922	8.75831e-11	0.01596	4.53472e-11
0.0165324	1.23394e-10	0.0165489	1.73688e-10	0.0165845	1.09553e-10
0.0171579	2.43604e-10	0.017172	2.1168e-10	0.0172134	-7.39574e-11
0.0177838	2.10857e-10	0.017798	1.64223e-10	0.0178382	3.96371e-11
0.0184087	3.00622e-10	0.0184235	1.64688e-10	0.0184588	2.1754e-09
0.0190346	2.55513e-10	0.0190479	2.15852e-10	0.0190862	-1.15495e-09
0.0196601	2.684e-10	0.0196745	4.90677e-10	0.0197136	1.6036e-10
0.0202849	-8.48961e-10	0.0202998	1.44985e-09	0.0203357	-2.55752e-10
0.0209122	1.73784e-09	0.0209276	-2.11395e-09	0.0209635	1.03033e-10
0.0215376	-5.33676e-10	0.0215553	1.55389e-10	0.0215948	8.9407e-11
0.0221633	1.82998e-10	0.0221803	2.56073e-10	0.0222203	-7.80702e-11
0.0227887	2.7293e-10	0.022805	2.4699e-10	0.0228462	-1.26684e-10
0.0234196	2.70939e-10	0.0234321	3.83282e-10	0.0234699	6.74963e-11
0.0240456	2.03347e-10	0.024056	1.4677e-10	0.0240968	6.14333e-10
0.0246703	2.48575e-10	0.0246812	2.86627e-10	0.0247225	-2.83611e-10
0.0252962	3.90434e-10	0.0253069	2.29919e-10	0.0253468	3.66807e-10
0.0259218	2.35415e-10	0.0259334	1.14485e-09	0.0259778	5.53072e-10
0.0265509	6.22594e-10	0.0265574	-2.01821e-10	0.0266051	-2.48396e-10
0.0271676	1.21797e-09	0.027188	9.79745e-10	0.0272337	-7.33733e-11
0.0277985	-2.34436e-09	0.0278141	-7.7045e-11	0.0278581	-1.32585e-10
0.0284241	1.43945e-10	0.0284399	2.21813e-10	0.0284842	1.24776e-10
0.0290503	2.88796e-10	0.0290644	2.43366e-10	0.0291086	1.06716e-10
0.0296768	2.76399e-10	0.0296951	3.09074e-10	0.0297344	-3.60489e-11
0.0303008	3.65996e-10	0.0303205	2.55156e-10	0.0303632	-1.2002e-10
0.0309291	3.37875e-10	0.0309453	2.89106e-10	0.0309887	1.62089e-10
0.0315551	3.3884e-10	0.0315707	2.44784e-10	0.0316141	1.58997e-09
0.032179	4.06003e-10	0.0321976	3.68416e-10	0.032239	-7.28691e-10
0.0328063	1.42865e-09	0.0328236	4.38237e-10	0.0328707	-5.47647e-11
0.0334283	-1.28067e-10	0.0334503	2.371e-09	0.0334965	1.48869e-10
0.0340613	1.19876e-09	0.0340746	-6.89971e-10	0.0341219	2.06947e-11
0.0346851	-3.53575e-11	0.0347013	3.04997e-10	0.0347464	3.42369e-11
0.0353104	3.39508e-10	0.0353253	3.81494e-10	0.0353704	-1.25718e-10
0.0359365	4.38321e-10	0.0359525	3.48508e-10	0.0359978	-1.01066e-10
0.0365659	3.7533e-10	0.0365795	4.06122e-10	0.0366227	1.41501e-10
0.0371931	3.72303e-10	0.0372073	4.79066e-10	0.037253	2.82776e-10
0.0378184	6.44743e-10	0.0378318	3.9109e-10	0.0378758	-2.68531e-10
0.0384438	3.68965e-10	0.0384562	3.60775e-10	0.0385048	-1.71288e-09
0.0390689	4.18675e-10	0.0390816	8.12876e-10	0.039127	1.4137e-10
0.0396904	6.24907e-10	0.039707	2.53832e-10	0.0397509	-4.39882e-11
0.0403201	3.29152e-09	0.0403363	-4.93562e-10	0.0403779	-7.61628e-11
0.0409438	-8.99744e-10	0.0409572	2.0777e-10	0.0410028	1.16026e-10
0.0415737	3.88408e-10	0.0415871	3.81494e-10	0.0416285	9.5284e-11
0.042198	4.71616e-10	0.042213	4.76301e-10	0.0422541	4.94719e-12
0.0428233	5.11324e-10	0.0428382	3.99256e-10	0.0428791	-1.00529e-10
0.0434486	4.77505e-10	0.043462	5.39613e-10	0.0435086	1.17505e-10
0.0440728	4.807e-10	0.044093	3.52633e-10	0.044134	-3.86906e-10
0.0446993	5.06556e-10	0.0447161	5.55038e-10	0.044761	9.30119e-10
0.0453232	5.76508e-10	0.0453436	4.58789e-10	0.0453845	-5.72455e-10
0.0459482	1.08967e-09	0.0459654	-2.17009e-10	0.0460063	2.27249e-10
0.0465731	2.86698e-10	0.046595	1.43565e-09	0.046634	-5.25355e-11
0.0472118	1.8059e-10	0.0472193	-9.15527e-12	0.0472592	6.30975e-11
0.0478297	1.31297e-10	0.0478487	3.12889e-10	0.047889	-1.08254e-10
0.0484548	6.28865e-10	0.0484743	3.9643e-10	0.0485146	1.25372e-10
0.049081	5.13184e-10	0.0491	4.37617e-10	0.0491411	1.01209e-10
0.0497046	5.75137e-10	0.0497267	5.17809e-10	0.0497655	1.1313e-11
0.05033	6.06525e-10	0.0503506	4.43232e-10	0.0503898	8.78692e-11
0.0509607	5.45335e-10	0.0509764	4.32527e-10	0.0510141	1.94843e-09
0.0515882	5.80597e-10	0.0516022	5.11765e-10	0.0516422	-1.5964e-09
0.0522122	5.38504e-10	0.0522297	7.3185e-10	0.0522692	-7.32899e-11
0.0528373	-2.82598e-10	0.0528504	1.17863e-09	0.0528942	-1.45972e-10
0.0534646	2.08378e-09	0.0534798	-1.14096e-09	0.0535221	4.18186e-11
0.0540866	-1.22285e-10	0.0541046	6.68716e-10	0.0541479	1.37794e-10
0.0547148	6.14011e-10	0.0547316	4.00841e-10	0.0547761	1.03319e-10
0.0553442	6.54244e-10	0.0553604	3.45695e-10	0.0553991	-1.09506e-10
0.0559686	6.42109e-10	0.0559879	5.97453e-10	0.0560252	5.29885e-11
0.0565955	6.42657e-10	0.056613	4.54462e-10	0.0566514	1.02293e-09
0.0572195	6.66702e-10	0.0572376	5.89192e-10	0.0572742	-4.13096e-10
0.0578444	9.41086e-10	0.0578623	5.31733e-10	0.0578996	4.93503e-10
0.058471	5.31638e-10	0.0584884	8.52978e-10	0.0585282	-2.44212e-10
0.0590965	1.03935e-09	0.0591129	3.87418e-10	0.0591524	1.57201e-10
0.0597148	1.01613e-09	0.0597442	1.07803e-09	0.05978	1.37687e-11
0.0603472	-1.91069e-09	0.0603683	1.32051e-09	0.0604046	-1.27077e-10
0.0609795	5.81634e-10	0.0609926	-2.48671e-10	0.0610307	-3.45707e-12
0.0616053	7.09581e-10	0.0616234	5.75101e-10	0.0616566	1.773e-10
0.062231	6.74534e-10	0.0622497	6.34563e-10	0.0622818	3.47018e-11
0.0628559	7.41804e-10	0.0628763	5.59759e-10	0.0629115	-9.38535e-11
0.0634838	7.46214e-10	0.0635011	6.23393e-10	0.0635365	2.18284e-10
0.0641099	7.39408e-10	0.0641259	6.26481e-10	0.0641635	2.22452e-09
0.0647364	7.39217e-10	0.06475	7.09224e-10	0.0647866	-1.02007e-09
0.0653625	1.85682e-09	0.0653752	7.60055e-10	0.0654103	-1.42395e-10
0.0659856	2.4699e-10	0.0660066	1.72194e-09	0.066036	1.41466e-10
0.0666142	1.5514e-09	0.0666294	1.35255e-10	0.0666634	4.95553e-11
0.0672397	3.55232e-10	0.0672563	1.0064e-09	0.0672887	1.03784e-10
0.0678655	6.83558e-10	0.0678812	5.0354e-10	0.0679136	-1.71494e-10
0.0684942	8.76296e-10	0.0685059	6.0637e-10	0.0685428	2.55466e-11
0.0691201	7.84588e-10	0.0691311	6.66881e-10	0.069168	1.25802e-10
0.0697453	7.44534e-10	0.0697578	7.20227e-10	0.0697922	4.65763e-10
0.0703699	7.85422e-10	0.0703828	6.32429e-10	0.0704188	-2.85172e-10
0.0709936	8.2674e-10	0.0710086	6.50763e-10	0.0710486	-1.06031e-09
0.0716181	8.51703e-10	0.0716336	7.30741e-10	0.0716691	-7.70807e-11
0.0722456	1.02891e-09	0.0722578	7.84743e-10	0.0722939	2.48432e-11
0.0728755	3.44743e-09	0.0728869	5.38647e-10	0.0729206	-1.12224e-10
0.0734986	-4.18472e-10	0.0735116	2.35013e-09	0.0735446	9.52959e-11
0.0741249	8.0421e-10	0.0741388	-8.7285e-11	0.0741737	1.34575e-10
0.0747503	8.43656e-10	0.074764	7.81763e-10	0.0747994	2.33769e-11
0.0753745	8.84843e-10	0.0753897	7.30467e-10	0.0754233	-1.32549e-10
0.0760005	9.09734e-10	0.0760193	8.63099e-10	0.0760524	6.45041e-11
0.0766256	9.18806e-10	0.0766396	6.95407e-10	0.0766747	-4.95911e-10
0.0772499	9.47189e-10	0.0772652	8.77655e-10	0.0773025	1.24341e-09
0.0778773	1.0094e-09	0.0778914	7.28536e-10	0.0779277	-6.41906e-10
0.0785034	1.41931e-09	0.0785153	7.93028e-10	0.0785564	1.84417e-11
0.0791293	7.24769e-10	0.079145	1.35841e-09	0.0791826	9.9802e-11
0.079757	1.18814e-09	0.0797694	6.11997e-10	0.0798081	9.12666e-11
0.0803795	5.07843e-10	0.0803954	-1.21156e-09	0.0804344	-1.176e-10
0.0810067	9.2895e-10	0.0810174	6.20663e-10	0.0810616	9.26495e-11
0.0816309	9.79734e-10	0.0816431	8.55923e-10	0.0816854	1.3994e-10
0.0822585	1.01043e-09	0.0822679	9.03916e-10	0.0823135	5.40614e-11
0.0828832	1.02378e-09	0.0828938	8.147e-10	0.0829393	1.0246e-10
0.0835105	1.03879e-09	0.0835182	7.73287e-10	0.0835621	1.02109e-09
0.0841412	1.05228e-09	0.0841459	8.25393e-10	0.0841919	-2.02342e-09
0.0847636	1.06107e-09	0.0847725	8.7347e-10	0.0848187	-5.75304e-11
0.085392	1.82259e-10	0.0854005	9.68277e-10	0.0854453	-1.27089e-10
0.0860157	2.4174e-09	0.0860266	-1.47343e-11	0.086075	6.87242e-11
0.0866397	3.37231e-10	0.0866515	2.07655e-09	0.0866968	3.00288e-11
0.0872644	1.02656e-09	0.0872754	3.32713e-10	0.0873269	1.58405e-10
0.0878897	1.04327e-09	0.0879034	6.25134e-10	0.0879513	-1.16444e-10
0.0885155	1.09739e-09	0.0885319	8.72254e-10	0.0885743	-2.97904e-11
0.0891439	1.01087e-09	0.0891564	8.63528e-10	0.0891996	1.01824e-09
0.0897666	1.02493e-09	0.089781	9.57012e-10	0.089824	-3.83425e-10
0.0903958	1.36555e-09	0.0904097	8.93414e-10	0.09045	5.90408e-10
0.0910212	9.4893e-10	0.0910361	8.66091e-10	0.0910738	-3.45969e-10
0.0916453	1.3904e-09	0.0916622	9.07648e-10	0.0916986	1.11878e-10
0.0922695	1.19249e-09	0.0922872	1.20447e-09	0.0923288	5.50866e-11
0.0928968	-1.31143e-09	0.0929135	3.2149e-09	0.0929523	-1.1127e-10
0.0935282	1.02077e-09	0.0935394	-1.09433e-09	0.0935747	1.92165e-11
0.094156	1.09572e-09	0.0941676	8.39496e-10	0.0942023	1.22535e-10
0.0947798	1.12747e-09	0.0947923	1.00596e-09	0.0948275	9.64761e-11
0.0954047	1.13194e-09	0.0954165	8.81004e-10	0.0954541	-8.33392e-11
0.0960295	1.11023e-09	0.0960416	9.54199e-10	0.0960773	1.99819e-10
0.0966593	1.12134e-09	0.0966667	9.55641e-10	0.0967052	2.76594e-09
0.0972867	1.10507e-09	0.0972963	1.07449e-09	0.0973279	-1.2009e-09
0.0979104	1.93342e-09	0.0979215	1.15083e-09	0.0979541	-1.54352e-10
0.098536	7.3843e-10	0.0985464	1.62301e-09	0.098581	9.27925e-11
0.0991622	1.8117e-09	0.0991711	6.08909e-10	0.0992066	-1.46163e-10
0.0997877	8.40008e-10	0.0997974	1.63041e-09	0.099833	9.17077e-11
0.100416	9.06169e-10	0.100428	7.18784e-10	0.100457	-9.95159e-11
0.101041	1.25734e-09	0.101052	9.25469e-10	0.101083	2.63095e-11
0.101667	1.07973e-09	0.101677	9.95195e-10	0.101708	1.32978e-10
0.102292	1.11332e-09	0.102302	1.07015e-09	0.102339	6.01637e-10
0.102916	1.19885e-09	0.102926	9.64272e-10	0.102965	-3.16668e-10
0.103541	1.18412e-09	0.103556	9.45079e-10	0.103596	-1.72973e-11
0.104165	1.20488e-09	0.104181	1.03154e-09	0.104213	9.2864e-12
0.104795	1.28371e-09	0.104806	1.11525e-09	0.104838	2.62618e-11
0.10542	3.38511e-09	0.105427	1.11353e-09	0.105468	-8.49605e-11
0.106045	1.72973e-10	0.10606	2.93816e-09	0.106094	-9.88245e-12
0.106671	1.27149e-09	0.106683	1.00911e-10	0.106718	1.94526e-10
0.107296	1.2324e-09	0.107309	1.0672e-09	0.107345	1.00386e-10
0.107922	1.2291e-09	0.107933	1.03599e-09	0.10797	-1.086e-10
0.108547	1.25315e-09	0.108558	1.1391e-09	0.1086	7.11799e-11
0.109177	1.26803e-09	0.109188	1.026e-09	0.109225	-5.40221e-10
0.109799	1.2969e-09	0.109812	1.2026e-09	0.109851	1.34035e-09
0.110427	1.38968e-09	0.110439	1.0675e-09	0.110478	-7.44414e-10
0.111052	1.55343e-09	0.111066	1.04942e-09	0.111099	2.01464e-11
0.111677	1.20893e-09	0.11169	1.519e-09	0.111729	1.28639e-10
0.1123	1.62528e-09	0.112316	9.80508e-10	0.112355	6.7699e-11
0.112926	1.54672e-09	0.112944	-7.84683e-10	0.112981	-9.22441e-11
0.113549	1.02513e-09	0.113567	9.166e-10	0.113606	-1.60098e-11
0.114175	1.34735e-09	0.114193	1.15492e-09	0.114233	1.20938e-10
0.114799	1.37227e-09	0.114819	1.17577e-09	0.114861	9.44376e-11
0.115425	1.3351e-09	0.11544	1.07934e-09	0.115488	1.97649e-10
0.11605	1.31432e-09	0.116067	1.12222e-09	0.116108	9.65357e-11
0.116676	1.36826e-09	0.116695	1.15514e-09	0.11674	-2.50045e-09
0.117304	1.35584e-09	0.117322	1.22433e-09	0.117367	1.69158e-11
0.117928	9.44006e-10	0.117948	1.12708e-09	0.11799	-2.56062e-11
0.118555	2.33537e-09	0.118571	5.4847e-10	0.11862	2.38538e-11
0.119178	9.13417e-10	0.119197	2.101e-09	0.119244	-2.95401e-11
0.119812	1.01769e-09	0.119823	8.09383e-10	0.119869	1.98674e-10
0.120435	1.31929e-09	0.120449	7.51352e-10	0.120494	-1.33753e-10
0.121061	1.47161e-09	0.121074	1.14137e-09	0.12112	-5.59449e-11
0.121686	1.46867e-09	0.121697	1.20771e-09	0.121746	1.18712e-09
0.122311	1.50234e-09	0.122327	1.2525e-09	0.122374	-4.10283e-10
0.122938	1.60986e-09	0.122953	1.17342e-09	0.123	7.47967e-10
0.123562	1.43092e-09	0.123578	1.24393e-09	0.123625	-3.83699e-10
0.124192	1.56721e-09	0.124204	1.2253e-09	0.12425	8.30889e-11
0.124817	1.44848e-09	0.124829	1.4484e-09	0.124876	1.11413e-10
0.125442	-1.86884e-10	0.12545	2.75755e-09	0.125504	-4.47869e-11
0.12607	2.10259e-09	0.126083	-1.10114e-10	0.126129	5.63622e-11
0.126693	1.12963e-09	0.126711	1.52506e-09	0.126757	1.45984e-10
0.127319	1.44038e-09	0.127335	1.18856e-09	0.127381	7.28607e-11
0.127943	1.475e-09	0.127961	1.21912e-09	0.128008	-5.13792e-11
0.12857	1.551e-09	0.128587	1.31397e-09	0.128634	1.73974e-10
0.129199	1.66144e-09	0.129217	1.24717e-09	0.129264	3.26004e-09
0.129825	1.73762e-09	0.129842	1.37608e-09	0.129886	-1.40525e-09
0.13045	1.85621e-09	0.130466	1.46328e-09	0.130513	-8.91805e-11
0.131074	1.71398e-09	0.13109	1.3424e-09	0.131136	-3.11136e-12
0.131699	2.19936e-09	0.131715	1.26981e-09	0.131763	9.38892e-11
0.132324	2.51976e-09	0.13234	1.73892e-09	0.132388	1.18375e-10
0.132951	-3.16608e-10	0.132964	2.65369e-09	0.133019	-3.46184e-11
0.133579	1.6421e-09	0.133594	3.84283e-10	0.133642	4.28081e-11
0.134203	1.51739e-09	0.134221	1.30916e-09	0.134264	1.21224e-10
0.13483	1.55811e-09	0.134847	1.39271e-09	0.13489	7.37691e-10
0.135456	1.54711e-09	0.135473	1.30849e-09	0.135519	-3.74568e-10
0.136081	1.55002e-09	0.136098	1.27491e-09	0.13615	4.07553e-10
0.136706	1.54432e-09	0.136727	1.35868e-09	0.136771	-7.55429e-11
0.137338	1.51514e-09	0.137353	1.42033e-09	0.1374	8.69393e-11
0.137962	2.84379e-09	0.137977	1.27041e-09	0.138028	-4.61221e-11
0.138587	9.68754e-10	0.138604	2.32003e-09	0.138652	-3.53456e-11
0.139212	2.27404e-09	0.139228	9.27842e-10	0.13928	1.12152e-10
0.139838	1.40921e-09	0.139853	1.87495e-09	0.139904	1.95766e-10
0.140467	1.7321e-09	0.140478	1.07573e-09	0.140529	-7.71522e-11
0.141095	1.82769e-09	0.141102	1.43601e-09	0.141153	7.81536e-11
0.141718	1.81755e-09	0.141727	1.36337e-09	0.141785	-7.76708e-10
0.142344	1.76243e-09	0.142357	1.48821e-09	0.142409	1.66416e-09
0.14297	1.9438e-09	0.14298	1.39986e-09	0.143034	-8.45134e-10
0.143599	1.6173e-09	0.143606	1.37306e-09	0.143663	-8.01325e-11
0.144224	1.73647e-09	0.144231	1.46981e-09	0.14429	1.32799e-10
0.14485	1.81888e-09	0.144862	1.48634e-09	0.144913	9.50694e-11
0.145477	4.20911e-09	0.145489	5.15115e-10	0.14554	-2.50578e-11
0.146099	3.7266e-10	0.146112	3.17799e-09	0.146166	1.09076e-11
0.146725	1.62406e-09	0.146736	5.77545e-10	0.146794	1.53208e-10
0.147356	1.69679e-09	0.147364	1.454e-09	0.14742	6.95944e-11
0.147981	1.7046e-09	0.147989	1.44228e-09	0.148045	3.90649e-10
0.148607	1.80252e-09	0.148618	1.39712e-09	0.148668	-1.5471e-10
0.149232	1.9521e-09	0.149243	1.5216e-09	0.149298	-2.6096e-09
0.149853	2.03339e-09	0.149868	1.56045e-09	0.149923	-8.60214e-11
0.150481	2.16973e-09	0.150493	1.50739e-09	0.150549	2.67863e-11
0.15111	2.79478e-09	0.151122	1.38946e-09	0.151173	-7.90238e-11
0.151735	1.92384e-09	0.151743	2.02415e-09	0.151804	-1.59836e-10
0.152366	1.1867e-09	0.152375	1.34687e-09	0.152429	1.37174e-10
0.152986	1.6784e-09	0.153002	-1.61504e-09	0.153054	-3.75986e-11
0.153615	2.02357e-09	0.153626	1.33909e-09	0.153682	-2.55704e-11
0.154241	1.88768e-09	0.154251	1.56913e-09	0.154301	1.04073e-09
0.154867	1.75194e-09	0.154874	1.58068e-09	0.154929	-5.16796e-10
0.155492	1.75263e-09	0.155506	1.4984e-09	0.155555	9.71293e-10
0.156117	1.72648e-09	0.15613	1.49478e-09	0.156181	-4.61674e-10
0.156741	1.66363e-09	0.156754	1.62767e-09	0.15681	2.10309e-10
0.157366	1.45127e-09	0.15738	1.63451e-09	0.157432	8.12888e-11
0.157995	5.97131e-10	0.157997	2.29361e-09	0.158058	3.77893e-12
0.158624	3.14966e-09	0.158628	8.67331e-10	0.158681	-3.78847e-11
0.159248	1.36214e-09	0.159256	2.60516e-09	0.159308	1.18637e-10
0.159872	2.22423e-09	0.159878	1.1557e-09	0.159938	1.64962e-10
0.160501	2.21952e-09	0.160504	1.47065e-09	0.160561	-4.75287e-11
0.161127	2.21018e-09	0.16113	1.65954e-09	0.161187	2.29871e-10
0.161751	2.18974e-09	0.161756	1.6387e-09	0.161811	3.20545e-09
0.162377	2.0584e-09	0.162382	1.75364e-09	0.162439	-1.65417e-09
0.163004	1.9893e-09	0.163005	1.8397e-09	0.163068	-6.07371e-11
0.163628	1.80486e-09	0.163631	1.45966e-09	0.163694	-1.4925e-11
0.164257	2.15051e-09	0.16426	1.72838e-09	0.164321	1.83022e-10
0.164875	2.87814e-09	0.164888	1.87696e-09	0.164947	1.14048e-10
0.165506	-8.27205e-10	0.16551	4.38368e-09	0.165573	3.54052e-12
0.166133	2.11515e-09	0.166137	8.59022e-11	0.166198	-1.92285e-11
0.166758	2.56672e-09	0.166763	1.61037e-09	0.166824	1.086e-10
0.167387	2.63219e-09	0.167393	1.71826e-09	0.167448	8.46064e-10
0.168012	2.47766e-09	0.168017	1.67466e-09	0.168073	-3.85928e-10
0.168639	2.31246e-09	0.168644	1.60352e-09	0.168697	4.83823e-10
0.169264	2.17311e-09	0.169268	1.74701e-09	0.169323	-1.31595e-10
0.16989	2.01322e-09	0.169894	1.75236e-09	0.169947	1.22285e-10
0.170516	2.91629e-09	0.170517	1.65035e-09	0.170572	4.81725e-11
0.171146	1.385e-09	0.171148	2.24742e-09	0.171198	-6.85453e-12
0.171771	2.64561e-09	0.171772	1.53859e-09	0.171827	8.91805e-11
0.172394	1.33084e-09	0.172397	2.26066e-09	0.172454	2.37048e-10
0.173022	1.63256e-09	0.173022	1.33158e-09	0.173077	-4.91142e-11
0.173648	1.55852e-09	0.173648	1.84505e-09	0.173702	-3.49164e-11
0.174275	1.61535e-09	0.174273	1.7112e-09	0.174337	-2.54202e-10
0.174902	1.83892e-09	0.1749	1.78586e-09	0.17496	1.98673e-09
0.175525	2.26662e-09	0.175528	1.69592e-09	0.175584	-9.35936e-10
0.176148	2.17772e-09	0.176153	1.75102e-09	0.176209	-9.26018e-11
0.176773	2.44564e-09	0.176779	1.8239e-09	0.176835	1.36733e-10
0.177398	2.62177e-09	0.177404	1.86994e-09	0.177461	1.05071e-10
0.178024	4.80148e-09	0.178036	1.40504e-09	0.178089	3.22342e-11
0.178648	1.13186e-09	0.178657	3.15181e-09	0.178715	-5.29289e-12
0.179272	2.18762e-09	0.179279	1.1615e-09	0.179339	2.22266e-10
0.179898	1.94459e-09	0.179906	1.74209e-09	0.179965	6.68526e-11
0.180522	1.47814e-09	0.18053	1.81943e-09	0.180591	4.67706e-10
0.18115	1.66733e-09	0.181155	1.73926e-09	0.181216	-2.13993e-10
0.181776	2.24507e-09	0.181785	1.83412e-09	0.181844	-2.18188e-09
0.182401	2.37888e-09	0.182411	1.87856e-09	0.182467	-8.73446e-11
0.183027	2.45397e-09	0.183038	1.85425e-09	0.183092	1.06835e-10
0.183657	3.05425e-09	0.183662	1.7193e-09	0.183717	-1.0612e-10
0.184284	2.43926e-09	0.184288	2.12303e-09	0.184348	3.04103e-11
0.184916	2.07307e-09	0.18491	1.79498e-09	0.184971	1.08922e-10
0.185533	2.30392e-09	0.185543	-5.33628e-10	0.185597	2.58565e-11
0.186159	2.62376e-09	0.186165	2.14612e-09	0.186221	-2.72989e-12
0.186783	2.45264e-09	0.18679	1.70249e-09	0.186843	3.0539e-10
0.187412	2.24789e-09	0.187416	1.87353e-09	0.187469	-4.98879e-10
0.188035	2.23992e-09	0.18804	1.80573e-09	0.188101	1.08709e-09
0.18866	2.06285e-09	0.188665	1.87049e-09	0.188724	-5.40185e-10
0.189287	2.04942e-09	0.189291	1.89518e-09	0.18935	1.26469e-10
0.189914	1.96397e-09	0.189913	1.9322e-09	0.189975	1.80316e-10
0.19054	1.20962e-09	0.190538	1.99156e-09	0.1906	-4.45843e-12
0.191165	2.94678e-09	0.191165	1.78254e-09	0.191226	-6.52552e-11
0.19179	1.22547e-09	0.191794	2.55911e-09	0.191855	9.98139e-11
0.192416	1.76795e-09	0.192415	2.01681e-09	0.192479	2.64382e-10
0.193041	1.91309e-09	0.193042	3.01135e-10	0.193106	1.16587e-11
0.193661	2.15786e-09	0.19367	1.95773e-09	0.193731	2.4302e-10
0.194294	2.35335e-09	0.194298	1.97529e-09	0.194355	2.56762e-09
0.194919	2.26252e-09	0.194924	2.02944e-09	0.194986	-1.67985e-09
0.195546	2.08436e-09	0.195548	2.15656e-09	0.195612	-2.47002e-11
0.196172	2.0537e-09	0.196173	1.78511e-09	0.196237	-2.44021e-11
0.196798	2.47936e-09	0.196798	1.98839e-09	0.196863	9.85384e-11
0.197418	2.84185e-09	0.197424	1.97568e-09	0.197488	1.62983e-10
0.198046	2.97761e-10	0.198053	3.41417e-09	0.198111	9.58443e-12
0.19868	2.48207e-09	0.198677	1.17109e-09	0.198736	-4.8089e-11
0.199304	2.32832e-09	0.199305	2.70241e-09	0.19936	9.59754e-11
0.19993	2.38578e-09	0.199929	1.78504e-09	0.199988	8.59976e-10
0.200583	2.40355e-09	0.200559	1.92149e-09	0.200628	-2.74467e-10
0.201184	2.40324e-09	0.201199	1.99429e-09	0.201232	5.75233e-10
0.201831	2.46141e-09	0.201809	2.09014e-09	0.201879	-1.45209e-10
0.20244	2.34593e-09	0.202454	2.02737e-09	0.202486	4.4179e-11
0.203086	2.82701e-09	0.203066	1.9523e-09	0.20313	1.40202e-10
0.203693	2.09967e-09	0.203703	2.01267e-09	0.203742	-7.57813e-11
0.204302	2.94241e-09	0.204316	2.06856e-09	0.204383	-9.89437e-11
0.204941	2.95796e-09	0.204964	2.24278e-09	0.204993	1.30916e-10
0.205553	1.62317e-09	0.205573	4.77401e-09	0.205637	6.09875e-11
0.206198	2.41835e-09	0.206212	6.92654e-10	0.206245	-6.27637e-11
0.206808	2.53762e-09	0.206823	1.96548e-09	0.206891	2.46227e-10
0.207451	2.50669e-09	0.20747	2.09489e-09	0.207504	2.11844e-09
0.208058	2.76958e-09	0.208079	2.01818e-09	0.208143	-9.40156e-10
0.208705	2.57492e-09	0.20872	2.04048e-09	0.208754	-6.13213e-11
0.209313	2.8401e-09	0.209328	2.15023e-09	0.209396	1.47045e-10
0.209957	2.86868e-09	0.209939	2.10416e-09	0.210004	1.14489e-10
0.210564	4.28715e-09	0.210579	2.04942e-09	0.210648	7.5388e-11
0.21121	2.11185e-09	0.21119	2.66581e-09	0.211261	-2.21968e-11
0.211815	3.22917e-09	0.211834	1.81963e-09	0.211904	1.23441e-10
0.21246	2.67757e-09	0.212446	2.34753e-09	0.212514	2.28608e-10
0.213067	2.64858e-09	0.213089	1.8291e-09	0.213159	4.69005e-10
0.213713	2.52908e-09	0.213695	2.08207e-09	0.213765	-2.20299e-10
0.21432	2.48426e-09	0.214341	2.23689e-09	0.214411	-1.46182e-09
0.214965	2.2561e-09	0.214949	2.24298e-09	0.215021	-2.23565e-10
0.215578	2.08706e-09	0.215598	2.27436e-09	0.215659	1.0159e-10
0.216218	2.11896e-09	0.216205	2.01443e-09	0.216275	-3.04222e-11
0.216836	2.27567e-09	0.216841	2.32084e-09	0.216912	1.25873e-10
0.217484	2.18561e-09	0.217453	2.18483e-09	0.217527	1.48225e-10
0.218077	3.89094e-09	0.218107	9.64177e-10	0.218171	8.55565e-11
0.218733	1.7692e-09	0.218701	3.61974e-09	0.21877	-2.26617e-11
0.219346	2.48544e-09	0.219358	1.46288e-09	0.219423	1.29771e-10
0.219973	2.42479e-09	0.219957	2.1531e-09	0.220029	-5.08499e-10
0.220592	2.48916e-09	0.220602	2.12559e-09	0.220676	1.18463e-09
0.221233	2.54858e-09	0.221212	2.18852e-09	0.221281	-6.1276e-10
0.221845	2.61731e-09	0.221853	2.25352e-09	0.221924	1.36375e-11
0.22249	2.58974e-09	0.222462	2.26307e-09	0.222539	1.52922e-10
0.223101	2.60243e-09	0.223108	2.13929e-09	0.223188	1.31357e-10
0.223745	3.26389e-09	0.223712	2.22857e-09	0.223792	-3.87549e-11
0.224347	2.36174e-09	0.224359	2.64642e-09	0.224441	6.73771e-11
0.224997	8.461e-10	0.224962	2.22948e-09	0.225045	3.71969e-10
0.225601	2.37235e-09	0.22561	-3.43764e-10	0.225691	-1.93834e-11
0.226245	2.71355e-09	0.226222	2.17189e-09	0.226297	2.29645e-10
0.226854	2.80449e-09	0.226864	2.26181e-09	0.226938	1.82657e-09
0.2275	2.75474e-09	0.227474	2.32766e-09	0.22755	-1.78342e-09
0.228109	2.72788e-09	0.228119	2.43733e-09	0.228196	-4.86255e-11
0.228748	2.70324e-09	0.228724	2.20207e-09	0.228799	-3.22938e-11
0.229358	2.8505e-09	0.229367	2.37623e-09	0.229447	5.90801e-11
0.230001	2.96401e-09	0.229978	2.37426e-09	0.230052	1.51896e-10
0.230612	1.70597e-09	0.230626	3.20934e-09	0.230702	1.13237e-10
0.231221	4.08131e-09	0.231235	1.86875e-09	0.231308	4.18425e-12
0.231864	2.28496e-09	0.231844	3.14028e-09	0.231955	1.17958e-10
0.232471	2.81562e-09	0.232489	1.98529e-09	0.232563	9.08554e-10
0.233115	2.75315e-09	0.233095	2.33769e-09	0.233169	-2.43092e-10
0.233724	2.83103e-09	0.23374	2.31311e-09	0.233814	6.50179e-10
0.234368	2.86049e-09	0.234349	2.38262e-09	0.234422	-1.32871e-10
0.234982	2.7858e-09	0.234998	2.36076e-09	0.235071	-1.7643e-11
0.235623	2.82849e-09	0.235609	2.2982e-09	0.235676	1.87564e-10
0.236232	2.80399e-09	0.236251	2.37738e-09	0.23632	-9.13143e-11
0.236876	3.17636e-09	0.23686	2.4828e-09	0.236927	4.55022e-11
0.237478	4.83294e-09	0.237505	2.56372e-09	0.237575	1.76907e-10
0.238126	6.39188e-10	0.238111	4.36496e-09	0.238179	1.07646e-10
0.238737	2.8205e-09	0.238754	1.4582e-09	0.238822	-9.09567e-12
0.23938	2.8883e-09	0.239365	2.44561e-09	0.239436	2.63166e-10
0.239991	2.78269e-09	0.240009	2.40458e-09	0.240078	2.3841e-09
0.240629	3.01869e-09	0.240618	2.33968e-09	0.240685	-1.01351e-09
0.241239	2.79681e-09	0.241261	2.35971e-09	0.241327	-6.77943e-11
0.241885	2.92096e-09	0.241868	2.46093e-09	0.24194	6.9356e-11
0.242496	2.8319e-09	0.242517	2.40637e-09	0.242583	1.99378e-10
0.24314	3.64333e-09	0.243121	2.42234e-09	0.243192	5.86271e-11
0.24375	2.38734e-09	0.243772	2.71792e-09	0.243833	-2.48432e-11
0.244395	3.5278e-09	0.244376	2.45128e-09	0.244443	6.37531e-11
0.245	2.4797e-09	0.245021	2.84953e-09	0.245086	3.52371e-10
0.245648	2.87186e-09	0.245629	3.25018e-09	0.245694	4.28951e-10
0.246259	2.88928e-09	0.246273	2.02136e-09	0.246342	-1.43158e-10
0.246899	3.00742e-09	0.24688	2.57638e-09	0.246953	-7.49993e-10
0.247504	2.88205e-09	0.247525	2.49102e-09	0.247591	-5.67198e-11
0.248152	2.93226e-09	0.248134	2.60545e-09	0.248199	1.05929e-10
0.24876	2.95566e-09	0.24878	2.39546e-09	0.248844	-1.18375e-11
0.249404	3.0973e-09	0.249386	2.63988e-09	0.249451	1.16253e-10
0.250011	3.17301e-09	0.250032	2.50031e-09	0.250097	1.82033e-10
0.250661	4.98563e-09	0.250642	2.23795e-09	0.250705	1.06239e-10
0.251266	2.04613e-09	0.251287	3.38454e-09	0.251351	-4.37379e-11
0.251914	3.02141e-09	0.251893	2.23069e-09	0.251958	4.81367e-11
0.252521	2.9438e-09	0.252541	2.04911e-09	0.2526	-5.74315e-10
0.253166	2.9925e-09	0.253147	2.41461e-09	0.253212	1.2975e-09
0.253774	3.02861e-09	0.253793	2.56642e-09	0.253851	-5.72515e-10
0.254424	3.14572e-09	0.2544	2.67529e-09	0.254466	8.42214e-11
0.255027	2.98716e-09	0.255044	2.59254e-09	0.255108	3.27945e-11
0.255635	3.02049e-09	0.255651	2.57165e-09	0.255716	1.97518e-10
0.256277	3.51889e-09	0.256296	2.60872e-09	0.256358	-2.74897e-11
0.256886	3.00641e-09	0.256904	2.71019e-09	0.256968	1.2517e-12
0.257539	1.52861e-09	0.257551	2.6401e-09	0.257614	1.72555e-10
0.258141	2.90183e-09	0.258157	1.26733e-09	0.258224	7.44462e-11
0.258787	3.12898e-09	0.258803	3.7732e-09	0.258869	2.09284e-10
0.259397	3.21182e-09	0.259411	2.11792e-09	0.25947	5.80692e-10
0.26004	3.15925e-09	0.260059	2.63749e-09	0.260119	-1.86425e-09
0.260645	3.15568e-09	0.260662	2.62268e-09	0.260727	-7.39098e-13
0.261294	3.13962e-09	0.261305	2.55322e-09	0.261369	3.1352e-12
0.261896	3.31075e-09	0.261919	2.74154e-09	0.261979	1.13404e-10
0.262543	3.36738e-09	0.262529	2.63883e-09	0.262627	1.22142e-10
0.263154	2.47258e-09	0.263173	2.6209e-09	0.263234	1.30832e-10
0.263799	4.1787e-09	0.263783	2.63308e-09	0.263843	-8.10623e-13
0.264409	2.80573e-09	0.264426	3.08754e-09	0.264486	1.34778e-10
0.265052	3.06466e-09	0.265029	3.70481e-09	0.265094	1.0312e-09
0.265658	3.18433e-09	0.265676	2.8193e-10	0.265738	-3.22843e-10
0.266306	3.2555e-09	0.266289	2.56884e-09	0.26635	6.79564e-10
0.266918	3.32863e-09	0.266931	2.78348e-09	0.266991	-1.16694e-10
0.267557	3.22151e-09	0.26754	2.81277e-09	0.267596	-1.43635e-10
0.268168	3.22242e-09	0.268182	2.70995e-09	0.268243	1.34635e-10
0.268812	3.30948e-09	0.268792	2.66589e-09	0.268854	-1.30534e-11
0.26942	3.43705e-09	0.269439	2.80979e-09	0.269497	1.1934e-10
0.270061	4.54344e-09	0.27005	2.79026e-09	0.270105	1.15871e-10
0.270672	1.78177e-09	0.270696	3.44117e-09	0.27075	1.33979e-10
0.271316	3.61941e-09	0.271301	2.26997e-09	0.271363	1.33276e-11
0.271923	3.19026e-09	0.271943	3.47266e-09	0.272003	2.50077e-10
0.272568	3.22529e-09	0.272551	2.3679e-09	0.272611	2.42547e-09
0.273176	3.42337e-09	0.273196	2.57787e-09	0.273254	-9.92966e-10
0.273825	3.2524e-09	0.27381	2.73827e-09	0.273864	-6.83546e-11
0.274435	3.38753e-09	0.274455	2.81501e-09	0.274511	6.03914e-11
0.27508	3.33649e-09	0.275066	2.76815e-09	0.27512	1.92559e-10
0.275686	3.50164e-09	0.275706	2.71618e-09	0.275763	1.75941e-10
0.276333	3.24374e-09	0.276315	2.75817e-09	0.276374	-2.99692e-11
0.276941	3.82856e-09	0.276954	2.87091e-09	0.277015	1.11461e-10
0.277583	4.66515e-09	0.277566	2.94126e-09	0.277625	4.18901e-10
0.278191	2.33091e-09	0.278214	5.30293e-09	0.27827	4.00662e-10
0.278797	3.37731e-09	0.27882	1.50861e-09	0.278879	-1.62053e-10
0.279444	3.44847e-09	0.279467	2.81328e-09	0.279527	3.14498e-10
0.28005	3.35374e-09	0.280074	2.76339e-09	0.280133	7.03454e-11
0.280694	3.38944e-09	0.280717	2.97929e-09	0.280779	6.68168e-11
0.281303	3.40981e-09	0.281325	2.71908e-09	0.281382	-2.0504e-12
0.281951	3.51585e-09	0.281971	2.94061e-09	0.282029	5.16891e-11
0.282562	3.47544e-09	0.282581	2.85666e-09	0.282639	1.65367e-10
0.283208	4.3792e-09	0.283224	2.78019e-09	0.283285	1.13285e-10
0.283809	2.99631e-09	0.283828	3.37112e-09	0.283888	1.30057e-11
0.284456	3.90394e-09	0.28447	2.70232e-09	0.284538	8.67724e-11
0.285064	3.14791e-09	0.28509	2.12989e-09	0.285142	-5.04518e-10
0.285707	3.3537e-09	0.28573	2.63693e-09	0.285785	1.28706e-09
0.286317	3.46996e-09	0.286338	2.8692e-09	0.286389	-5.16987e-10
0.286959	3.5619e-09	0.286982	2.95628e-09	0.287036	-7.42912e-11
0.287565	3.49591e-09	0.287587	2.84956e-09	0.287648	2.97785e-11
0.288211	3.50274e-09	0.28823	2.79536e-09	0.28829	2.23947e-10
0.288822	3.55061e-09	0.288841	2.91134e-09	0.288896	-5.66721e-11
0.289465	3.60386e-09	0.289485	3.00646e-09	0.289541	9.98974e-12
0.29008	2.90353e-09	0.290096	2.97247e-09	0.290151	1.7736e-10
0.290721	5.39414e-09	0.290737	2.0889e-09	0.290796	1.43099e-10
0.291329	2.57562e-09	0.291347	4.29589e-09	0.291403	1.80995e-10
0.291975	3.61369e-09	0.291956	2.39109e-09	0.292046	-7.21216e-12
0.292581	3.57131e-09	0.292602	2.79932e-09	0.292657	-1.80472e-09
0.293227	3.62151e-09	0.293211	2.87954e-09	0.2933	1.9933e-10
0.293838	3.54749e-09	0.293857	2.94664e-09	0.293914	-6.05941e-11
0.294483	3.70815e-09	0.294464	3.01642e-09	0.294522	1.35648e-10
0.295089	3.57393e-09	0.295109	2.9798e-09	0.295167	2.26295e-10
0.295733	3.48213e-09	0.295714	2.87654e-09	0.295773	1.14834e-10
0.296343	4.0785e-09	0.29636	2.97755e-09	0.296415	-8.80957e-12
0.296985	3.47018e-09	0.296966	3.29152e-09	0.297028	2.76685e-11
0.297603	1.04048e-09	0.29761	3.8167e-09	0.297671	9.32241e-10
0.298242	3.45392e-09	0.298222	9.1449e-10	0.298279	-2.30062e-10
0.298851	3.70395e-09	0.298869	2.90257e-09	0.298924	6.66392e-10
0.299494	6.16947e-09	0.299477	3.07643e-09	0.299534	1.01066e-10
0.300103	3.32862e-09	0.30012	3.04412e-09	0.30018	-4.37927e-10
0.300747	3.60744e-09	0.300729	3.10661e-09	0.300788	1.24991e-10
0.301356	3.69377e-09	0.301375	3.00261e-09	0.301433	3.44634e-11
0.301966	3.72505e-09	0.301981	3.15553e-09	0.302039	7.27534e-11
0.302603	6.25863e-09	0.302628	3.20945e-09	0.302682	2.09379e-10
0.303217	2.81086e-09	0.303231	3.4915e-09	0.303289	1.40846e-10
0.303856	4.83136e-09	0.303876	2.71548e-09	0.303936	3.45707e-13
0.304465	3.18288e-09	0.304489	3.71985e-09	0.304544	1.34814e-10
0.305111	3.39298e-09	0.305134	3.01954e-09	0.305188	2.32719e-09
0.305722	3.84243e-09	0.305743	2.90935e-09	0.305797	-8.92496e-10
0.306366	3.73774e-09	0.306388	3.08217e-09	0.306443	1.81842e-10
0.306975	6.07294e-09	0.307	3.17966e-09	0.307054	-7.04408e-11
0.307619	3.53998e-09	0.307641	3.10075e-09	0.307693	8.48055e-11
0.308227	3.70245e-09	0.308249	3.02566e-09	0.308302	2.21717e-10
0.308868	5.73523e-09	0.308892	3.04942e-09	0.308945	3.00527e-11
0.309481	3.97056e-09	0.309502	3.14333e-09	0.309557	1.33622e-10
0.310123	6.4377e-09	0.310143	3.15e-09	0.3102	2.78842e-10
0.310734	1.98237e-09	0.310756	4.74737e-09	0.310806	3.59285e-10
0.31138	3.72785e-09	0.31136	2.26367e-09	0.31145	-1.07503e-10
0.311985	3.83542e-09	0.312004	3.26995e-09	0.312058	3.52848e-10
0.312629	3.77164e-09	0.312615	3.04317e-09	0.312702	1.21043e-09
0.313239	5.7781e-09	0.313257	3.29796e-09	0.313313	-4.24039e-10
0.313881	3.69471e-09	0.31387	3.0212e-09	0.313957	-9.77516e-13
0.314492	3.88641e-09	0.314512	3.20355e-09	0.314561	5.68628e-11
0.315136	6.12932e-09	0.31512	3.12352e-09	0.31521	1.25945e-10
0.315746	4.25525e-09	0.315766	3.14378e-09	0.31582	1.53089e-10
0.316388	3.72016e-09	0.316373	3.34971e-09	0.316464	4.50969e-11
0.316996	4.46124e-09	0.31702	3.18031e-09	0.317073	1.26445e-10
0.317644	3.59048e-09	0.317633	3.08331e-09	0.31772	-5.56707e-12
0.318249	3.85511e-09	0.318276	4.07901e-09	0.318329	1.0578e-09
0.318895	3.92002e-09	0.318882	2.68292e-09	0.318972	-4.24445e-10
0.319501	6.32505e-09	0.319527	3.24064e-09	0.319579	-1.91927e-10
0.320145	3.64823e-09	0.320135	3.28654e-09	0.320189	-2.47228e-10
0.320751	5.97967e-09	0.320779	3.15187e-09	0.320831	1.92809e-10
0.321398	5.8555e-09	0.321389	3.25555e-09	0.321441	-1.83344e-11
0.322007	6.35018e-09	0.322034	3.32167e-09	0.322085	6.43134e-11
0.322652	3.43457e-09	0.322639	3.17831e-09	0.322694	1.32883e-10
0.323257	7.64929e-09	0.32328	3.07883e-09	0.323339	1.70922e-10
0.323899	3.00334e-09	0.32389	4.07114e-09	0.323951	1.15609e-10
0.324513	3.94946e-09	0.324535	2.98027e-09	0.324589	9.78589e-11
0.325158	6.05075e-09	0.325148	1.95981e-09	0.3252	-1.45103e-09
0.325764	3.90792e-09	0.325788	3.1312e-09	0.325846	9.42564e-10
0.326375	3.95021e-09	0.326396	3.28071e-09	0.326456	-4.17936e-10
0.32702	3.62327e-09	0.327036	3.35287e-09	0.327095	1.90735e-11
0.327626	3.94521e-09	0.327646	3.38274e-09	0.327708	2.6046e-10
0.328273	6.16128e-09	0.328293	3.30895e-09	0.32835	1.40095e-10
0.32888	4.32227e-09	0.328898	3.34008e-09	0.32896	-1.13249e-12
0.329527	6.45925e-09	0.329547	3.45155e-09	0.329606	8.55565e-11
0.330137	1.52494e-09	0.330153	3.55243e-09	0.330214	6.14464e-10
0.330778	3.93777e-09	0.330797	2.2606e-09	0.330858	-8.24332e-11
0.331387	6.0176e-09	0.331409	4.35349e-09	0.33147	6.10852e-10
0.332033	6.42765e-09	0.332051	2.97806e-09	0.332107	1.51229e-10
0.332641	3.75296e-09	0.332662	3.36417e-09	0.332723	-1.66744e-09
0.333285	6.03817e-09	0.333308	3.45818e-09	0.333369	4.8697e-11
0.333895	3.91766e-09	0.333915	3.38835e-09	0.333977	6.05226e-11
0.334538	6.06335e-09	0.334523	3.53584e-09	0.334622	3.96252e-11
0.335144	6.16051e-09	0.335167	3.59708e-09	0.335229	1.2821e-10
0.335791	3.38745e-09	0.335778	3.30054e-09	0.335875	1.37591e-10
0.336401	4.91583e-09	0.336421	3.4084e-09	0.336484	5.64933e-11
0.337046	6.19121e-09	0.33703	3.78346e-09	0.337126	4.10318e-11
0.337653	3.23673e-09	0.33767	5.49726e-09	0.337736	1.85e-09
0.338303	6.18321e-09	0.338282	1.42603e-09	0.338378	-6.09338e-10
0.338906	6.10249e-09	0.338924	3.35757e-09	0.338984	7.09677e-10
0.33955	6.59624e-09	0.339533	3.51727e-09	0.339628	-2.5512e-10
0.340163	6.13329e-09	0.340182	3.48427e-09	0.34024	4.84705e-11
0.340807	4.00517e-09	0.340793	3.41614e-09	0.340883	2.87294e-10
0.341412	6.278e-09	0.341435	3.48361e-09	0.341497	9.91821e-12
0.342059	3.85427e-09	0.34204	3.54575e-09	0.342142	2.55704e-11
0.342663	8.45197e-09	0.342682	3.49096e-09	0.342745	1.88601e-10
0.343308	2.78864e-09	0.343294	4.37191e-09	0.343355	1.91617e-10
0.343919	6.38525e-09	0.343937	3.08462e-09	0.343998	3.57032e-11
0.344564	6.27029e-09	0.344548	4.20279e-09	0.344608	3.01385e-10
0.345178	6.25682e-09	0.345192	3.07063e-09	0.345247	2.54335e-09
0.345787	6.29462e-09	0.345801	3.71571e-09	0.345861	-1.07548e-09
0.346426	6.27571e-09	0.346447	3.44092e-09	0.346503	-2.30193e-11
0.347039	6.19767e-09	0.347054	3.64894e-09	0.347111	1.25015e-10
0.34768	6.63935e-09	0.347697	3.53791e-09	0.34775	1.57571e-10
0.348283	6.37801e-09	0.348305	3.54894e-09	0.348363	1.63472e-10
0.348932	4.16573e-09	0.348952	3.56169e-09	0.349009	5.22852e-11
0.349537	4.22524e-09	0.349555	3.66869e-09	0.349618	6.34551e-11
0.350187	7.68489e-09	0.350201	3.73647e-09	0.350258	3.08454e-10
0.350785	3.53948e-09	0.350809	5.76483e-09	0.350868	9.69732e-10
0.351433	6.34884e-09	0.351455	2.43053e-09	0.351515	-3.28076e-10
0.352044	6.40894e-09	0.352062	3.53868e-09	0.352126	3.38423e-10
0.352689	6.30544e-09	0.352711	3.50798e-09	0.352765	-2.31862e-10
0.353299	6.32018e-09	0.353319	3.64027e-09	0.353377	1.58668e-10
0.353941	6.50449e-09	0.35396	3.61184e-09	0.354023	6.0308e-11
0.354548	3.99392e-09	0.354567	3.69328e-09	0.354627	1.14429e-10
0.355192	6.65482e-09	0.35521	3.67682e-09	0.355273	2.41506e-10
0.355804	7.44326e-09	0.355822	3.4624e-09	0.355883	1.88172e-10
0.356448	3.85729e-09	0.356464	4.18997e-09	0.35653	5.76139e-11
0.357059	4.16603e-09	0.357074	3.41728e-09	0.357138	4.9448e-11
0.357703	6.50146e-09	0.357719	1.82711e-09	0.35778	-9.65846e-10
0.358309	6.49766e-09	0.358324	3.43262e-09	0.358388	1.67838e-09
0.358953	6.43182e-09	0.358932	3.60321e-09	0.359034	-7.38752e-10
0.359561	6.54916e-09	0.359576	3.63876e-09	0.359636	1.19448e-11
0.360204	6.36617e-09	0.360184	3.56449e-09	0.360285	1.18232e-10
0.360814	6.41944e-09	0.360828	3.59098e-09	0.360894	2.63369e-10
0.361455	6.59217e-09	0.361439	3.62343e-09	0.36154	5.89848e-11
0.362065	6.45109e-09	0.362084	3.68152e-09	0.362148	1.30677e-10
0.362674	2.88012e-09	0.36269	3.58762e-09	0.36279	3.64232e-10
0.363318	8.00596e-09	0.363335	2.93187e-09	0.363401	7.87139e-11
0.363924	3.65994e-09	0.363944	4.79652e-09	0.364043	6.23024e-10
0.36457	6.3962e-09	0.36459	3.19048e-09	0.36465	-1.67787e-10
0.36518	6.44531e-09	0.365198	3.74707e-09	0.365299	-2.23531e-09
0.365827	6.55494e-09	0.365846	3.75471e-09	0.365907	5.00441e-11
0.366435	6.63664e-09	0.366453	3.62986e-09	0.366552	6.64115e-11
0.367074	6.66484e-09	0.367096	3.76281e-09	0.367157	3.72052e-11
0.367687	6.6787e-09	0.367703	3.73429e-09	0.367803	1.63686e-10
0.368334	6.44252e-09	0.368353	3.60137e-09	0.368414	1.89769e-10
0.368944	7.21538e-09	0.368957	3.72059e-09	0.369059	9.84311e-11
0.369582	7.04584e-09	0.369603	3.94918e-09	0.369666	1.03116e-10
0.370196	1.06022e-09	0.370205	5.55905e-09	0.370306	1.36548e-09
0.370836	6.56908e-09	0.370855	1.85789e-09	0.370919	-7.21657e-10
0.371447	6.71173e-09	0.371465	3.64783e-09	0.371529	1.00859e-09
0.372087	6.73099e-09	0.372112	3.77426e-09	0.372173	-4.08828e-10
0.372702	6.70115e-09	0.372719	3.80129e-09	0.372784	-1.00195e-10
0.37334	6.70563e-09	0.37336	3.77268e-09	0.37342	2.71964e-10
0.37395	6.70199e-09	0.373977	3.79573e-09	0.374035	3.6943e-11
0.374598	6.85691e-09	0.374616	3.87931e-09	0.374673	3.03149e-11
0.375205	8.05837e-09	0.375222	3.85921e-09	0.375282	1.31691e-10
0.375847	3.84413e-09	0.375867	4.44456e-09	0.375928	1.9896e-10
0.376457	7.90151e-09	0.376476	3.59188e-09	0.376539	9.97782e-11
0.377106	6.87197e-09	0.377084	4.47849e-09	0.377184	3.67188e-10
0.377711	6.78712e-09	0.37773	3.44459e-09	0.377791	2.56953e-09
0.378356	6.81304e-09	0.378334	3.93264e-09	0.378434	-1.32753e-09
0.378965	6.83088e-09	0.378982	3.85979e-09	0.379044	1.54495e-11
0.379609	6.73323e-09	0.379593	3.8972e-09	0.379688	5.30243e-11
0.380219	7.07638e-09	0.380235	3.83028e-09	0.380295	1.4497e-10
0.380861	6.69657e-09	0.380845	3.83223e-09	0.380941	2.03645e-10
0.381474	6.93488e-09	0.381489	3.8895e-09	0.381549	6.19531e-11
0.382112	4.5181e-09	0.382094	3.90575e-09	0.382194	4.93407e-11
0.382723	1.02622e-08	0.382739	3.85563e-09	0.382798	3.22151e-10
0.383366	3.0058e-09	0.383352	5.52781e-09	0.383446	9.94825e-10
0.383976	6.94972e-09	0.383993	3.09063e-09	0.384054	-3.13854e-10
0.38462	7.07333e-09	0.3846	4.04904e-09	0.384697	5.59974e-10
0.385229	6.92868e-09	0.385249	3.91197e-09	0.385306	-1.00625e-10
0.38587	6.91901e-09	0.385859	3.98343e-09	0.38595	1.56963e-10
0.386481	6.99056e-09	0.386501	4.01129e-09	0.386558	1.37663e-10
0.387118	7.0358e-09	0.387109	4.03513e-09	0.387199	4.18544e-11
0.387733	6.8782e-09	0.387749	4.1746e-09	0.38781	1.73545e-10
0.38838	7.73244e-09	0.38836	3.85455e-09	0.388456	1.97411e-10
0.388989	6.46943e-09	0.389009	4.34285e-09	0.389063	6.39319e-11
0.389599	4.94117e-09	0.389617	3.9094e-09	0.389711	5.51581e-11
0.390241	6.91433e-09	0.390265	2.80905e-09	0.390316	-6.44684e-10
0.390848	7.24791e-09	0.390869	4.42812e-09	0.390925	2.03413e-09
0.391492	7.06017e-09	0.391512	3.75924e-09	0.391569	-8.23593e-10
0.392102	7.11714e-09	0.392122	4.06605e-09	0.39218	5.25832e-11
0.392747	7.09562e-09	0.392766	4.03844e-09	0.392824	1.73247e-10
0.393357	7.08247e-09	0.393377	3.97935e-09	0.393431	3.07119e-10
0.393998	7.23542e-09	0.39402	4.0821e-09	0.394072	7.82728e-11
0.394615	7.15317e-09	0.394627	4.08512e-09	0.394679	1.05e-10
0.395257	6.10251e-09	0.395236	4.09869e-09	0.395322	2.32947e-10
0.39586	8.70769e-09	0.39588	3.7644e-09	0.395937	1.55818e-10
0.396508	4.10726e-09	0.396491	4.80348e-09	0.396582	5.69582e-10
0.397111	7.30307e-09	0.397135	3.74382e-09	0.397189	-1.78111e-10
0.397761	7.10753e-09	0.397743	2.99041e-09	0.397832	-2.48647e-09
0.398368	7.08063e-09	0.398384	4.16764e-09	0.39844	3.78609e-11
0.399011	7.20479e-09	0.398992	4.06168e-09	0.399084	9.79424e-11
0.399621	7.20508e-09	0.399635	4.20278e-09	0.399692	1.04725e-10
0.400267	7.20575e-09	0.400247	4.11153e-09	0.400336	2.15268e-10
0.400876	7.04104e-09	0.400889	4.02385e-09	0.400949	1.20556e-10
0.401521	7.4813e-09	0.401501	4.14327e-09	0.40159	1.61719e-10
0.402123	7.05137e-09	0.402145	4.21022e-09	0.4022	7.33852e-11
0.402767	1.87804e-09	0.402751	5.13798e-09	0.402841	7.50542e-10
0.403381	7.32033e-09	0.403397	3.05954e-09	0.403451	-6.56247e-10
0.40403	7.25609e-09	0.40401	4.89122e-09	0.404103	1.32852e-09
0.404638	7.33277e-09	0.404653	3.85638e-09	0.404709	-5.22912e-10
0.405278	7.19304e-09	0.405261	4.10335e-09	0.40535	-7.01785e-11
0.405886	7.26254e-09	0.405902	4.16381e-09	0.405959	1.80721e-10
0.40653	7.37364e-09	0.406509	4.24004e-09	0.406602	1.30963e-10
0.407132	7.45741e-09	0.407157	4.2606e-09	0.407212	9.99332e-11
0.407781	7.76553e-09	0.407764	4.21487e-09	0.407859	1.89233e-10
0.408393	6.75958e-09	0.40841	4.16385e-09	0.40847	1.72842e-10
0.409039	7.96114e-09	0.40902	4.42114e-09	0.409112	1.66595e-10
0.409647	7.67914e-09	0.409661	4.64243e-09	0.409722	3.29292e-10
0.410289	6.59939e-09	0.410272	6.27552e-09	0.41036	2.90539e-09
0.4109	7.3884e-09	0.410913	2.70736e-09	0.410972	-1.77594e-09
0.411545	7.31643e-09	0.411528	4.27732e-09	0.411616	1.97053e-11
0.412148	7.40154e-09	0.41217	4.40912e-09	0.412224	4.21047e-11
0.412795	7.61616e-09	0.412779	4.34153e-09	0.412868	1.25861e-10
0.413402	7.17194e-09	0.413423	4.3466e-09	0.413474	3.07572e-10
0.414045	7.43399e-09	0.414026	4.40054e-09	0.414125	1.00148e-10
0.414658	7.37591e-09	0.414677	4.38746e-09	0.414723	1.37341e-10
0.415267	9.52923e-09	0.415284	4.3758e-09	0.415365	3.59082e-10
0.415917	6.02684e-09	0.415924	5.1802e-09	0.415991	8.91507e-10
0.416508	7.91332e-09	0.416534	3.97205e-09	0.41663	-2.59483e-10
0.417154	7.206e-09	0.41719	5.02882e-09	0.417241	7.0585e-10
0.417766	7.57961e-09	0.417786	4.09228e-09	0.417852	-1.04821e-10
0.418411	7.47771e-09	0.418438	4.41021e-09	0.418489	2.08473e-10
0.419018	7.4522e-09	0.419042	4.29435e-09	0.419094	9.38296e-11
0.419665	7.62565e-09	0.419689	4.42631e-09	0.419748	6.4218e-11
0.420274	7.38407e-09	0.420296	4.63399e-09	0.420351	1.66237e-10
0.420915	7.65103e-09	0.420937	4.24622e-09	0.421001	2.17783e-10
0.421522	7.7377e-09	0.421549	4.38741e-09	0.421611	1.19781e-10
0.422168	7.6612e-09	0.422197	4.40537e-09	0.422252	1.19424e-10
0.422783	9.56709e-09	0.422809	4.28308e-09	0.422863	1.80817e-10
0.423422	6.28554e-09	0.423447	6.33031e-09	0.423507	2.28651e-09
0.42403	7.48482e-09	0.424059	3.38588e-09	0.424114	-9.07385e-10
0.424672	7.49279e-09	0.424663	4.40649e-09	0.424759	2.87175e-11
0.42528	7.62087e-09	0.425307	4.41488e-09	0.425369	8.2612e-12
0.425923	7.62562e-09	0.425915	4.43661e-09	0.426015	3.32022e-10
0.426534	7.60999e-09	0.426561	4.45982e-09	0.426623	5.38707e-11
0.427181	7.72202e-09	0.42717	4.46539e-09	0.427266	6.41465e-11
0.427791	7.61751e-09	0.427812	4.38054e-09	0.427875	8.43048e-11
0.428437	8.49775e-09	0.428421	4.43484e-09	0.428518	2.17175e-10
0.429045	7.12585e-09	0.429066	4.8805e-09	0.429124	5.91445e-10
0.429695	4.78698e-09	0.429672	4.27502e-09	0.429768	-1.15883e-10
0.430295	7.67722e-09	0.430323	2.12927e-09	0.430379	-1.81917e-09
0.430939	7.67133e-09	0.43093	4.56544e-09	0.431021	-6.74725e-12
0.431553	7.72275e-09	0.431574	4.48443e-09	0.431631	1.64664e-10
0.432196	7.72678e-09	0.432182	4.55e-09	0.432275	9.12666e-11
0.432801	7.91869e-09	0.432829	4.47547e-09	0.432883	1.59693e-10
0.433446	7.74409e-09	0.433434	4.3932e-09	0.433526	2.49267e-10
0.434054	7.92652e-09	0.434077	4.43742e-09	0.434136	1.10459e-10
0.434698	7.85693e-09	0.434685	4.5074e-09	0.434779	8.42691e-11
0.435306	6.04897e-09	0.435327	4.68963e-09	0.435387	2.76875e-10
0.435952	9.43261e-09	0.435936	3.85959e-09	0.436035	-7.10237e-10
0.43656	4.59805e-09	0.436583	5.56824e-09	0.436644	1.39886e-09
0.437207	7.79648e-09	0.437188	4.05339e-09	0.437286	-5.06091e-10
0.437811	7.82375e-09	0.437834	4.50443e-09	0.437895	1.82855e-10
0.43842	7.67357e-09	0.438444	4.57559e-09	0.438506	1.68049e-10
0.439066	7.86477e-09	0.439085	4.60422e-09	0.439148	1.92857e-10
0.439677	7.83106e-09	0.439698	4.67868e-09	0.439762	7.86662e-11
0.440322	7.95538e-09	0.440341	4.70024e-09	0.440406	1.85382e-10
0.440931	7.91317e-09	0.44095	4.50321e-09	0.441012	1.89304e-10
0.441578	8.30233e-09	0.441595	4.69674e-09	0.441655	1.11556e-10
0.442175	8.1244e-09	0.442203	4.80759e-09	0.442266	3.02601e-10
0.442822	2.35482e-09	0.44281	6.72374e-09	0.442907	2.12352e-09
0.443436	7.99643e-09	0.443458	3.0038e-09	0.443519	-1.76171e-09
0.44408	7.91395e-09	0.444067	4.579e-09	0.444166	8.79765e-11
0.44469	7.92465e-09	0.444711	4.67008e-09	0.444773	8.72731e-11
0.44533	8.31617e-09	0.445355	4.70481e-09	0.445417	2.02537e-10
0.445943	7.69645e-09	0.445962	4.61568e-09	0.446026	3.02243e-10
0.446587	8.04522e-09	0.446569	4.71952e-09	0.446668	8.42929e-11
0.447196	7.96493e-09	0.447214	4.71965e-09	0.447279	1.2902e-10
0.447844	9.03254e-09	0.447826	4.73572e-09	0.447927	1.52683e-10
0.448449	7.25955e-09	0.44847	5.23304e-09	0.44853	1.03244e-09
0.449091	8.92308e-09	0.449075	4.40284e-09	0.449177	-2.88451e-10
0.449698	8.06199e-09	0.44972	5.19801e-09	0.449785	6.86812e-10
0.450345	7.95612e-09	0.45033	4.52036e-09	0.450424	-1.35708e-10
0.450957	8.00788e-09	0.450974	4.75203e-09	0.451039	1.81818e-10
0.451599	8.0765e-09	0.451582	4.68317e-09	0.45168	1.46604e-10
0.452206	7.96663e-09	0.452228	4.79226e-09	0.452287	1.37484e-10
0.452847	7.98279e-09	0.452834	4.80306e-09	0.452932	1.88744e-10
0.453456	7.91262e-09	0.453481	4.4988e-09	0.45354	1.79386e-10
0.454104	7.91664e-09	0.454088	4.67004e-09	0.454185	1.91152e-10
0.454709	7.87169e-09	0.454733	4.83876e-09	0.454794	1.28603e-10
0.455352	1.06951e-08	0.455343	4.83749e-09	0.455436	3.34501e-10
0.455959	4.40793e-09	0.455987	6.19147e-09	0.456051	2.29144e-09
0.456604	7.98997e-09	0.456591	4.04435e-09	0.45669	-8.61871e-10
0.457212	8.16529e-09	0.457233	4.88591e-09	0.457299	-3.67403e-11
0.457856	8.08312e-09	0.457841	4.71189e-09	0.457945	-4.51922e-11
0.458465	8.27984e-09	0.458485	4.79618e-09	0.458551	1.72842e-10
0.459111	8.29527e-09	0.459097	4.90174e-09	0.459197	1.71459e-10
0.459719	8.24794e-09	0.459741	4.91474e-09	0.459803	1.27208e-10
0.460366	8.39945e-09	0.46035	4.85052e-09	0.460445	2.06733e-10
0.460973	9.03234e-09	0.460997	4.84824e-09	0.461057	1.65796e-10
0.461616	8.15239e-09	0.461599	5.13111e-09	0.461698	6.16241e-10
0.462231	8.46361e-09	0.462246	4.8579e-09	0.462316	-9.25183e-11
0.462869	8.45894e-09	0.462865	3.33807e-09	0.462966	-1.09317e-09
0.463483	8.71713e-09	0.463499	5.72033e-09	0.46356	4.39405e-11
0.464123	8.75557e-09	0.464104	4.42685e-09	0.464209	1.58632e-10
0.464729	9.11421e-09	0.464751	4.88651e-09	0.464812	5.79e-11
0.465376	9.09874e-09	0.465357	4.84936e-09	0.465417	8.6689e-11
0.465985	8.75455e-09	0.466006	4.9517e-09	0.466064	3.05128e-10
0.466629	9.14061e-09	0.466618	4.93951e-09	0.466672	1.36566e-10
0.467235	9.03255e-09	0.467261	4.93928e-09	0.467319	1.49393e-10
0.467885	7.46046e-09	0.46787	4.98056e-09	0.467925	3.40998e-10
0.468491	1.0073e-08	0.468513	4.8359e-09	0.468569	-6.89137e-10
0.469135	7.22662e-09	0.469124	5.60243e-09	0.469174	1.32858e-09
0.469744	8.01637e-09	0.469765	4.71591e-09	0.469823	-4.54307e-10
0.470391	7.68461e-09	0.470375	3.29452e-09	0.47043	1.44136e-10
0.470999	7.46869e-09	0.47102	4.83588e-09	0.471079	2.08855e-10
0.471609	8.00344e-09	0.471626	4.98377e-09	0.471687	1.79815e-10
0.472254	8.34562e-09	0.472271	5.03547e-09	0.472326	7.52091e-11
0.472856	8.29985e-09	0.472882	5.12565e-09	0.472932	1.25909e-10
0.473501	8.57576e-09	0.473486	4.90428e-09	0.473582	2.46906e-10
0.474111	8.77554e-09	0.47413	5.17484e-09	0.474192	1.62756e-10
0.474757	8.35876e-09	0.474742	5.06755e-09	0.474837	3.22366e-10
0.475364	5.71847e-09	0.475384	6.21392e-09	0.475439	1.31392e-09
0.476011	8.47304e-09	0.475991	4.10879e-09	0.476094	-1.6952e-09
0.476616	8.5675e-09	0.476634	5.83583e-09	0.476698	1.53327e-10
0.477262	8.5379e-09	0.477246	4.77846e-09	0.477343	7.4029e-11
0.47787	8.93903e-09	0.477887	7.25499e-09	0.477953	1.05822e-10
0.478514	8.8926e-09	0.478492	4.99837e-09	0.478594	4.17054e-10
0.479123	8.83324e-09	0.479144	5.18106e-09	0.479203	6.80089e-11
0.479766	9.04911e-09	0.479752	5.1411e-09	0.479847	8.52704e-11
0.480375	9.28789e-09	0.48039	5.00883e-09	0.48045	1.37424e-10
0.481022	8.19454e-09	0.481006	5.13495e-09	0.481104	9.51803e-10
0.481624	9.49283e-09	0.481649	5.17937e-09	0.48171	-1.97327e-10
0.482268	8.74578e-09	0.482255	5.45702e-09	0.482354	7.28405e-10
0.482885	7.91096e-09	0.482903	7.61745e-09	0.482958	-6.13332e-11
0.483527	8.53654e-09	0.483512	3.63897e-09	0.483603	1.6613e-10
0.48412	8.47049e-09	0.484151	5.13641e-09	0.484205	1.81079e-10
0.48477	8.35853e-09	0.484755	5.24925e-09	0.484875	1.2486e-10
0.485375	8.87865e-09	0.48541	5.14212e-09	0.485463	2.26319e-10
0.486011	8.73183e-09	0.486001	5.09084e-09	0.486132	2.2732e-10
0.486659	8.52367e-09	0.48665	5.21436e-09	0.486718	1.20568e-10
0.487301	8.55796e-09	0.487266	5.20744e-09	0.487362	1.16003e-10
0.487888	1.02531e-08	0.487917	5.08906e-09	0.487966	3.1358e-10
0.488543	7.36803e-09	0.488517	6.01002e-09	0.488585	1.98501e-09
0.489147	8.62572e-09	0.489166	4.79466e-09	0.489226	-6.92999e-10
0.489789	8.42742e-09	0.489777	5.79572e-09	0.489835	3.71456e-11
0.490401	8.91156e-09	0.490421	4.92858e-09	0.490481	1.71816e-10
0.49101	8.63231e-09	0.491034	5.22822e-09	0.491093	1.76263e-10
0.491657	8.81162e-09	0.491636	5.27387e-09	0.491742	2.03407e-10
0.492264	8.58426e-09	0.49228	5.31536e-09	0.49234	1.15705e-10
0.492908	8.89529e-09	0.492893	7.33166e-09	0.492985	1.78194e-10
0.493516	9.20601e-09	0.493534	5.15358e-09	0.493595	2.07186e-10
0.49416	8.6242e-09	0.494143	5.35636e-09	0.494239	5.25093e-10
0.494767	8.77634e-09	0.494789	7.62459e-09	0.494847	-9.09924e-11
0.495413	1.06663e-08	0.495396	3.88104e-09	0.495499	-3.16155e-10
0.496022	7.74483e-09	0.49604	7.20037e-09	0.496099	8.74519e-11
0.496667	9.08436e-09	0.496645	4.33258e-09	0.496744	1.31595e-10
0.497273	8.93705e-09	0.497293	5.31919e-09	0.497353	1.21748e-10
0.497922	9.26496e-09	0.497896	5.23838e-09	0.497993	2.14946e-10
0.498528	8.93044e-09	0.498548	5.26285e-09	0.498607	4.17352e-10
0.499176	9.10912e-09	0.499159	7.23563e-09	0.499256	1.20163e-10
0.499786	8.90777e-09	0.499799	5.36215e-09	0.499865	1.81282e-10
0.500427	9.21954e-09	0.500405	7.67351e-09	0.500504	1.9927e-10
0.499786	1.00214e-08	0.499798	5.26994e-09	0.499862	-3.75831e-10
0.499174	8.29353e-09	0.499154	5.72065e-09	0.499252	1.28248e-09
0.498534	8.26995e-09	0.498545	7.5516e-09	0.49861	-4.25541e-10
0.497919	9.02836e-09	0.497901	2.24248e-09	0.497998	3.93391e-13
0.497273	9.1054e-09	0.497291	7.12507e-09	0.497352	2.85101e-10
0.496664	9.13754e-09	0.496646	5.21895e-09	0.496747	1.71137e-10
0.496025	9.08656e-09	0.496037	7.72059e-09	0.496101	1.40464e-10
0.495414	9.22712e-09	0.495391	5.26897e-09	0.495494	1.65045e-10
0.494771	8.99196e-09	0.494782	5.22944e-09	0.494886	2.14982e-10
0.494162	8.99178e-09	0.494139	7.36495e-09	0.494237	2.32363e-10
0.493513	8.96078e-09	0.493532	5.22475e-09	0.493628	3.37148e-10
0.492906	7.09143e-09	0.492885	8.20862e-09	0.492975	6.97112e-10
0.492266	1.05629e-08	0.492275	4.46607e-09	0.492372	-1.74834e-09
0.49166	7.45602e-09	0.491638	6.15528e-09	0.49173	2.07031e-10
0.491018	8.66504e-09	0.491028	4.83511e-09	0.491128	3.32594e-11
0.490403	8.79633e-09	0.490381	5.12291e-09	0.490479	3.89934e-11
0.489758	8.88592e-09	0.489771	7.3204e-09	0.489871	2.39182e-10
0.48915	8.9263e-09	0.489132	5.22718e-09	0.489225	1.86825e-10
0.488508	8.69161e-09	0.488526	5.32613e-09	0.488608	1.35696e-10
0.487909	8.80189e-09	0.487871	5.21718e-09	0.487972	2.21491e-10
0.487272	8.66462e-09	0.48728	5.21303e-09	0.48735	9.13846e-10
0.486626	9.00506e-09	0.486633	7.34929e-09	0.486735	-1.3696e-10
0.48602	9.04192e-09	0.485999	5.39566e-09	0.486124	7.16388e-10
0.485387	5.13476e-09	0.485378	7.99079e-09	0.485442	3.89934e-11
0.484773	8.72486e-09	0.484776	3.66347e-09	0.484839	1.13535e-10
0.484136	8.59762e-09	0.484122	4.96321e-09	0.484196	1.60074e-10
0.48353	8.83381e-09	0.483504	5.14327e-09	0.483614	9.26733e-11
0.48289	8.82316e-09	0.4829	5.10442e-09	0.482965	1.28853e-10
0.482275	8.67163e-09	0.482256	5.14361e-09	0.482352	2.93338e-10
0.481629	8.65202e-09	0.481653	5.15549e-09	0.481708	1.38295e-10
0.481018	8.47548e-09	0.481007	5.21728e-09	0.481102	1.5409e-10
0.48038	9.49293e-09	0.480396	5.09027e-09	0.48046	3.74472e-10
0.479772	7.73022e-09	0.47975	5.70825e-09	0.479849	1.93971e-09
0.479124	9.33111e-09	0.479143	4.8534e-09	0.479206	-7.55298e-10
0.478517	7.97821e-09	0.478496	5.58602e-09	0.478594	1.05786e-10
0.477873	8.49633e-09	0.477891	4.8124e-09	0.477954	1.57249e-10
0.477265	8.92791e-09	0.477247	4.97346e-09	0.477344	2.46763e-10
0.47662	8.68789e-09	0.476637	5.06725e-09	0.476698	1.49524e-10
0.476008	8.8738e-09	0.475993	5.03558e-09	0.476096	6.78539e-11
0.475369	8.97311e-09	0.475382	4.96551e-09	0.475451	8.42333e-11
0.474756	8.75132e-09	0.474739	4.90974e-09	0.474843	2.62892e-10
0.474112	8.82221e-09	0.474131	5.0705e-09	0.474195	4.73571e-10
0.473501	8.35654e-09	0.473485	4.95392e-09	0.473587	-5.11885e-11
0.472862	1.19277e-08	0.47288	4.13631e-09	0.472948	2.73812e-10
0.472249	6.52132e-09	0.47223	6.49227e-09	0.472333	3.75509e-10
0.471604	8.23451e-09	0.471624	4.2305e-09	0.471694	5.37634e-11
0.470996	8.31163e-09	0.470979	4.9386e-09	0.471084	6.65903e-11
0.470355	8.81559e-09	0.470369	4.88212e-09	0.470439	1.90234e-10
0.469746	8.27475e-09	0.469726	4.92601e-09	0.469828	4.50277e-10
0.469103	8.55912e-09	0.469115	4.98333e-09	0.469186	3.83854e-11
0.468493	8.64719e-09	0.468473	4.96513e-09	0.468576	8.00014e-11
0.46785	8.25958e-09	0.467866	4.95609e-09	0.467968	1.24156e-10
0.467239	8.78675e-09	0.467221	4.91142e-09	0.467326	-2.95162e-10
0.466592	7.59074e-09	0.466609	5.25663e-09	0.466718	1.20087e-09
0.465991	5.52756e-09	0.465965	4.83798e-09	0.466074	-4.25446e-10
0.465341	8.23336e-09	0.465355	2.45031e-09	0.465462	-3.11148e-10
0.464734	7.99487e-09	0.464711	4.82662e-09	0.464817	1.49238e-10
0.464091	8.13186e-09	0.464106	4.88323e-09	0.464213	2.12979e-10
0.463487	7.89999e-09	0.463464	4.83471e-09	0.463569	9.52721e-11
0.462831	8.08344e-09	0.462847	5.10676e-09	0.462953	2.03526e-10
0.462232	8.51303e-09	0.462207	4.64311e-09	0.462311	2.00093e-10
0.461582	8.49711e-09	0.461596	4.82873e-09	0.461706	1.61994e-10
0.460973	8.9608e-09	0.46099	4.78901e-09	0.461061	2.54679e-10
0.460332	7.3603e-09	0.460339	5.11928e-09	0.460448	3.5131e-11
0.459722	1.07968e-08	0.459741	4.43419e-09	0.459807	-1.75982e-09
0.45911	5.17135e-09	0.459091	5.60079e-09	0.459203	5.36525e-10
0.458467	8.17354e-09	0.458476	4.69661e-09	0.458555	-1.6036e-10
0.457858	8.17289e-09	0.457839	4.48586e-09	0.457949	1.66917e-10
0.457215	7.85496e-09	0.457229	4.69018e-09	0.457303	1.42992e-10
0.456613	7.76544e-09	0.456585	4.88421e-09	0.456695	2.08008e-10
0.455966	7.72616e-09	0.45598	4.80819e-09	0.456054	9.86695e-11
0.455359	7.74611e-09	0.455331	4.70325e-09	0.455446	2.28858e-10
0.454714	7.71971e-09	0.454723	4.72293e-09	0.4548	7.00212e-10
0.454103	7.86035e-09	0.454079	4.7235e-09	0.454192	-9.32336e-11
0.45346	7.21308e-09	0.453468	4.83079e-09	0.453549	6.2294e-10
0.452846	1.94143e-09	0.452827	6.62898e-09	0.452937	3.20363e-10
0.452204	7.3343e-09	0.45222	3.74312e-09	0.452296	-5.35417e-10
0.451596	7.68776e-09	0.451573	4.88203e-09	0.451689	1.37019e-10
0.450952	8.45224e-09	0.450967	4.62661e-09	0.451046	7.41005e-11
0.450342	8.7782e-09	0.45032	4.65796e-09	0.450435	1.49262e-10
0.449697	8.107e-09	0.449709	4.68779e-09	0.449788	3.85404e-10
0.449088	8.04871e-09	0.449063	4.70123e-09	0.449182	1.08147e-10
0.448447	7.84403e-09	0.448456	4.65934e-09	0.448538	1.66714e-10
0.447839	8.48734e-09	0.447813	4.61642e-09	0.447931	1.84882e-10
0.447197	6.71911e-09	0.447206	4.89173e-09	0.447286	2.09502e-09
0.446586	8.06956e-09	0.446558	4.50212e-09	0.446674	-7.49791e-10
0.445943	7.74643e-09	0.44595	4.99661e-09	0.446032	3.42786e-10
0.445336	8.11843e-09	0.445305	5.94679e-09	0.445421	-3.54528e-11
0.44469	8.70115e-09	0.444697	3.90081e-09	0.444814	1.83702e-10
0.444079	8.35557e-09	0.444056	4.6108e-09	0.44417	1.75822e-10
0.443435	8.0701e-09	0.443444	4.67957e-09	0.443557	8.32438e-11
0.442827	7.86731e-09	0.442798	4.75452e-09	0.442914	1.40595e-10
0.442184	7.50207e-09	0.442189	4.4461e-09	0.442302	1.37925e-10
0.441578	7.47162e-09	0.441547	4.67e-09	0.44166	3.36576e-10
0.440932	7.40403e-09	0.440939	4.55508e-09	0.441049	2.68459e-11
0.440328	1.05052e-08	0.440296	4.19991e-09	0.440408	4.62294e-10
0.439677	3.63278e-09	0.439689	5.49215e-09	0.439798	1.40214e-09
0.439065	7.11703e-09	0.439044	4.0324e-09	0.439153	-4.57466e-10
0.438424	7.0277e-09	0.43844	4.49972e-09	0.43854	3.83854e-12
0.437815	7.69244e-09	0.437789	4.27411e-09	0.437901	3.68953e-11
0.437171	7.55571e-09	0.437182	4.49996e-09	0.437287	1.36685e-10
0.436563	7.87369e-09	0.436541	4.52294e-09	0.436647	1.63186e-10
0.435918	7.89149e-09	0.435931	4.53641e-09	0.436037	6.11067e-11
0.435311	7.91953e-09	0.435322	4.43399e-09	0.435393	1.52385e-10
0.434666	8.25967e-09	0.434676	4.35746e-09	0.434784	6.87718e-11
0.434056	7.08894e-09	0.434068	4.44098e-09	0.434138	1.01699e-09
0.433411	5.20262e-09	0.433422	4.37193e-09	0.433526	-3.24309e-10
0.432803	7.73395e-09	0.432815	2.94789e-09	0.432888	-3.29351e-10
0.432161	7.89348e-09	0.432173	5.67951e-09	0.432279	1.22809e-10
0.431551	7.81136e-09	0.431562	3.68634e-09	0.431633	1.3622e-10
0.430903	7.92252e-09	0.430917	4.41868e-09	0.43102	7.63655e-11
0.430294	7.80487e-09	0.430306	4.71212e-09	0.430378	1.04809e-10
0.429686	7.74755e-09	0.429663	4.35396e-09	0.429768	2.83194e-10
0.429043	7.52113e-09	0.429057	4.40835e-09	0.429124	1.14679e-10
0.428435	7.31491e-09	0.428414	4.48838e-09	0.428519	1.5465e-10
0.427798	6.13451e-09	0.427803	4.43181e-09	0.427871	1.38485e-10
0.427184	9.0384e-09	0.427158	4.30514e-09	0.427263	-1.51862e-09
0.426538	3.95252e-09	0.426549	4.89551e-09	0.426617	1.07487e-09
0.425929	6.98402e-09	0.425902	4.39712e-09	0.426007	-3.6242e-10
0.425284	7.03222e-09	0.425296	1.58528e-09	0.4254	1.57666e-10
0.424679	7.02019e-09	0.424655	4.28891e-09	0.424752	2.01392e-10
0.424032	7.01684e-09	0.424044	4.36167e-09	0.424144	1.28663e-10
0.423423	7.38794e-09	0.423402	4.36816e-09	0.423502	6.15954e-11
0.42278	7.40196e-09	0.422793	4.28822e-09	0.422894	7.14064e-11
0.42217	7.10181e-09	0.422151	4.36367e-09	0.422245	2.22874e-10
0.421528	7.14042e-09	0.421543	4.36474e-09	0.42164	1.76764e-10
0.42092	6.83043e-09	0.420896	4.34906e-09	0.420995	5.06222e-10
0.420277	2.16105e-09	0.420287	5.34644e-09	0.420381	6.34885e-10
0.419665	7.36929e-09	0.419642	3.8259e-09	0.419739	-1.91017e-09
0.419018	7.41822e-09	0.419034	5.24395e-09	0.419133	1.52254e-10
0.418406	7.42128e-09	0.418384	3.8278e-09	0.418482	5.15819e-11
0.417773	7.50345e-09	0.417785	4.26303e-09	0.417872	1.40154e-10
0.41716	7.31184e-09	0.417143	4.29099e-09	0.41724	4.96697e-10
0.416506	7.2531e-09	0.416527	4.29212e-09	0.416624	4.91381e-11
0.41591	7.06301e-09	0.415884	4.27265e-09	0.415988	7.58767e-11
0.415249	7.65665e-09	0.415281	4.14095e-09	0.415372	7.41243e-11
0.414651	6.50725e-09	0.414624	4.32427e-09	0.414727	1.72815e-09
0.414005	7.83036e-09	0.414027	4.30477e-09	0.414129	-5.47612e-10
0.413399	7.01718e-09	0.413377	4.53997e-09	0.413482	7.28965e-10
0.412754	7.00806e-09	0.412767	7.35451e-09	0.41287	-2.24757e-10
0.412145	6.68736e-09	0.412124	2.61782e-09	0.412225	1.39964e-10
0.411501	6.97022e-09	0.411519	4.08222e-09	0.411618	1.57285e-10
0.410896	6.96417e-09	0.410909	4.08208e-09	0.410971	9.29236e-11
0.410249	7.10444e-09	0.410261	4.20706e-09	0.410363	1.87099e-10
0.409639	6.98547e-09	0.409653	4.0379e-09	0.409716	2.18618e-10
0.408996	6.90963e-09	0.409014	4.13607e-09	0.40911	1.31404e-10
0.40839	6.91628e-09	0.408405	4.12403e-09	0.408467	1.01614e-10
0.407743	9.5272e-09	0.407759	4.02848e-09	0.407857	2.91085e-10
0.407136	3.46411e-09	0.407151	4.82147e-09	0.407215	2.41488e-09
0.406496	6.82236e-09	0.406509	3.80857e-09	0.406601	-9.37438e-10
0.405881	6.87918e-09	0.405899	4.6555e-09	0.405957	-8.39353e-11
0.405234	7.09728e-09	0.405255	3.94514e-09	0.405349	1.04499e-10
0.404625	6.9213e-09	0.404648	4.12121e-09	0.404706	1.54614e-10
0.403985	7.02757e-09	0.404003	4.17242e-09	0.404101	1.77753e-10
0.403374	6.92488e-09	0.403391	4.09971e-09	0.403452	7.87497e-11
0.402728	7.19544e-09	0.402748	4.1507e-09	0.402845	1.42789e-10
0.402123	7.65016e-09	0.402138	4.0872e-09	0.4022	1.87778e-10
0.40148	6.54691e-09	0.401495	4.11977e-09	0.401597	9.00769e-10
0.40087	4.6734e-09	0.400883	4.094e-09	0.400949	-3.14152e-10
0.400224	7.17694e-09	0.400242	3.03456e-09	0.400347	-5.46575e-11
0.399617	6.94853e-09	0.399632	5.71274e-09	0.399695	3.36885e-11
0.39897	6.85208e-09	0.398983	3.25459e-09	0.399086	1.16563e-10
0.39836	6.97458e-09	0.398376	4.1007e-09	0.398476	4.08769e-11
0.397713	7.03819e-09	0.397732	4.32006e-09	0.39783	1.23441e-10
0.397107	6.96661e-09	0.397124	3.93336e-09	0.397223	3.43275e-10
0.396462	7.03636e-09	0.39648	4.06243e-09	0.396578	7.7641e-11
0.395857	6.96222e-09	0.395874	4.02482e-09	0.395968	1.63186e-10
0.395249	6.59338e-09	0.395227	4.1283e-09	0.395328	1.42407e-10
0.394603	8.54204e-09	0.394623	4.00867e-09	0.394716	-1.1699e-09
0.393992	3.96795e-09	0.393977	4.31794e-09	0.394073	1.55561e-09
0.393354	6.78029e-09	0.393367	3.77063e-09	0.393466	-6.5856e-10
0.392744	6.73568e-09	0.392722	1.25722e-09	0.39282	3.95775e-11
0.392097	6.89865e-09	0.392118	3.83312e-09	0.392211	1.92344e-10
0.391488	6.76303e-09	0.391468	3.98902e-09	0.391566	1.35148e-10
0.390845	6.86531e-09	0.390863	4.05308e-09	0.390959	5.98788e-11
0.390235	6.83613e-09	0.390216	3.92973e-09	0.390315	8.37922e-11
0.38959	6.85519e-09	0.389608	3.8937e-09	0.389707	1.23656e-10
0.388983	6.93169e-09	0.389001	3.92749e-09	0.389061	1.38342e-10
0.388342	7.0664e-09	0.388357	3.83271e-09	0.388454	5.19657e-10
0.387733	2.48876e-09	0.387745	4.77922e-09	0.387798	3.16024e-10
0.387084	7.16095e-09	0.387101	3.50293e-09	0.387197	-2.73279e-09
0.386474	6.42152e-09	0.386493	4.66434e-09	0.386554	7.43389e-11
0.385835	6.62202e-09	0.385852	3.48212e-09	0.385945	4.17233e-11
0.385228	7.07108e-09	0.38524	3.84394e-09	0.385302	9.16243e-11
0.384583	6.4437e-09	0.384596	3.84337e-09	0.384691	2.08747e-10
0.383975	6.52782e-09	0.38399	3.90089e-09	0.384052	9.73344e-11
0.383331	6.51e-09	0.383345	3.88815e-09	0.383439	4.85897e-11
0.382724	6.67553e-09	0.382736	3.85484e-09	0.382795	1.25289e-10
0.382075	4.03217e-09	0.382088	3.75276e-09	0.382184	1.37417e-09
0.381471	7.36669e-09	0.381485	3.84904e-09	0.381542	-4.73034e-10
0.380828	6.56316e-09	0.38084	3.96899e-09	0.380931	1.02969e-09
0.380218	6.14289e-09	0.380232	6.58951e-09	0.380287	-3.27003e-10
0.379575	6.6646e-09	0.37958	2.40707e-09	0.37968	1.40798e-10
0.378966	6.51467e-09	0.378976	3.74634e-09	0.379036	2.10214e-10
0.378321	6.4739e-09	0.378326	3.86701e-09	0.378428	9.67622e-11
0.377713	6.58381e-09	0.377723	3.94806e-09	0.377786	1.03271e-10
0.377072	6.66935e-09	0.377082	3.7387e-09	0.377178	2.4811e-10
0.376461	6.534e-09	0.376474	3.87956e-09	0.376535	1.43325e-10
0.375813	3.9814e-09	0.375825	3.8188e-09	0.375924	1.66798e-10
0.3752	8.65231e-09	0.375219	3.79583e-09	0.37528	3.10397e-10
0.374562	3.19669e-09	0.374577	4.26494e-09	0.374675	3.05688e-09
0.373951	6.48754e-09	0.373967	3.54439e-09	0.374024	-1.29572e-09
0.373307	6.23455e-09	0.373328	4.16437e-09	0.373417	9.63211e-12
0.372705	6.53212e-09	0.372721	3.60385e-09	0.372775	1.34122e-10
0.372056	6.52549e-09	0.372072	3.71183e-09	0.372165	1.9244e-10
0.371445	6.47014e-09	0.371462	3.71519e-09	0.371521	1.70851e-10
0.370804	6.30068e-09	0.370819	3.68036e-09	0.370911	1.0525e-10
0.370194	6.4629e-09	0.370212	3.69321e-09	0.370303	6.56009e-11
0.369552	6.8578e-09	0.36957	3.69986e-09	0.36966	2.21145e-10
0.368941	4.06553e-09	0.368961	3.70475e-09	0.369049	8.21078e-10
0.368297	4.21486e-09	0.368316	3.75884e-09	0.368403	-2.43306e-10
0.367685	7.11377e-09	0.36771	2.88878e-09	0.3678	5.6119e-10
0.367044	5.96541e-09	0.367064	5.07792e-09	0.367153	-1.1133e-10
0.366435	6.39671e-09	0.366452	3.07733e-09	0.366543	2.03526e-10
0.365824	6.15941e-09	0.365809	3.55314e-09	0.365897	7.96437e-11
0.365183	6.45396e-09	0.365199	3.76077e-09	0.365289	1.50239e-10
0.364574	6.13413e-09	0.364556	3.62756e-09	0.364647	5.13208e-10
0.363928	6.43915e-09	0.363945	3.60601e-09	0.364034	-2.73585e-11
0.363318	6.15127e-09	0.36334	3.62844e-09	0.36339	1.35386e-10
0.362673	4.08292e-09	0.362692	3.59689e-09	0.362782	5.28336e-11
0.362071	7.93051e-09	0.362086	3.66356e-09	0.362141	-8.75199e-10
0.361422	3.45291e-09	0.36144	3.83575e-09	0.361532	1.89015e-09
0.360815	3.76228e-09	0.360835	3.56145e-09	0.360886	-8.4492e-10
0.360168	6.51611e-09	0.360188	1.45208e-09	0.360276	1.54257e-11
0.359562	4.07027e-09	0.35958	3.68103e-09	0.359632	1.37508e-10
0.358918	6.20334e-09	0.358938	3.50584e-09	0.359023	1.97411e-10
0.358312	3.51247e-09	0.358328	3.57941e-09	0.358382	8.18253e-11
0.357665	6.56972e-09	0.357685	3.69873e-09	0.357774	1.10161e-10
0.357059	6.27676e-09	0.357075	3.5393e-09	0.357127	2.0014e-10
0.356413	4.38107e-09	0.356431	3.56432e-09	0.356521	1.26266e-10
0.355804	3.51417e-09	0.355817	3.53473e-09	0.355875	4.81403e-10
0.355165	2.99718e-09	0.355176	3.74387e-09	0.355265	-1.46508e-10
0.354553	6.76746e-09	0.354569	3.35604e-09	0.354622	-2.79592e-09
0.353909	3.86105e-09	0.353925	4.19271e-09	0.354018	1.4292e-10
0.353298	3.9144e-09	0.353312	3.53515e-09	0.353369	-2.09451e-11
0.35269	6.58644e-09	0.352669	2.93256e-09	0.352761	5.79119e-11
0.352046	6.13641e-09	0.352062	3.45601e-09	0.352116	1.36983e-10
0.351437	6.07393e-09	0.351418	3.48612e-09	0.351504	1.62208e-10
0.350793	3.94105e-09	0.350805	3.43934e-09	0.35086	9.6786e-11
0.350182	6.30591e-09	0.350169	3.4834e-09	0.350258	1.09577e-10
0.349536	3.64554e-09	0.349557	3.45405e-09	0.349609	1.17639e-09
0.348937	6.774e-09	0.348914	3.37771e-09	0.349	-5.01144e-10
0.348289	3.52565e-09	0.348302	3.51105e-09	0.348359	1.03194e-09
0.347681	3.60427e-09	0.347665	5.42315e-09	0.347745	-3.84247e-10
0.347038	6.18705e-09	0.347052	2.5045e-09	0.347103	2.00975e-10
0.346427	3.95293e-09	0.34641	3.72322e-09	0.346495	1.39964e-10
0.345783	4.1903e-09	0.345803	3.38753e-09	0.345886	3.83973e-11
0.345179	4.03276e-09	0.345157	3.74787e-09	0.345246	4.74811e-11
0.344533	6.17999e-09	0.344549	3.32186e-09	0.344632	2.12407e-10
0.34392	4.02424e-09	0.343904	3.47071e-09	0.343992	8.16226e-11
0.343276	4.06833e-09	0.343296	3.36682e-09	0.343345	1.41776e-10
0.342666	5.16038e-09	0.342688	3.42638e-09	0.342737	2.85113e-10
0.34202	2.59082e-09	0.342046	3.5464e-09	0.342128	2.8702e-09
0.341413	6.09301e-09	0.341436	3.23437e-09	0.341486	-1.4892e-09
0.340771	3.84915e-09	0.340794	3.6306e-09	0.340876	-1.63913e-11
0.34016	6.36234e-09	0.340186	4.66913e-09	0.340231	1.07646e-11
0.339514	4.00778e-09	0.339538	2.78208e-09	0.33962	2.07698e-10
0.338908	4.06094e-09	0.338928	3.34659e-09	0.338976	1.74427e-10
0.338264	4.59764e-09	0.338287	3.38458e-09	0.33837	2.6381e-11
0.337659	4.09278e-09	0.337679	3.36477e-09	0.337726	6.79493e-11
0.337012	6.73995e-09	0.337036	3.38371e-09	0.337116	9.9194e-11
0.336401	3.69093e-09	0.336426	3.35531e-09	0.336473	8.39734e-10
0.335758	4.35661e-09	0.335781	3.34177e-09	0.335862	-2.58565e-10
0.33515	4.02457e-09	0.335169	3.17878e-09	0.335219	6.13439e-10
0.334504	4.09375e-09	0.334527	4.29218e-09	0.334609	-4.97103e-11
0.333898	6.08442e-09	0.333918	2.84749e-09	0.333967	1.81508e-10
0.333253	3.91915e-09	0.33328	3.13536e-09	0.333359	5.08904e-11
0.332644	6.46144e-09	0.332661	3.16215e-09	0.332714	1.06537e-10
0.331998	3.77131e-09	0.332018	3.26794e-09	0.332103	3.82197e-10
0.33139	5.98838e-09	0.331414	3.25309e-09	0.331461	-1.09076e-11
0.330782	3.74393e-09	0.330767	3.33419e-09	0.330855	5.73516e-11
0.330138	4.07755e-09	0.33016	3.29133e-09	0.33021	3.08394e-11
0.329531	5.80076e-09	0.329515	3.16577e-09	0.329606	-3.04484e-10
0.328886	2.89878e-09	0.328905	3.26101e-09	0.328958	1.89345e-09
0.328273	3.63758e-09	0.328258	3.18135e-09	0.328346	-7.93958e-10
0.327631	3.91791e-09	0.32765	1.79698e-09	0.327702	4.05908e-11
0.327025	3.93952e-09	0.327007	4.4238e-09	0.327095	1.71661e-10
0.326379	3.9636e-09	0.326398	2.61838e-09	0.326452	9.70244e-11
0.325772	3.78112e-09	0.325752	3.23461e-09	0.32584	7.35641e-11
0.325126	3.93139e-09	0.325144	3.29161e-09	0.325197	4.24504e-11
0.324514	6.05023e-09	0.324498	3.24814e-09	0.324588	1.95372e-10
0.323867	4.31879e-09	0.323893	3.25345e-09	0.323941	1.24776e-10
0.323261	3.61859e-09	0.323246	3.21331e-09	0.323332	4.47583e-10
0.322623	3.2155e-09	0.322639	2.88798e-09	0.322693	-1.60408e-10
0.322011	4.06216e-09	0.321997	3.21301e-09	0.322089	-2.59267e-09
0.321365	3.75704e-09	0.321389	3.65052e-09	0.321479	1.90949e-10
0.320755	3.68716e-09	0.320734	3.40723e-09	0.320828	-2.83718e-11
0.320113	3.89978e-09	0.320132	7.40218e-10	0.32022	6.88911e-11
0.319505	3.9281e-09	0.319489	3.02223e-09	0.319577	1.50657e-10
0.318861	3.82713e-09	0.318885	3.07211e-09	0.318969	1.30916e-10
0.318254	3.56261e-09	0.31824	3.06793e-09	0.318326	9.38773e-11
0.317613	3.6922e-09	0.317631	3.06315e-09	0.317715	4.63366e-11
0.316994	3.11011e-09	0.316987	3.16018e-09	0.317069	3.42536e-10
0.316354	4.86397e-09	0.316377	3.12221e-09	0.316462	-4.38964e-10
0.315743	2.95062e-09	0.315732	3.20983e-09	0.315819	1.02203e-09
0.315101	3.71776e-09	0.315125	4.47208e-09	0.315211	-4.65059e-10
0.314492	3.81004e-09	0.314476	2.51518e-09	0.314566	1.56879e-11
0.31385	3.75737e-09	0.313871	3.91934e-09	0.313956	1.6613e-10
0.313242	3.56618e-09	0.313261	2.62486e-09	0.313313	7.5984e-11
0.312594	3.7082e-09	0.312618	3.36461e-09	0.312702	7.02381e-11
0.311986	3.63203e-09	0.312009	3.02744e-09	0.312056	2.60818e-10
0.311341	3.75663e-09	0.311365	3.02513e-09	0.311448	4.63128e-11
0.310734	3.71721e-09	0.31076	3.06469e-09	0.310806	1.7432e-10
0.310079	4.05502e-09	0.310116	2.98196e-09	0.310196	1.91176e-10
0.309476	1.62876e-09	0.309507	3.0544e-09	0.309551	2.61617e-09
0.308828	3.60191e-09	0.308862	2.9997e-09	0.30894	-1.5481e-09
0.308224	3.50698e-09	0.308251	3.26895e-09	0.3083	-4.22955e-11
0.307581	3.66619e-09	0.30761	6.18793e-09	0.307689	3.91006e-12
0.306972	3.71912e-09	0.306997	1.43529e-09	0.307043	1.10602e-10
0.306327	3.66817e-09	0.306356	2.90867e-09	0.306437	1.29449e-10
0.305717	3.46546e-09	0.305747	3.01825e-09	0.305796	7.59363e-11
0.305072	3.65189e-09	0.305099	2.99051e-09	0.305182	6.3014e-11
0.304461	4.48833e-09	0.304489	2.91792e-09	0.304537	2.40231e-10
0.30382	3.18134e-09	0.303846	2.91183e-09	0.30393	7.28679e-10
0.303213	4.08597e-09	0.303233	2.92317e-09	0.303288	-2.06017e-10
0.302569	3.17054e-09	0.302592	2.74009e-09	0.30268	5.64504e-10
0.301957	3.75006e-09	0.301985	3.72852e-09	0.302037	-7.79152e-11
0.301349	3.50026e-09	0.30134	2.53283e-09	0.301427	2.19297e-10
0.300704	3.51702e-09	0.300735	3.198e-09	0.300781	-2.09451e-11
0.300095	3.66926e-09	0.300082	2.6185e-09	0.300171	5.95212e-11
0.299455	3.63634e-09	0.299479	2.86551e-09	0.299532	1.67823e-10
0.298847	3.61515e-09	0.298834	2.89589e-09	0.298923	1.31404e-10
0.298201	3.45997e-09	0.298227	2.86944e-09	0.298281	6.23822e-11
0.297591	3.67671e-09	0.297579	2.92082e-09	0.29767	4.84586e-11
0.296952	6.11619e-09	0.296975	2.81799e-09	0.297024	2.42126e-10
0.29634	2.31012e-09	0.296328	2.80349e-09	0.296413	1.90753e-09
0.295697	3.33954e-09	0.295717	2.81246e-09	0.295805	-8.25906e-10
0.295088	3.44938e-09	0.295075	1.79957e-09	0.295161	-2.7597e-11
0.294446	3.57928e-09	0.294473	4.49665e-09	0.294553	1.60611e-10
0.293835	3.47714e-09	0.293822	2.04171e-09	0.293908	1.24311e-10
0.29319	3.41325e-09	0.293213	2.87337e-09	0.2933	4.18425e-11
0.292575	3.62034e-09	0.292567	2.99232e-09	0.292655	1.45674e-11
0.291934	3.69403e-09	0.291958	2.71543e-09	0.292047	1.45805e-10
0.291327	4.19673e-09	0.291317	2.88745e-09	0.2914	1.12033e-10
0.290685	3.13711e-09	0.290709	2.78189e-09	0.290794	4.6041e-10
0.29008	3.63331e-09	0.290065	2.70306e-09	0.290149	-1.48499e-10
0.28943	3.32611e-09	0.289451	2.77845e-09	0.289543	-2.04794e-09
0.288819	3.31814e-09	0.288807	3.07535e-09	0.288891	1.97053e-11
0.288177	3.18211e-09	0.288195	2.62022e-09	0.288282	5.73993e-11
0.287567	3.24122e-09	0.287551	-2.25544e-11	0.287637	3.56317e-11
0.286926	3.30238e-09	0.286945	2.64505e-09	0.287033	1.65391e-10
0.28632	3.1589e-09	0.286304	2.72775e-09	0.286389	1.20342e-10
0.285675	2.92041e-09	0.285697	2.73722e-09	0.28578	8.56042e-11
0.285062	3.0158e-09	0.285089	2.75798e-09	0.285132	-6.87838e-12
0.284417	2.36892e-09	0.284435	2.75238e-09	0.284526	6.49452e-11
0.28381	4.75813e-09	0.283829	2.7596e-09	0.283884	-4.76241e-10
0.283171	2.60289e-09	0.28319	2.70385e-09	0.283277	1.11765e-09
0.282555	3.39845e-09	0.282581	3.92433e-09	0.282631	-4.61876e-10
0.281916	3.62437e-09	0.281937	2.24433e-09	0.282024	1.15144e-10
0.281307	3.33565e-09	0.281327	3.51501e-09	0.281379	1.36185e-10
0.280664	3.15053e-09	0.28068	2.32176e-09	0.280771	9.85503e-11
0.280056	3.17963e-09	0.280074	2.93795e-09	0.280124	4.30942e-11
0.279449	3.05202e-09	0.279429	2.67887e-09	0.279516	3.35944e-10
0.278806	3.67229e-09	0.278823	2.75947e-09	0.278871	-2.09689e-11
0.278195	4.09029e-09	0.278178	2.7724e-09	0.278265	1.40214e-10
0.277544	3.91148e-09	0.277567	2.81154e-09	0.277615	1.76215e-10
0.276936	1.44782e-09	0.276922	2.70805e-09	0.277001	2.11686e-09
0.276298	3.74192e-09	0.276317	2.70871e-09	0.276361	-1.68904e-09
0.275687	3.36982e-09	0.275672	2.83433e-09	0.275752	1.21117e-11
0.275045	3.3113e-09	0.275064	5.64886e-09	0.27511	3.83854e-11
0.274435	3.42029e-09	0.274418	1.29628e-09	0.274498	1.72377e-10
0.273787	3.27019e-09	0.27381	2.53863e-09	0.273855	1.09339e-10
0.273176	2.95244e-09	0.273163	2.56529e-09	0.273245	1.2536e-10
0.272532	2.79347e-09	0.272555	2.53787e-09	0.2726	3.82662e-12
0.271926	3.56711e-09	0.27191	2.6189e-09	0.271992	1.52493e-10
0.271284	2.14694e-09	0.271303	2.59695e-09	0.27135	8.1625e-10
0.270674	3.92084e-09	0.270659	2.56145e-09	0.270742	-2.68471e-10
0.270029	3.42159e-09	0.270051	2.38545e-09	0.270096	5.45824e-10
0.269419	6.40978e-09	0.269404	3.29946e-09	0.269488	-2.32077e-10
0.268775	3.6761e-09	0.268796	2.22636e-09	0.268842	3.06618e-10
0.268165	3.57293e-09	0.26815	2.94861e-09	0.268232	-1.44243e-12
0.267525	3.39487e-09	0.267542	2.41419e-09	0.267627	6.98924e-11
0.266914	3.20956e-09	0.266898	2.54954e-09	0.266983	9.35912e-11
0.266268	3.03235e-09	0.266289	2.51066e-09	0.266371	1.18911e-10
0.265657	3.12304e-09	0.265642	2.5308e-09	0.265725	1.14226e-10
0.265018	3.96903e-09	0.265038	2.54002e-09	0.265118	1.6892e-11
0.264409	9.47038e-09	0.264389	2.59991e-09	0.264475	2.54035e-10
0.263763	2.47228e-09	0.263786	2.55172e-09	0.26387	2.07176e-09
0.263154	3.73727e-09	0.263139	2.57524e-09	0.263221	-9.34362e-10
0.26251	3.30297e-09	0.262532	1.71717e-09	0.262615	-5.42879e-11
0.261901	3.2459e-09	0.261888	4.12437e-09	0.26197	7.39098e-11
0.261256	3.11359e-09	0.261277	1.70308e-09	0.261363	9.7239e-11
0.260647	2.90797e-09	0.260629	2.35415e-09	0.26072	7.74503e-11
0.260008	2.59936e-09	0.260023	2.73453e-09	0.260108	3.32475e-11
0.2594	2.17862e-09	0.259414	2.38903e-09	0.259465	1.36268e-10
0.258754	2.3005e-09	0.25877	2.5099e-09	0.258856	3.76701e-11
0.258145	7.74026e-10	0.258163	2.42918e-09	0.258214	5.60939e-10
[truncated: 2,243 more rows]
