# Supplementary material for: In situ assembly of bioresorbable organic bioelectronics in the brain
Source: Nat Commun. 2023 Jul 24;14:4453. doi: 10.1038/s41467-023-40175-3 (PMC10366153; doi:10.1038/s41467-023-40175-3)
Supplement: Supplementary file 11 — Source data [file 41467_2023_40175_MOESM11_ESM.zip › Source/Fig2D.xlsx]

## Sheet: Sheet1
Fig2D, EP ETE-S
U [V]	I [A]
0.062034	4.98521e-05
0.087087	4.9351e-05
0.170361	4.92614e-05
0.19048	4.91539e-05
0.210984	4.89923e-05
0.231445	4.88416e-05
0.252087	4.87563e-05
0.272575	4.86823e-05
0.293041	4.85965e-05
0.313478	4.85185e-05
0.334104	4.84329e-05
0.354651	4.83482e-05
0.37523	4.82621e-05
0.395801	4.81774e-05
0.416338	4.80942e-05
0.437093	4.80077e-05
0.462041	4.79259e-05
0.487039	4.78418e-05
0.512058	4.77432e-05
0.537054	4.79979e-05
0.562079	4.79654e-05
0.587057	4.76916e-05
0.612033	4.75846e-05
0.637071	4.76316e-05
0.662044	4.76431e-05
0.687078	4.75689e-05
0.712031	4.73849e-05
0.737076	4.72183e-05
0.762085	4.70754e-05
0.787078	4.69928e-05
0.81204	4.69193e-05
0.837083	4.68341e-05
0.862031	4.67912e-05
0.88705	4.66679e-05
0.912081	4.65993e-05
0.937062	4.65071e-05
0.962044	4.64584e-05
0.987036	4.63778e-05
1.01206	4.63237e-05
1.0371	4.62403e-05
1.06208	4.61628e-05
1.08709	4.61127e-05
1.11205	4.60209e-05
1.13706	4.59704e-05
1.1621	4.59028e-05
1.1871	4.58495e-05
1.21205	4.5798e-05
1.23709	4.57375e-05
1.26205	4.56902e-05
1.28703	4.56437e-05
1.31203	4.55759e-05
1.33708	4.55296e-05
1.36209	4.54737e-05
1.38704	4.54295e-05
1.41206	4.53731e-05
1.43704	4.53184e-05
1.46208	4.52971e-05
1.48705	4.52907e-05
1.51202	4.52387e-05
1.53707	4.52189e-05
1.56208	4.51625e-05
1.58706	4.50935e-05
1.6121	4.50615e-05
1.63707	4.50006e-05
1.66209	4.4949e-05
1.68704	4.49097e-05
1.71207	4.48529e-05
1.73704	4.48246e-05
1.76204	4.47758e-05
1.78703	4.47367e-05
1.81206	4.4695e-05
1.83703	4.65762e-05
1.86209	4.68445e-05
1.88709	4.60757e-05
1.91204	4.5568e-05
1.93706	4.53111e-05
1.96209	4.53948e-05
1.98704	4.52367e-05
2.01207	4.50748e-05
2.03703	4.4971e-05
2.06203	4.48983e-05
2.0871	4.48324e-05
2.11206	4.47763e-05
2.13703	4.47354e-05
2.16209	4.46976e-05
2.18709	4.46801e-05
2.21207	4.46322e-05
2.23703	4.45929e-05
2.26206	4.45527e-05
2.28706	4.45249e-05
2.31206	4.44828e-05
2.33703	4.44366e-05
2.36209	4.44045e-05
2.38706	4.43721e-05
2.41204	4.43419e-05
2.43703	4.43078e-05
2.46209	4.42808e-05
2.48707	4.42592e-05
2.5121	4.42273e-05
2.53707	4.42019e-05
2.56204	4.41725e-05
2.58704	4.41469e-05
2.61207	4.41156e-05
2.63707	4.40813e-05
2.66203	4.40431e-05
2.68704	4.40264e-05
2.71209	4.40025e-05
2.73703	4.3971e-05
2.76206	4.39414e-05
2.78705	4.39161e-05
2.81202	4.38814e-05
2.83707	4.38506e-05
2.86209	4.38229e-05
2.88704	4.37965e-05
2.91208	4.37743e-05
2.93704	4.37534e-05
2.96207	4.37176e-05
2.98707	4.36979e-05
3.01206	4.36646e-05
3.03709	4.36373e-05
3.06207	4.3607e-05
3.08706	4.35836e-05
3.1121	4.35546e-05
3.13709	4.35298e-05
3.1621	4.35005e-05
3.18704	4.34653e-05
3.21208	4.34543e-05
3.23704	4.34251e-05
3.26208	4.34029e-05
3.28706	4.33829e-05
3.31208	4.33569e-05
3.33705	4.33237e-05
3.36203	4.32944e-05
3.38703	4.32699e-05
3.41208	4.32368e-05
3.43709	4.3205e-05
3.46204	4.31793e-05
3.48705	4.31409e-05
3.51207	4.31305e-05
3.53706	4.30955e-05
3.56204	4.30655e-05
3.58704	4.30431e-05
3.61209	4.30199e-05
3.63704	4.29882e-05
3.66203	4.30274e-05
3.68706	4.30447e-05
3.7121	4.29855e-05
3.73707	4.29603e-05
3.76202	4.29154e-05
3.78702	4.28824e-05
3.8121	4.28609e-05
3.83707	4.28334e-05
3.86204	4.28092e-05
3.88705	4.27758e-05
3.9121	4.2751e-05
3.93706	4.27285e-05
3.96205	4.28192e-05
3.98703	4.27606e-05
4.01206	4.27145e-05
4.0371	4.26752e-05
4.06206	4.26467e-05
4.08708	4.26161e-05
4.11203	4.25974e-05
4.13709	4.25707e-05
4.16203	4.25367e-05
4.1871	4.2518e-05
4.21208	4.24905e-05
4.23702	4.24728e-05
4.26208	4.24539e-05
4.28705	4.244e-05
4.31203	4.24063e-05
4.33708	4.2384e-05
4.36207	4.23593e-05
4.38704	4.23347e-05
4.41207	4.23183e-05
4.4371	4.2294e-05
4.46206	4.22715e-05
4.48704	4.22582e-05
4.5121	4.22317e-05
4.53703	4.22175e-05
4.56204	4.21907e-05
4.58703	4.21787e-05
4.61208	4.21539e-05
4.63705	4.21328e-05
4.66208	4.21175e-05
4.68704	4.20928e-05
4.71207	4.20854e-05
4.73704	4.20748e-05
4.76209	4.20547e-05
4.78704	4.20556e-05
4.81206	4.20665e-05
4.83708	4.20334e-05
4.86203	4.20117e-05
4.88708	4.19897e-05
4.91209	4.19697e-05
4.93703	4.19557e-05
4.96208	4.19398e-05
4.98707	4.19244e-05
5.01203	4.19084e-05
5.03709	4.18955e-05
5.06209	4.18822e-05
5.08708	4.18646e-05
5.11204	4.18566e-05
5.13708	4.18411e-05
5.16206	4.18293e-05
5.1871	4.18149e-05
5.21208	4.18062e-05
5.23704	4.17984e-05
5.2621	4.17792e-05
5.28709	4.17514e-05
5.31203	4.17427e-05
5.33709	4.17274e-05
5.36204	4.17058e-05
5.38705	4.17001e-05
5.4121	4.16898e-05
5.43708	4.16786e-05
5.46207	4.16649e-05
5.48706	4.16454e-05
5.51209	4.16419e-05
5.53705	4.16346e-05
5.56203	4.16258e-05
5.58705	4.16152e-05
5.61208	4.16019e-05
5.63706	4.15971e-05
5.66203	4.15862e-05
5.68706	4.15757e-05
5.71205	4.15587e-05
5.73707	4.15479e-05
5.76204	4.15396e-05
5.78702	4.15266e-05
5.8121	4.15212e-05
5.83707	4.15148e-05
5.86209	4.15055e-05
5.88704	4.15039e-05
5.91207	4.14873e-05
5.93708	4.14716e-05
5.96205	4.1463e-05
5.98705	4.14603e-05
6.01209	4.14433e-05
6.03703	4.14325e-05
6.06205	4.14229e-05
6.08704	4.14147e-05
6.11208	4.13997e-05
6.13706	4.13875e-05
6.16209	4.13666e-05
6.18706	4.13706e-05
6.21203	4.13492e-05
6.23706	4.13377e-05
6.26207	4.13253e-05
6.28707	4.13077e-05
6.31208	4.12944e-05
6.33704	4.12848e-05
6.3621	4.12738e-05
6.38708	4.12541e-05
6.41205	4.1254e-05
6.43706	4.12508e-05
6.46203	4.12384e-05
6.48703	4.12263e-05
6.51207	4.12169e-05
6.5371	4.12105e-05
6.5621	4.12005e-05
6.58703	4.11848e-05
6.61208	4.11741e-05
6.63703	4.11616e-05
6.66209	4.11554e-05
6.68703	4.11372e-05
6.71207	4.11357e-05
6.73703	4.11273e-05
6.76204	4.11123e-05
6.78705	4.11095e-05
6.81209	4.10964e-05
6.83704	4.10858e-05
6.86208	4.10814e-05
6.8871	4.10579e-05
6.91208	4.10561e-05
6.93706	4.10441e-05
6.96204	4.10396e-05
6.98704	4.10168e-05
7.01206	4.1017e-05
7.03703	4.10071e-05
7.0621	4.09927e-05
7.08703	4.0985e-05
7.11208	4.09704e-05
7.13703	4.09617e-05
7.16203	4.09431e-05
7.18706	4.09265e-05
7.21203	4.0915e-05
7.23705	4.09018e-05
7.26209	4.08902e-05
7.28705	4.08767e-05
7.3121	4.08699e-05
7.33708	4.08565e-05
7.3621	4.08398e-05
7.38703	4.08296e-05
7.41208	4.08159e-05
7.43704	4.07977e-05
7.46209	4.07853e-05
7.48709	4.07782e-05
7.51204	4.07641e-05
7.53707	4.07485e-05
7.56207	4.074e-05
7.58705	4.07221e-05
7.61208	4.07089e-05
7.63705	4.06908e-05
7.66209	4.06653e-05
7.68705	4.06611e-05
7.71203	4.06478e-05
7.73705	4.06312e-05
7.76207	4.06397e-05
7.78705	4.06311e-05
7.81206	4.06015e-05
7.83708	4.05874e-05
7.86204	4.05778e-05
7.88703	4.05617e-05
7.91208	4.05416e-05
7.9371	4.05336e-05
7.96203	4.0522e-05
7.98703	4.04883e-05
8.01206	4.04763e-05
8.03707	4.04693e-05
8.06209	4.04407e-05
8.08708	4.04444e-05
8.11206	4.04238e-05
8.13703	4.04208e-05
8.1621	4.04259e-05
8.18705	4.04089e-05
8.21208	4.03897e-05
8.23705	4.03728e-05
8.26206	4.03434e-05
8.28707	4.03379e-05
8.31203	4.03222e-05
8.33707	4.03024e-05
8.36204	4.02884e-05
8.38705	4.02673e-05
8.41202	4.02529e-05
8.43708	4.02391e-05
8.46208	4.02224e-05
8.48703	4.02081e-05
8.51206	4.01927e-05
8.53703	4.01746e-05
8.56204	4.01869e-05
8.58709	4.01599e-05
8.61209	4.01414e-05
8.63704	4.01249e-05
8.66205	4.01024e-05
8.68703	4.00826e-05
8.71208	4.00726e-05
8.73707	4.00545e-05
8.76207	4.00501e-05
8.78703	4.00217e-05
8.81209	4.00087e-05
8.83704	3.9983e-05
8.86209	3.99598e-05
8.88709	3.99474e-05
8.91204	3.99341e-05
8.93709	3.99147e-05
8.96209	3.98936e-05
8.98705	3.98731e-05
9.01209	3.98582e-05
9.0371	3.98455e-05
9.06207	3.98351e-05
9.08703	3.98177e-05
9.11207	3.9796e-05
9.13705	3.97763e-05
9.16203	3.97791e-05
9.18705	3.97422e-05
9.21208	3.97252e-05
9.23704	3.97117e-05
9.26209	3.97147e-05
9.28704	3.9709e-05
9.31205	3.96983e-05
9.33715	3.9683e-05
9.36207	3.96728e-05
9.38706	3.96497e-05
9.41207	3.96349e-05
9.4371	3.96159e-05
9.46209	3.95968e-05
9.48706	3.9593e-05
9.5121	3.9564e-05
9.53703	3.9541e-05
9.56209	3.95314e-05
9.58704	3.95087e-05
9.61208	3.94883e-05
9.63704	3.9475e-05
9.66203	3.94556e-05
9.68704	3.94502e-05
9.71207	3.943e-05
9.73703	3.94198e-05
9.76207	3.94524e-05
9.78705	3.94202e-05
9.81204	3.93955e-05
9.83709	3.93734e-05
9.86209	3.93594e-05
9.88707	3.93385e-05
9.91203	3.9327e-05
9.9371	3.93128e-05
9.96203	3.92926e-05
9.98708	3.92883e-05
10.0121	3.92769e-05
10.0371	3.92812e-05
10.0621	3.92645e-05
10.0871	3.9258e-05
10.112	3.92439e-05
10.1371	3.92314e-05
10.1621	3.921e-05
10.1871	3.91864e-05
10.2121	3.91654e-05
10.237	3.91424e-05
10.262	3.91261e-05
10.2871	3.91103e-05
10.3121	3.90898e-05
10.337	3.90704e-05
10.362	3.90563e-05
10.387	3.90386e-05
10.412	3.90257e-05
10.437	3.90116e-05
10.4621	3.89959e-05
10.487	3.899e-05
10.5121	3.89747e-05
10.537	3.89586e-05
10.562	3.89503e-05
10.5871	3.89322e-05
10.6121	3.89156e-05
10.637	3.89033e-05
10.6621	3.88953e-05
10.6871	3.89005e-05
10.712	3.8893e-05
10.7371	3.88847e-05
10.7621	3.88821e-05
10.787	3.88597e-05
10.812	3.88443e-05
10.8371	3.8836e-05
10.862	3.88275e-05
10.8871	3.88104e-05
10.9121	3.87972e-05
10.9371	3.8784e-05
10.962	3.878e-05
10.987	3.87676e-05
11.0121	3.87653e-05
11.0371	3.87869e-05
11.062	3.87656e-05
11.0871	3.87349e-05
11.1121	3.87094e-05
11.137	3.86908e-05
11.162	3.86733e-05
11.1871	3.86606e-05
11.2121	3.865e-05
11.2371	3.86398e-05
11.262	3.86328e-05
11.2871	3.86243e-05
11.3121	3.86099e-05
11.337	3.85935e-05
11.362	3.85809e-05
11.3871	3.85712e-05
11.412	3.85649e-05
11.437	3.85537e-05
11.4621	3.85457e-05
11.487	3.85378e-05
11.512	3.8527e-05
11.5371	3.85218e-05
11.5621	3.84983e-05
11.5871	3.84966e-05
11.612	3.84821e-05
11.6371	3.84658e-05
11.6621	3.84575e-05
11.6871	3.84416e-05
11.712	3.84288e-05
11.7371	3.84171e-05
11.762	3.84077e-05
11.7871	3.83987e-05
11.8121	3.83928e-05
11.837	3.83822e-05
11.862	3.83682e-05
11.8871	3.83588e-05
11.912	3.83526e-05
11.9371	3.83445e-05
11.9621	3.83348e-05
11.9871	3.83211e-05
12.012	3.83105e-05
12.037	3.8305e-05
12.062	3.82952e-05
12.0871	3.82868e-05
12.1121	3.82755e-05
12.137	3.82685e-05
12.1621	3.82506e-05
12.1871	3.82499e-05
12.212	3.82338e-05
12.2371	3.82313e-05
12.2621	3.82208e-05
12.287	3.82077e-05
12.312	3.81982e-05
12.3371	3.81815e-05
12.3621	3.81715e-05
12.3871	3.8161e-05
12.4121	3.81487e-05
12.437	3.81389e-05
12.462	3.81298e-05
12.4871	3.81155e-05
12.512	3.81061e-05
12.5371	3.81044e-05
12.562	3.8106e-05
12.5871	3.81012e-05
12.612	3.80809e-05
12.6371	3.80791e-05
12.6621	3.80811e-05
12.6871	3.80537e-05
12.712	3.80442e-05
12.7371	3.80323e-05
12.7621	3.80263e-05
12.7871	3.80144e-05
12.8121	3.80085e-05
12.837	3.80067e-05
12.8621	3.80006e-05
12.887	3.79921e-05
12.9121	3.79827e-05
12.937	3.79729e-05
12.962	3.79694e-05
12.9871	3.7954e-05
13.0121	3.79488e-05
13.0371	3.79418e-05
13.0621	3.79391e-05
13.0871	3.79203e-05
13.1121	3.79097e-05
13.1371	3.78021e-05
13.1621	3.78828e-05
13.1871	3.7848e-05
13.2121	3.78672e-05
13.2371	3.78576e-05
13.2621	3.78525e-05
13.287	3.78327e-05
13.3121	3.78256e-05
13.3371	3.78236e-05
13.3621	3.78181e-05
13.387	3.7859e-05
13.4121	3.77948e-05
13.4371	3.78073e-05
13.4621	3.77695e-05
13.4871	3.78109e-05
13.5121	3.7776e-05
13.5371	3.77635e-05
13.562	3.77483e-05
13.587	3.77626e-05
13.6121	3.77384e-05
13.637	3.76675e-05
13.6621	3.77183e-05
13.687	3.76791e-05
13.7121	3.77076e-05
13.7371	3.76833e-05
13.7621	3.76929e-05
13.787	3.76775e-05
13.812	3.76784e-05
13.837	3.7695e-05
13.8621	3.76716e-05
13.887	3.77081e-05
13.912	3.7661e-05
13.9371	3.76503e-05
13.962	3.76417e-05
13.987	3.76231e-05
14.0121	3.76276e-05
14.0371	3.7624e-05
14.0621	3.76254e-05
14.0871	3.7622e-05
14.1121	3.76072e-05
14.1371	3.76242e-05
14.1621	3.75978e-05
14.1871	3.75905e-05
14.2121	3.75971e-05
14.237	3.7565e-05
14.2621	3.75895e-05
14.287	3.75744e-05
14.3121	3.75695e-05
14.3371	3.75707e-05
14.362	3.75558e-05
14.387	3.75121e-05
14.4121	3.75306e-05
14.4371	3.75184e-05
14.4621	3.75263e-05
14.4871	3.75161e-05
14.5121	3.75379e-05
14.537	3.75298e-05
14.5621	3.75262e-05
14.587	3.75199e-05
14.6121	3.75037e-05
14.637	3.75312e-05
14.662	3.7496e-05
14.6871	3.74874e-05
14.712	3.74717e-05
14.737	3.7462e-05
14.7621	3.74624e-05
14.7871	3.74519e-05
14.812	3.74447e-05
14.837	3.74357e-05
14.862	3.74302e-05
14.8871	3.74225e-05
14.9121	3.74211e-05
14.9371	3.74173e-05
14.9621	3.74135e-05
14.9871	3.74099e-05
15.012	3.73964e-05
15.0371	3.73824e-05
15.0621	3.73696e-05
15.0871	3.73669e-05
15.112	3.73632e-05
15.1371	3.73581e-05
15.1621	3.73457e-05
15.1871	3.73297e-05
15.212	3.73256e-05
15.2371	3.73243e-05
15.2621	3.73109e-05
15.2871	3.73083e-05
15.3121	3.73106e-05
15.337	3.73055e-05
15.3621	3.72794e-05
15.387	3.72759e-05
15.4121	3.72777e-05
15.4371	3.72623e-05
15.4621	3.72529e-05
15.487	3.72448e-05
15.5121	3.72438e-05
15.537	3.72356e-05
15.5621	3.72255e-05
15.587	3.72333e-05
15.612	3.72326e-05
15.6371	3.72221e-05
15.662	3.72135e-05
15.6871	3.72024e-05
15.712	3.72064e-05
15.7371	3.72035e-05
15.7621	3.7201e-05
15.7871	3.71967e-05
15.8121	3.71902e-05
15.837	3.71812e-05
15.8621	3.71837e-05
15.8871	3.7172e-05
15.912	3.718e-05
15.937	3.71667e-05
15.9621	3.71692e-05
15.987	3.716e-05
16.0121	3.71605e-05
16.037	3.71616e-05
16.0621	3.71445e-05
16.0871	3.71404e-05
16.1121	3.71324e-05
16.137	3.71331e-05
16.162	3.71348e-05
16.1871	3.7114e-05
16.2121	3.71183e-05
16.237	3.71123e-05
16.2621	3.71084e-05
16.287	3.71153e-05
16.312	3.71191e-05
16.3371	3.71128e-05
16.3621	3.71059e-05
16.387	3.70872e-05
16.412	3.70916e-05
16.4371	3.7081e-05
16.4621	3.70883e-05
16.487	3.70716e-05
16.5121	3.70756e-05
16.537	3.70675e-05
16.562	3.70606e-05
16.5871	3.70612e-05
16.6121	3.70573e-05
16.637	3.70533e-05
16.6621	3.70277e-05
16.6871	3.70344e-05
16.712	3.70283e-05
16.7371	3.7025e-05
16.7621	3.70239e-05
16.7871	3.70166e-05
16.812	3.70121e-05
16.8371	3.7012e-05
16.8621	3.70032e-05
16.8871	3.70021e-05
16.9121	3.69978e-05
16.937	3.70011e-05
16.962	3.69953e-05
16.9871	3.69983e-05
17.0121	3.69872e-05
17.0371	3.69849e-05
17.0621	3.69802e-05
17.087	3.69769e-05
17.1121	3.69715e-05
17.1371	3.69729e-05
17.162	3.69678e-05
17.1871	3.69665e-05
17.2121	3.69702e-05
17.237	3.69714e-05
17.262	3.69617e-05
17.287	3.69522e-05
17.312	3.69628e-05
17.3371	3.69512e-05
17.362	3.69481e-05
17.387	3.69378e-05
17.4121	3.69452e-05
17.4371	3.69403e-05
17.4621	3.6925e-05
17.487	3.69322e-05
17.5121	3.69217e-05
17.5371	3.6909e-05
17.5621	3.69164e-05
17.5871	3.69032e-05
17.612	3.69007e-05
17.6371	3.68924e-05
17.6621	3.69005e-05
17.687	3.68827e-05
17.7121	3.68772e-05
17.737	3.68853e-05
17.762	3.68868e-05
17.7871	3.68623e-05
17.8121	3.68938e-05
17.8371	3.69148e-05
17.8621	3.69105e-05
17.887	3.68893e-05
17.912	3.68867e-05
17.9371	3.68765e-05
17.9621	3.68824e-05
17.987	3.68838e-05
18.0121	3.68834e-05
18.037	3.68782e-05
18.062	3.68801e-05
18.0871	3.68643e-05
18.1121	3.68613e-05
18.1371	3.68589e-05
18.1621	3.68492e-05
18.1871	3.68372e-05
18.212	3.68324e-05
18.2371	3.6825e-05
18.2621	3.68252e-05
18.2871	3.68298e-05
18.312	3.68195e-05
18.3371	3.68122e-05
18.3621	3.68199e-05
18.387	3.68093e-05
18.4121	3.68204e-05
18.4371	3.68015e-05
18.4621	3.67927e-05
18.4871	3.67892e-05
18.5121	3.67943e-05
18.5371	3.67945e-05
18.5621	3.67864e-05
18.5871	3.67876e-05
18.6121	3.67822e-05
18.637	3.67774e-05
18.662	3.67783e-05
18.6871	3.67772e-05
18.7121	3.6776e-05
18.7371	3.67652e-05
18.7621	3.67619e-05
18.7871	3.67621e-05
18.8121	3.67649e-05
18.837	3.67576e-05
18.8621	3.67418e-05
18.8871	3.67442e-05
18.9121	3.67436e-05
18.9371	3.6736e-05
18.9621	3.67372e-05
18.987	3.67334e-05
19.0121	3.67396e-05
19.0371	3.67429e-05
19.062	3.67441e-05
19.0871	3.6736e-05
19.1121	3.67278e-05
19.1371	3.67347e-05
19.1621	3.67308e-05
19.1871	3.67252e-05
19.2121	3.67199e-05
19.2371	3.67153e-05
19.262	3.67229e-05
19.2871	3.67255e-05
19.3121	3.67276e-05
19.337	3.67209e-05
19.362	3.67243e-05
19.3871	3.67141e-05
19.4121	3.67119e-05
19.4371	3.67105e-05
19.4621	3.66977e-05
19.4871	3.66953e-05
19.5121	3.67011e-05
19.5371	3.67217e-05
19.562	3.67192e-05
19.5871	3.6714e-05
19.6121	3.67135e-05
19.6371	3.6708e-05
19.6621	3.6714e-05
19.6871	3.66964e-05
19.7121	3.66927e-05
19.7371	3.66926e-05
19.7621	3.66869e-05
19.787	3.66814e-05
19.8121	3.66787e-05
19.837	3.66761e-05
19.862	3.66609e-05
19.887	3.66648e-05
19.9121	3.66607e-05
19.9371	3.66547e-05
19.9621	3.66751e-05
19.9871	3.66801e-05
20.0121	3.66817e-05
20.0371	3.66708e-05
20.0621	3.66645e-05
20.0871	3.66648e-05
20.1121	3.6661e-05
20.1371	3.6658e-05
20.162	3.66416e-05
20.187	3.6648e-05
20.2121	3.66412e-05
20.2371	3.66356e-05
20.2621	3.66396e-05
20.2871	3.66288e-05
20.312	3.66309e-05
20.3371	3.66364e-05
20.3621	3.66223e-05
20.387	3.66246e-05
20.4121	3.66269e-05
20.4371	3.66173e-05
20.4621	3.66018e-05
20.487	3.66064e-05
20.512	3.66017e-05
20.5371	3.66155e-05
20.5621	3.66049e-05
20.587	3.65947e-05
20.6121	3.65955e-05
20.637	3.65869e-05
20.662	3.65863e-05
20.6871	3.65786e-05
20.7121	3.65761e-05
20.7371	3.65641e-05
20.7621	3.65484e-05
20.7871	3.65729e-05
20.8121	3.65783e-05
20.8371	3.65888e-05
20.8621	3.66116e-05
20.887	3.66088e-05
20.9121	3.66041e-05
20.9371	3.65822e-05
20.9621	3.65784e-05
20.9871	3.65778e-05
21.012	3.65806e-05
21.0371	3.65837e-05
21.0621	3.65808e-05
21.087	3.65803e-05
21.112	3.65804e-05
21.137	3.65749e-05
21.1621	3.65693e-05
21.1871	3.657e-05
21.212	3.65598e-05
21.237	3.65587e-05
21.2621	3.65475e-05
21.2871	3.65436e-05
21.3121	3.65385e-05
21.337	3.6546e-05
21.362	3.65432e-05
21.387	3.65355e-05
21.4121	3.65324e-05
21.4371	3.65382e-05
21.4621	3.65276e-05
21.4871	3.65252e-05
21.5121	3.65133e-05
21.5371	3.65184e-05
21.5621	3.65132e-05
21.587	3.65121e-05
21.6121	3.65134e-05
21.637	3.65078e-05
21.662	3.65054e-05
21.687	3.65017e-05
21.7121	3.65348e-05
21.7371	3.65226e-05
21.7621	3.65119e-05
21.7871	3.65126e-05
21.8121	3.65164e-05
21.837	3.64953e-05
21.862	3.65071e-05
21.8871	3.65056e-05
21.9121	3.65332e-05
21.9371	3.65211e-05
21.9621	3.6507e-05
21.987	3.65028e-05
22.012	3.65047e-05
22.0371	3.6501e-05
22.062	3.64938e-05
22.0871	3.64932e-05
22.1121	3.64926e-05
22.1371	3.64842e-05
22.1621	3.64781e-05
22.1871	3.64764e-05
22.212	3.64662e-05
22.2371	3.64546e-05
22.2621	3.64523e-05
22.287	3.64467e-05
22.3121	3.64371e-05
22.3371	3.64308e-05
22.3621	3.64273e-05
22.387	3.64269e-05
22.412	3.64238e-05
22.437	3.64277e-05
22.4621	3.64264e-05
22.4871	3.6421e-05
22.512	3.64269e-05
22.537	3.64162e-05
22.562	3.64151e-05
22.5871	3.64131e-05
22.6121	3.64123e-05
22.637	3.64097e-05
22.6621	3.64142e-05
22.6871	3.64059e-05
22.712	3.64005e-05
22.737	3.63937e-05
22.762	3.63812e-05
22.7871	3.63821e-05
22.8121	3.63806e-05
22.8371	3.63866e-05
22.8621	3.63876e-05
22.887	3.63857e-05
22.9121	3.63798e-05
22.9371	3.63889e-05
22.9621	3.63694e-05
22.987	3.63741e-05
23.012	3.63674e-05
23.037	3.63713e-05
23.062	3.63766e-05
23.0871	3.63682e-05
23.1121	3.63614e-05
23.137	3.63604e-05
23.162	3.63524e-05
23.187	3.63424e-05
23.2121	3.63427e-05
23.237	3.63371e-05
23.262	3.63361e-05
23.2871	3.63345e-05
23.3121	3.63237e-05
23.337	3.63277e-05
23.3621	3.6327e-05
23.3871	3.63244e-05
23.412	3.63153e-05
23.4371	3.63132e-05
23.4621	3.63125e-05
23.487	3.63125e-05
23.5121	3.63087e-05
23.537	3.63092e-05
23.5621	3.63113e-05
23.587	3.63065e-05
23.6121	3.63092e-05
23.637	3.63042e-05
23.6621	3.63034e-05
23.6871	3.63008e-05
23.712	3.62958e-05
23.7371	3.62761e-05
23.762	3.62889e-05
23.787	3.62887e-05
23.812	3.6283e-05
23.8371	3.6288e-05
23.8621	3.62876e-05
23.8871	3.62855e-05
23.912	3.62822e-05
23.9371	3.62806e-05
23.9621	3.62809e-05
23.987	3.62834e-05
24.0121	3.62875e-05
24.037	3.62802e-05
24.062	3.62764e-05
24.0871	3.62748e-05
24.112	3.62664e-05
24.1371	3.6267e-05
24.162	3.62629e-05
24.1871	3.62676e-05
24.2121	3.6261e-05
24.2371	3.62604e-05
24.2621	3.62521e-05
24.2871	3.62423e-05
24.3121	3.62407e-05
24.337	3.6241e-05
24.362	3.62341e-05
24.3871	3.62306e-05
24.4121	3.62367e-05
24.4371	3.62279e-05
24.4621	3.62186e-05
24.4871	3.62211e-05
24.5121	3.62213e-05
24.537	3.62204e-05
24.5621	3.62274e-05
24.5871	3.62388e-05
24.6121	3.62346e-05
24.637	3.62366e-05
24.6621	3.62499e-05
24.6871	3.62509e-05
24.712	3.62416e-05
24.737	3.62376e-05
24.762	3.62382e-05
24.7871	3.62253e-05
24.8121	3.62252e-05
24.8371	3.62365e-05
24.8621	3.62186e-05
24.8871	3.62169e-05
24.9121	3.62138e-05
24.9371	3.62105e-05
24.962	3.62213e-05
24.9871	3.6216e-05
25.0121	3.62137e-05
25.037	3.62173e-05
25.0621	3.62127e-05
25.0871	3.62098e-05
25.112	3.62129e-05
25.1371	3.6209e-05
25.1621	3.61967e-05
25.1871	3.62187e-05
25.2121	3.62103e-05
25.2371	3.61996e-05
25.262	3.61992e-05
25.2871	3.62016e-05
25.3121	3.61965e-05
25.3371	3.61792e-05
25.3621	3.61915e-05
25.3871	3.61948e-05
25.412	3.61897e-05
25.4371	3.61916e-05
25.4621	3.61888e-05
25.4871	3.61978e-05
25.5121	3.61931e-05
25.537	3.61896e-05
25.5621	3.61943e-05
25.587	3.61828e-05
25.6121	3.61898e-05
25.637	3.6184e-05
25.6621	3.61915e-05
25.6871	3.62e-05
25.7121	3.61986e-05
25.7371	3.6195e-05
25.7621	3.61989e-05
25.787	3.61895e-05
25.8121	3.61938e-05
25.8371	3.61866e-05
25.8621	3.61815e-05
25.887	3.61822e-05
25.9121	3.61894e-05
25.9371	3.61958e-05
25.9621	3.62092e-05
25.987	3.61969e-05
26.0121	3.61947e-05
26.0371	3.61817e-05
26.0621	3.62031e-05
26.087	3.61976e-05
26.1121	3.62002e-05
26.1371	3.61944e-05
26.1621	3.61923e-05
26.1871	3.62019e-05
26.2121	3.61867e-05
26.2371	3.61808e-05
26.262	3.61958e-05
26.2871	3.61935e-05
26.3121	3.61771e-05
26.337	3.61731e-05
26.3621	3.61775e-05
26.3871	3.61799e-05
26.412	3.61652e-05
26.4371	3.61703e-05
26.4621	3.61704e-05
26.487	3.6175e-05
26.5121	3.61819e-05
26.5371	3.61903e-05
26.562	3.61926e-05
26.5871	3.6184e-05
26.6121	3.61958e-05
26.637	3.6217e-05
26.662	3.62332e-05
26.687	3.62372e-05
26.7121	3.62337e-05
26.7371	3.62236e-05
26.7621	3.62166e-05
26.787	3.62149e-05
26.812	3.62338e-05
26.8371	3.6241e-05
26.862	3.62381e-05
26.8871	3.62346e-05
26.912	3.62326e-05
26.937	3.62318e-05
26.962	3.62213e-05
26.9871	3.62198e-05
27.0121	3.62129e-05
27.0371	3.6209e-05
27.0621	3.62153e-05
27.087	3.62176e-05
27.1121	3.62135e-05
27.1371	3.62045e-05
27.1621	3.62039e-05
27.187	3.6196e-05
27.2121	3.62048e-05
27.237	3.62223e-05
27.2621	3.62749e-05
27.2871	3.62872e-05
27.312	3.6417e-05
27.3371	3.6543e-05
27.3621	3.63062e-05
27.3871	3.6233e-05
27.412	3.62148e-05
27.437	3.62022e-05
27.462	3.61983e-05
27.487	3.61961e-05
27.5121	3.61945e-05
27.5371	3.61942e-05
27.5621	3.62012e-05
27.587	3.61935e-05
27.6121	3.62023e-05
27.637	3.61986e-05
27.6621	3.61908e-05
27.6871	3.61811e-05
27.712	3.61844e-05
27.737	3.61896e-05
27.762	3.61864e-05
27.7871	3.61878e-05
27.8121	3.61812e-05
27.837	3.61785e-05
27.8621	3.61872e-05
27.887	3.61807e-05
27.9121	3.61743e-05
27.9371	3.61702e-05
27.9621	3.61782e-05
27.987	3.61726e-05
28.012	3.61681e-05
28.0371	3.61725e-05
28.062	3.61815e-05
28.0871	3.61712e-05
28.1121	3.61597e-05
28.137	3.61656e-05
28.1621	3.61585e-05
28.1871	3.61455e-05
28.212	3.61408e-05
28.2371	3.61434e-05
28.2621	3.61482e-05
28.287	3.61521e-05
28.312	3.61429e-05
28.3371	3.61556e-05
28.362	3.61383e-05
28.3871	3.6132e-05
28.4121	3.61136e-05
28.4371	3.6131e-05
28.462	3.61291e-05
28.4871	3.61229e-05
28.5121	3.61286e-05
28.537	3.61387e-05
28.562	3.61324e-05
28.587	3.61287e-05
28.6121	3.61143e-05
28.637	3.61211e-05
28.662	3.61355e-05
28.6871	3.61166e-05
28.7121	3.61136e-05
28.7371	3.60973e-05
28.7621	3.6108e-05
28.787	3.60926e-05
28.8121	3.60723e-05
28.8371	3.60724e-05
28.8621	3.60896e-05
28.887	3.60821e-05
28.9121	3.60567e-05
28.9371	3.608e-05
28.9621	3.60872e-05
28.987	3.60632e-05
29.0121	3.607e-05
29.037	3.60559e-05
29.0621	3.60635e-05
29.087	3.6049e-05
29.1121	3.60453e-05
29.137	3.60502e-05
29.162	3.6052e-05
29.187	3.60516e-05
29.2121	3.60404e-05
29.2371	3.60453e-05
29.2621	3.60414e-05
29.2871	3.60311e-05
29.3121	3.60266e-05
29.3371	3.60294e-05
29.3621	3.60358e-05
29.387	3.60352e-05
29.4121	3.60261e-05
29.4371	3.60447e-05
29.4621	3.60408e-05
29.487	3.60386e-05
29.5121	3.60437e-05
29.5371	3.60353e-05
29.5621	3.6034e-05
29.587	3.60283e-05
29.612	3.60296e-05
29.6371	3.60184e-05
29.6621	3.59735e-05
29.6871	3.60169e-05
29.7121	3.60108e-05
29.7371	3.60237e-05
29.762	3.60216e-05
29.787	3.60219e-05
29.812	3.60204e-05
29.8371	3.60072e-05
29.862	3.60243e-05
29.8871	3.60095e-05
29.9121	3.60296e-05
29.937	3.60125e-05
29.962	3.59907e-05
29.9871	3.59959e-05
30.012	3.59896e-05
30.0371	3.60024e-05
30.0621	3.60074e-05
30.0871	3.59907e-05
30.1121	3.60005e-05
30.137	3.59905e-05
30.162	3.59617e-05
30.1871	3.59982e-05
30.212	3.59842e-05
30.237	3.59956e-05
30.2621	3.59871e-05
30.2871	3.59897e-05
30.3121	3.59893e-05
30.337	3.59841e-05
30.362	3.5995e-05
30.387	3.59819e-05
30.4121	3.59919e-05
30.437	3.5959e-05
30.462	3.59808e-05
30.4871	3.59871e-05
30.512	3.59752e-05
30.5371	3.59855e-05
30.562	3.59629e-05
30.5871	3.59764e-05
30.6121	3.59809e-05
30.6371	3.59721e-05
30.6621	3.59708e-05
30.687	3.59666e-05
30.7121	3.59813e-05
30.7371	3.59573e-05
30.7621	3.59578e-05
30.787	3.5958e-05
30.8121	3.5956e-05
30.8371	3.59527e-05
30.862	3.59539e-05
30.8871	3.59596e-05
30.9121	3.59696e-05
30.9371	3.59728e-05
30.9621	3.59651e-05
30.9871	3.5956e-05
31.0121	3.59659e-05
31.037	3.59564e-05
31.0621	3.59596e-05
31.087	3.59614e-05
31.1121	3.59567e-05
31.137	3.5943e-05
31.1621	3.59364e-05
31.1871	3.59387e-05
31.212	3.59413e-05
31.2371	3.59419e-05
31.2621	3.59372e-05
31.287	3.59371e-05
31.312	3.5938e-05
31.3371	3.59379e-05
31.3621	3.59402e-05
31.387	3.59438e-05
31.4121	3.59436e-05
31.4371	3.59345e-05
31.4621	3.59266e-05
31.487	3.59378e-05
31.5121	3.59378e-05
31.537	3.59354e-05
31.5621	3.59328e-05
31.5871	3.59292e-05
31.612	3.59435e-05
31.6371	3.59432e-05
31.662	3.59391e-05
31.687	3.59381e-05
31.7121	3.59436e-05
31.737	3.5945e-05
31.762	3.59401e-05
31.7871	3.59383e-05
31.8121	3.59563e-05
31.8371	3.59797e-05
31.8621	3.59553e-05
31.887	3.59467e-05
31.9121	3.59332e-05
31.9371	3.59406e-05
31.9621	3.59459e-05
31.9871	3.59401e-05
32.0121	3.59401e-05
32.0371	3.59428e-05
32.062	3.59419e-05
32.0871	3.59364e-05
32.112	3.59378e-05
32.1371	3.59323e-05
32.1621	3.59283e-05
32.187	3.59175e-05
32.2121	3.59222e-05
32.237	3.59129e-05
32.262	3.59204e-05
32.287	3.59191e-05
32.3121	3.59117e-05
32.337	3.5894e-05
32.3621	3.59119e-05
32.387	3.59008e-05
32.4121	3.58944e-05
32.4371	3.58916e-05
32.4621	3.58914e-05
32.4871	3.58882e-05
32.512	3.5889e-05
32.537	3.588e-05
32.5621	3.58777e-05
32.5871	3.58852e-05
32.6121	3.58845e-05
32.637	3.58639e-05
32.662	3.58709e-05
32.687	3.58719e-05
32.7121	3.58647e-05
32.737	3.58706e-05
32.7621	3.58649e-05
32.7871	3.58607e-05
32.812	3.5855e-05
32.8371	3.58596e-05
32.8621	3.58546e-05
32.887	3.58542e-05
32.9121	3.58506e-05
32.9371	3.58392e-05
32.9621	3.58366e-05
32.987	3.58307e-05
33.0121	3.5832e-05
33.0371	3.5824e-05
33.062	3.5821e-05
33.0871	3.58168e-05
33.112	3.58139e-05
33.1371	3.58217e-05
33.1621	3.58124e-05
33.1871	3.58204e-05
33.212	3.58086e-05
33.2371	3.58141e-05
33.262	3.5821e-05
33.2871	3.58098e-05
33.3121	3.57997e-05
33.337	3.58052e-05
33.362	3.58029e-05
33.387	3.57961e-05
33.4121	3.57952e-05
33.437	3.57987e-05
33.462	3.57878e-05
33.4871	3.5789e-05
33.512	3.57884e-05
33.5371	3.57879e-05
33.5621	3.57953e-05
33.587	3.58006e-05
33.6121	3.57913e-05
33.6371	3.57843e-05
33.662	3.57834e-05
33.6871	3.57795e-05
33.7121	3.57829e-05
33.737	3.57873e-05
33.762	3.57749e-05
33.7871	3.57662e-05
33.812	3.57624e-05
33.8371	3.57656e-05
33.8621	3.5761e-05
33.8871	3.57565e-05
33.912	3.57479e-05
33.9371	3.57406e-05
33.9621	3.57448e-05
33.987	3.57429e-05
34.0121	3.57455e-05
34.0371	3.57557e-05
34.062	3.57317e-05
34.0871	3.5747e-05
34.1121	3.57488e-05
34.137	3.57513e-05
34.1621	3.57454e-05
34.187	3.57473e-05
34.2121	3.57436e-05
34.2371	3.57318e-05
34.2621	3.57316e-05
34.287	3.57348e-05
34.312	3.57317e-05
34.3371	3.57313e-05
34.3621	3.57232e-05
34.3871	3.5725e-05
34.4121	3.57165e-05
34.437	3.57153e-05
34.4621	3.57213e-05
34.4871	3.5712e-05
34.512	3.57212e-05
34.5371	3.57074e-05
34.5621	3.57216e-05
34.5871	3.57183e-05
34.612	3.57118e-05
34.6371	3.57063e-05
34.6621	3.56955e-05
34.6871	3.56953e-05
34.7121	3.56958e-05
34.7371	3.56875e-05
34.7621	3.56816e-05
34.787	3.5669e-05
34.8121	3.56671e-05
34.8371	3.56602e-05
34.8621	3.56555e-05
34.887	3.56635e-05
34.9121	3.56621e-05
34.937	3.56615e-05
34.9621	3.56609e-05
34.987	3.56581e-05
35.0121	3.56586e-05
35.0371	3.56577e-05
35.0621	3.56487e-05
35.0871	3.56467e-05
35.112	3.56467e-05
35.1371	3.56233e-05
35.1621	3.56233e-05
35.187	3.56272e-05
35.2121	3.56224e-05
35.237	3.56275e-05
35.262	3.56197e-05
35.2871	3.56243e-05
35.3121	3.56175e-05
35.3371	3.56315e-05
35.3621	3.56326e-05
35.3871	3.56196e-05
35.412	3.56199e-05
35.437	3.56249e-05
35.4621	3.56122e-05
35.487	3.5613e-05
35.5121	3.56222e-05
35.537	3.56186e-05
35.5621	3.56222e-05
35.587	3.5614e-05
35.612	3.56113e-05
35.637	3.56158e-05
35.6621	3.56044e-05
35.687	3.56067e-05
35.7121	3.5602e-05
35.7371	3.55945e-05
35.762	3.55869e-05
35.7871	3.55843e-05
35.8121	3.55829e-05
35.837	3.55635e-05
35.8621	3.55749e-05
35.887	3.55804e-05
35.912	3.55737e-05
35.9371	3.55749e-05
35.9621	3.55709e-05
35.9871	3.55759e-05
36.0121	3.5569e-05
36.0371	3.55656e-05
36.062	3.55695e-05
36.0871	3.55721e-05
36.112	3.5564e-05
36.1371	3.55681e-05
36.1621	3.55687e-05
36.1871	3.55572e-05
36.212	3.55633e-05
36.2371	3.55563e-05
36.2621	3.5558e-05
36.2871	3.55574e-05
36.3121	3.55587e-05
36.337	3.55536e-05
36.3621	3.5542e-05
36.387	3.55363e-05
36.4121	3.55247e-05
36.4371	3.55192e-05
36.4621	3.55285e-05
36.4871	3.55222e-05
36.5121	3.5525e-05
36.5371	3.55233e-05
36.5621	3.55128e-05
36.5871	3.55115e-05
36.6121	3.55118e-05
36.637	3.55156e-05
36.6621	3.54967e-05
36.6871	3.55008e-05
36.712	3.54926e-05
36.7371	3.54855e-05
36.7621	3.54806e-05
36.787	3.54772e-05
36.8121	3.54653e-05
36.837	3.54549e-05
36.862	3.54578e-05
36.8871	3.54577e-05
36.9121	3.54633e-05
36.937	3.54642e-05
36.9621	3.54567e-05
36.987	3.54655e-05
37.0121	3.54686e-05
37.037	3.54673e-05
37.0621	3.54572e-05
37.0871	3.54497e-05
37.112	3.54506e-05
37.1371	3.54534e-05
37.1621	3.54412e-05
37.187	3.54439e-05
37.2121	3.54515e-05
37.237	3.54469e-05
37.262	3.54338e-05
37.2871	3.54259e-05
37.3121	3.54297e-05
37.3371	3.54325e-05
37.3621	3.54286e-05
37.387	3.54223e-05
37.4121	3.54226e-05
37.4371	3.54261e-05
37.4621	3.54266e-05
37.487	3.54221e-05
37.5121	3.54062e-05
37.5371	3.54245e-05
37.5621	3.54009e-05
37.5871	3.53932e-05
37.612	3.53946e-05
37.6371	3.53847e-05
37.662	3.53786e-05
37.6871	3.53668e-05
37.7121	3.53663e-05
37.737	3.53618e-05
37.7621	3.5355e-05
37.7871	3.53479e-05
37.8121	3.53364e-05
37.8371	3.53468e-05
37.8621	3.53348e-05
37.887	3.5337e-05
37.9121	3.53359e-05
37.937	3.53349e-05
37.962	3.53412e-05
37.9871	3.53289e-05
38.012	3.53319e-05
38.0371	3.53356e-05
38.0621	3.53374e-05
38.0871	3.53384e-05
38.1121	3.53398e-05
38.137	3.53467e-05
38.1621	3.53405e-05
38.1871	3.53234e-05
38.2121	3.53215e-05
38.237	3.53156e-05
38.262	3.53153e-05
38.2871	3.53137e-05
38.3121	3.53015e-05
38.3371	3.52999e-05
38.3621	3.53032e-05
38.387	3.53036e-05
38.412	3.5298e-05
38.4371	3.52967e-05
38.4621	3.52921e-05
38.4871	3.52825e-05
38.5121	3.52808e-05
38.5371	3.52869e-05
38.5621	3.52728e-05
38.587	3.52643e-05
38.612	3.52876e-05
38.6371	3.52702e-05
38.662	3.52658e-05
38.6871	3.52666e-05
38.712	3.52621e-05
38.7371	3.52566e-05
38.7621	3.52519e-05
38.787	3.52502e-05
38.8121	3.52351e-05
38.8371	3.52406e-05
38.8621	3.52452e-05
38.887	3.52434e-05
38.9121	3.52398e-05
38.9371	3.52366e-05
38.9621	3.52364e-05
38.987	3.52241e-05
39.0121	3.52263e-05
39.0371	3.52254e-05
39.0621	3.52166e-05
39.087	3.52153e-05
39.1121	3.5202e-05
39.1371	3.5207e-05
39.1621	3.52058e-05
39.187	3.52091e-05
39.2121	3.52092e-05
39.2371	3.51925e-05
39.2621	3.51954e-05
39.287	3.51888e-05
39.312	3.51876e-05
39.3371	3.51821e-05
39.3621	3.51827e-05
39.387	3.51747e-05
39.4121	3.51749e-05
39.4371	3.51823e-05
39.462	3.51774e-05
39.4871	3.51797e-05
39.512	3.51742e-05
39.5371	3.5177e-05
39.5621	3.51829e-05
39.587	3.51798e-05
39.6121	3.51727e-05
39.6371	3.51764e-05
39.662	3.5175e-05
39.687	3.51805e-05
39.712	3.51759e-05
39.7371	3.51663e-05
39.7621	3.51511e-05
39.7871	3.5149e-05
39.812	3.51454e-05
39.8371	3.51519e-05
39.8621	3.51443e-05
39.8871	3.51458e-05
39.912	3.51503e-05
39.9371	3.5144e-05
39.9621	3.51362e-05
39.9871	3.51277e-05
40.0121	3.51234e-05
40.0371	3.51235e-05
40.0621	3.51211e-05
40.087	3.51164e-05
40.112	3.51049e-05
40.1371	3.51093e-05
40.1621	3.51044e-05
40.1871	3.51127e-05
40.212	3.51151e-05
40.2371	3.5102e-05
40.2621	3.50969e-05
40.287	3.50947e-05
40.3121	3.51139e-05
40.3371	3.51528e-05
40.362	3.51448e-05
40.3871	3.5108e-05
40.4121	3.51086e-05
40.4371	3.51113e-05
40.4621	3.51071e-05
40.487	3.51021e-05
40.512	3.51019e-05
40.5371	3.50961e-05
40.562	3.50919e-05
40.5871	3.50814e-05
40.6121	3.5077e-05
40.637	3.50679e-05
40.662	3.50686e-05
40.687	3.50745e-05
40.7121	3.5059e-05
40.737	3.50648e-05
40.7621	3.50707e-05
40.787	3.50632e-05
40.8121	3.50634e-05
40.8371	3.50538e-05
40.8621	3.50529e-05
40.887	3.50457e-05
40.9121	3.50428e-05
40.9371	3.50414e-05
40.9621	3.50426e-05
40.987	3.50412e-05
41.0121	3.50163e-05
41.037	3.50295e-05
41.062	3.50249e-05
41.0871	3.50306e-05
41.1121	3.5038e-05
41.137	3.50352e-05
41.162	3.5028e-05
41.1871	3.50314e-05
41.2121	3.50261e-05
41.2371	3.50285e-05
41.2621	3.50228e-05
41.287	3.50238e-05
41.312	3.50192e-05
41.3371	3.50184e-05
41.3621	3.50189e-05
41.3871	3.50152e-05
41.4121	3.50061e-05
41.437	3.50036e-05
41.462	3.50002e-05
41.4871	3.49909e-05
41.5121	3.49902e-05
41.5371	3.49883e-05
41.5621	3.49784e-05
41.587	3.49827e-05
41.6121	3.49904e-05
41.637	3.49811e-05
41.662	3.49727e-05
41.6871	3.49751e-05
41.7121	3.49724e-05
41.7371	3.49727e-05
41.762	3.49697e-05
41.7871	3.49764e-05
41.8121	3.49689e-05
41.8371	3.49646e-05
41.8621	3.49666e-05
41.887	3.49714e-05
41.9121	3.49694e-05
41.937	3.49624e-05
41.962	3.49509e-05
41.9871	3.49516e-05
42.0121	3.49522e-05
42.0371	3.49504e-05
42.0621	3.49404e-05
42.0871	3.49511e-05
42.112	3.49664e-05
42.1371	3.49429e-05
42.1621	3.49366e-05
42.187	3.49394e-05
42.2121	3.49399e-05
42.237	3.49336e-05
42.262	3.4928e-05
42.2871	3.49253e-05
42.3121	3.49233e-05
42.3371	3.49159e-05
42.3621	3.49112e-05
42.3871	3.49188e-05
42.412	3.49182e-05
42.4371	3.49056e-05
42.4621	3.49043e-05
42.4871	3.49058e-05
42.5121	3.49059e-05
42.5371	3.48972e-05
42.5621	3.48938e-05
42.587	3.49008e-05
42.6121	3.48931e-05
42.6371	3.4896e-05
42.6621	3.48935e-05
42.687	3.48854e-05
42.712	3.48858e-05
42.7371	3.48879e-05
42.7621	3.48821e-05
42.787	3.48757e-05
42.8121	3.48814e-05
42.8371	3.48714e-05
42.8621	3.48749e-05
42.887	3.48688e-05
42.9121	3.48573e-05
42.9371	3.48675e-05
42.9621	3.48633e-05
42.987	3.48676e-05
43.0121	3.48681e-05
43.0371	3.48728e-05
43.0621	3.48623e-05
43.087	3.48686e-05
43.1121	3.48627e-05
43.1371	3.48512e-05
43.1621	3.4848e-05
43.1871	3.48521e-05
43.212	3.48539e-05
43.2371	3.48595e-05
43.2621	3.48608e-05
43.2871	3.48542e-05
43.3121	3.48517e-05
43.3371	3.48464e-05
43.3621	3.48438e-05
43.3871	3.48438e-05
43.412	3.48394e-05
43.437	3.48368e-05
43.462	3.48363e-05
43.487	3.48258e-05
43.5121	3.48308e-05
43.5371	3.48282e-05
43.562	3.48131e-05
43.5871	3.48202e-05
43.612	3.48124e-05
43.6371	3.48151e-05
43.662	3.48113e-05
43.687	3.48063e-05
43.7121	3.47977e-05
43.7371	3.47934e-05
43.762	3.48006e-05
43.7871	3.48096e-05
43.8121	3.48132e-05
43.837	3.48139e-05
43.862	3.48049e-05
43.8871	3.4806e-05
43.9121	3.48068e-05
43.937	3.48078e-05
43.962	3.48076e-05
43.9871	3.47926e-05
44.012	3.47991e-05
44.0371	3.47888e-05
44.062	3.47845e-05
44.087	3.47897e-05
44.1121	3.4799e-05
44.137	3.47837e-05
44.162	3.47819e-05
44.187	3.47858e-05
44.2121	3.47889e-05
44.2371	3.47825e-05
44.2621	3.47757e-05
44.287	3.47743e-05
44.3121	3.47704e-05
44.3371	3.4778e-05
44.3621	3.47729e-05
44.3871	3.47636e-05
44.4121	3.47622e-05
44.437	3.47583e-05
44.4621	3.47582e-05
44.4871	3.475e-05
44.512	3.47375e-05
44.537	3.47538e-05
44.5621	3.47552e-05
44.5871	3.47528e-05
44.6121	3.47523e-05
44.637	3.47432e-05
44.662	3.47443e-05
44.687	3.47441e-05
44.7121	3.47337e-05
44.7371	3.47386e-05
44.7621	3.4736e-05
44.7871	3.47487e-05
44.8121	3.47429e-05
44.8371	3.47487e-05
44.8621	3.47453e-05
44.887	3.47456e-05
44.9121	3.47503e-05
44.9371	3.47459e-05
44.9621	3.47349e-05
44.987	3.47294e-05
45.012	3.4728e-05
45.037	3.47212e-05
45.0621	3.47213e-05
45.087	3.47122e-05
45.112	3.47032e-05
45.1371	3.47086e-05
45.1621	3.47064e-05
45.1871	3.47059e-05
45.2121	3.47024e-05
45.2371	3.46968e-05
45.2621	3.4688e-05
45.287	3.46855e-05
45.312	3.46852e-05
45.3371	3.46738e-05
45.3621	3.46766e-05
45.387	3.46755e-05
45.4121	3.46701e-05
45.437	3.46597e-05
45.4621	3.46644e-05
45.487	3.4664e-05
45.5121	3.46542e-05
45.537	3.46505e-05
45.562	3.46443e-05
45.587	3.46425e-05
45.6121	3.46591e-05
45.6371	3.46541e-05
45.662	3.46486e-05
45.687	3.46501e-05
45.7121	3.46498e-05
45.737	3.46456e-05
45.7621	3.46405e-05
45.787	3.46296e-05
45.812	3.4632e-05
45.8371	3.4623e-05
45.8621	3.4618e-05
45.8871	3.46123e-05
45.9121	3.46201e-05
45.9371	3.45766e-05
45.9621	3.45988e-05
45.9871	3.45977e-05
46.0121	3.45825e-05
46.037	3.45794e-05
46.0621	3.45795e-05
46.0871	3.45692e-05
46.112	3.45726e-05
46.1371	3.45768e-05
46.1621	3.45809e-05
46.187	3.45834e-05
46.2121	3.45758e-05
46.237	3.45671e-05
46.262	3.45746e-05
46.2871	3.45951e-05
46.312	3.45747e-05
46.3371	3.45547e-05
46.362	3.45661e-05
46.3871	3.45549e-05
46.412	3.45473e-05
46.4371	3.45172e-05
46.462	3.45654e-05
46.4871	3.45367e-05
46.512	3.45707e-05
46.5371	3.45731e-05
46.562	3.45706e-05
46.5871	3.45687e-05
46.6121	3.4567e-05
46.637	3.45744e-05
46.662	3.45559e-05
46.687	3.45716e-05
46.7121	3.45487e-05
46.7371	3.45455e-05
46.762	3.45535e-05
46.7871	3.45525e-05
46.8121	3.45488e-05
46.8371	3.45414e-05
46.8621	3.45329e-05
46.8871	3.45492e-05
46.9121	3.45281e-05
46.9371	3.45122e-05
46.9621	3.45285e-05
46.9871	3.45234e-05
47.0121	3.45173e-05
47.0371	3.45145e-05
47.0621	3.45214e-05
47.0871	3.45239e-05
47.1121	3.4518e-05
47.1371	3.45251e-05
47.162	3.45228e-05
47.187	3.45058e-05
47.2121	3.45196e-05
47.2371	3.45076e-05
47.2621	3.45161e-05
47.2871	3.45175e-05
47.3121	3.45038e-05
47.3371	3.4506e-05
47.3621	3.44971e-05
47.3871	3.4516e-05
47.412	3.44835e-05
47.437	3.44814e-05
47.462	3.44691e-05
47.4871	3.44919e-05
47.5121	3.44808e-05
47.5371	3.44575e-05
47.562	3.44691e-05
47.5871	3.44777e-05
47.6121	3.44693e-05
47.637	3.44717e-05
47.6621	3.44632e-05
47.6871	3.44499e-05
47.7121	3.44524e-05
47.737	3.44544e-05
47.7621	3.4458e-05
47.787	3.44489e-05
47.8121	3.44512e-05
47.837	3.4438e-05
47.8621	3.44545e-05
47.887	3.44455e-05
47.9121	3.44467e-05
47.937	3.44644e-05
47.962	3.44459e-05
47.9871	3.44379e-05
48.012	3.44303e-05
48.0371	3.44333e-05
48.062	3.44426e-05
48.0871	3.44353e-05
48.1121	3.44177e-05
48.1371	3.44219e-05
48.1621	3.44248e-05
48.1871	3.44223e-05
48.2121	3.44174e-05
48.2371	3.44076e-05
48.262	3.4418e-05
48.2871	3.44216e-05
48.312	3.44085e-05
48.3371	3.44156e-05
48.362	3.44128e-05
48.3871	3.4414e-05
48.4121	3.44052e-05
48.4371	3.44178e-05
48.462	3.44048e-05
48.4871	3.44001e-05
48.512	3.43932e-05
48.5371	3.43942e-05
48.562	3.43935e-05
48.5871	3.43913e-05
48.6121	3.43988e-05
48.637	3.43846e-05
48.662	3.43779e-05
48.6871	3.43748e-05
48.7121	3.43692e-05
48.7371	3.43703e-05
48.7621	3.43707e-05
48.7871	3.43603e-05
48.8121	3.43588e-05
48.837	3.43524e-05
48.862	3.43519e-05
48.887	3.4349e-05
48.9121	3.43449e-05
48.937	3.4342e-05
48.9621	3.43386e-05
48.987	3.43453e-05
49.012	3.43508e-05
49.037	3.43497e-05
49.0621	3.43439e-05
49.0871	3.43467e-05
49.1121	3.43569e-05
49.137	3.43463e-05
49.1621	3.4339e-05
49.187	3.4331e-05
49.2121	3.43346e-05
49.2371	3.43392e-05
49.262	3.4338e-05
49.287	3.43388e-05
49.3121	3.43346e-05
49.3371	3.43334e-05
49.362	3.43331e-05
49.3871	3.43452e-05
49.4121	3.43388e-05
49.437	3.43428e-05
49.462	3.43268e-05
49.487	3.43251e-05
49.5121	3.43216e-05
49.5371	3.43234e-05
49.562	3.43147e-05
49.5871	3.43111e-05
49.6121	3.4313e-05
49.6371	3.4311e-05
49.6621	3.43068e-05
49.687	3.43022e-05
49.7121	3.43061e-05
49.737	3.43078e-05
49.762	3.43009e-05
49.7871	3.42953e-05
49.8121	3.42979e-05
49.8371	3.42975e-05
49.8621	3.42996e-05
49.887	3.42941e-05
49.912	3.42773e-05
49.9371	3.42814e-05
49.962	3.42781e-05
49.9871	3.42767e-05
[truncated: 31,994 more rows]
