# Supplementary material for: In situ assembly of bioresorbable organic bioelectronics in the brain
Source: Nat Commun. 2023 Jul 24;14:4453. doi: 10.1038/s41467-023-40175-3 (PMC10366153; doi:10.1038/s41467-023-40175-3)
Supplement: Supplementary file 11 — Source data [file 41467_2023_40175_MOESM11_ESM.zip › Source/Fig2E.xlsx]

## Sheet: Sheet1
Fig.2E, EP region		Fig2E, non-EP region
U [V]	I [A]	U [V]	I [A]
-0.500084	-0.000250835	-0.500233	-2.0093e-06
-0.500088	-0.000250346	-0.500239	-2.00521e-06
-0.500087	-0.000250207	-0.500239	-2.0052e-06
-0.500087	-0.000250066	-0.50024	-2.00227e-06
-0.500087	-0.000249941	-0.500239	-2.00194e-06
-0.500087	-0.000249818	-0.500238	-1.99811e-06
-0.500088	-0.000249695	-0.500237	-1.99706e-06
-0.500089	-0.000249576	-0.500237	-1.9966e-06
-0.500088	-0.000249458	-0.500238	-1.99544e-06
-0.500089	-0.000249342	-0.500238	-1.99532e-06
-0.500091	-0.000249233	-0.500236	-1.99388e-06
-0.500088	-0.000249125	-0.500236	-1.993e-06
-0.500087	-0.000249002	-0.500239	-1.99444e-06
-0.50009	-0.000248904	-0.500239	-1.99325e-06
-0.500089	-0.000248809	-0.500239	-1.99298e-06
-0.500087	-0.000248689	-0.500237	-1.99039e-06
-0.500084	-0.000248581	-0.500241	-1.98961e-06
-0.500084	-0.000248468	-0.50024	-1.98967e-06
-0.500085	-0.00024835	-0.50024	-1.98834e-06
-0.500086	-0.00024824	-0.500239	-1.98593e-06
-0.500088	-0.000248136	-0.500236	-1.98286e-06
-0.500088	-0.000248036	-0.50024	-1.98409e-06
-0.500088	-0.000247939	-0.500237	-1.98178e-06
-0.500088	-0.000247833	-0.500237	-1.98437e-06
-0.500086	-0.000247736	-0.50024	-1.9809e-06
-0.500084	-0.000247644	-0.500239	-1.9805e-06
-0.500085	-0.000247551	-0.500239	-1.97884e-06
-0.500083	-0.000247455	-0.50024	-1.97836e-06
-0.500087	-0.000247372	-0.500239	-1.97899e-06
-0.500083	-0.000247289	-0.500241	-1.97947e-06
-0.500083	-0.00024721	-0.50024	-1.97837e-06
-0.500085	-0.000247129	-0.500237	-1.98027e-06
-0.500086	-0.000247057	-0.500241	-1.97924e-06
-0.500086	-0.000246977	-0.500241	-1.97873e-06
-0.500084	-0.000246907	-0.50024	-1.97707e-06
-0.500084	-0.000246838	-0.500242	-1.97942e-06
-0.500084	-0.000246758	-0.500238	-1.97738e-06
-0.500084	-0.000246698	-0.500239	-1.97818e-06
-0.500083	-0.000246622	-0.500239	-1.97617e-06
-0.500084	-0.000246557	-0.498984	-1.83323e-06
-0.49883	-0.000244871	-0.497729	-1.79567e-06
-0.497577	-0.000243885	-0.496475	-1.76275e-06
-0.496325	-0.00024302	-0.495221	-1.73335e-06
-0.495072	-0.000242207	-0.493969	-1.70732e-06
-0.493819	-0.000241436	-0.492715	-1.68046e-06
-0.492566	-0.000240708	-0.491465	-1.65306e-06
-0.491318	-0.000239993	-0.490211	-1.62712e-06
-0.490062	-0.000239304	-0.488993	-1.6083e-06
-0.488807	-0.00023864	-0.487742	-1.58173e-06
-0.487556	-0.000237991	-0.486486	-1.55771e-06
-0.486302	-0.000237349	-0.485232	-1.535e-06
-0.48508	-0.000236777	-0.483982	-1.5131e-06
-0.483832	-0.00023614	-0.48273	-1.49157e-06
-0.482577	-0.000235536	-0.481474	-1.46709e-06
-0.481322	-0.000234943	-0.480219	-1.44717e-06
-0.480071	-0.000234341	-0.478969	-1.44349e-06
-0.478817	-0.000233776	-0.477714	-1.40602e-06
-0.477561	-0.000233211	-0.476458	-1.38361e-06
-0.476312	-0.000232644	-0.475206	-1.36088e-06
-0.475057	-0.000232078	-0.473953	-1.34392e-06
-0.473804	-0.000231525	-0.4727	-1.32493e-06
-0.472549	-0.000230979	-0.471446	-1.30459e-06
-0.471297	-0.00023043	-0.470191	-1.28363e-06
-0.470042	-0.000229886	-0.468938	-1.26983e-06
-0.468788	-0.00022934	-0.467688	-1.24636e-06
-0.46754	-0.000228805	-0.466434	-1.2293e-06
-0.466284	-0.000228269	-0.465177	-1.20901e-06
-0.465031	-0.00022773	-0.46393	-1.19527e-06
-0.46378	-0.000227197	-0.462672	-1.1744e-06
-0.462529	-0.000226661	-0.461423	-1.15665e-06
-0.461274	-0.000226138	-0.460171	-1.13723e-06
-0.46002	-0.000225606	-0.458915	-1.12428e-06
-0.458768	-0.000225073	-0.457663	-1.10538e-06
-0.457518	-0.000224557	-0.456412	-1.0881e-06
-0.456262	-0.000224027	-0.455156	-1.06964e-06
-0.45501	-0.000223504	-0.453934	-1.05551e-06
-0.453753	-0.000222979	-0.452684	-1.04012e-06
-0.4525	-0.000222453	-0.451431	-1.02446e-06
-0.451251	-0.00022193	-0.450176	-1.00669e-06
-0.449996	-0.0002214	-0.448935	-1.11915e-06
-0.448743	-0.000220886	-0.447681	-1.11188e-06
-0.44749	-0.000220361	-0.445783	-1.09002e-06
-0.446237	-0.000219843	-0.442058	-1.03423e-06
-0.44498	-0.000219321	-0.436539	-9.18013e-07
-0.443728	-0.000218796	-0.429167	-3.72457e-07
-0.442472	-0.000218273	-0.421035	-1.78357e-07
-0.441224	-0.000217752	-0.413174	-6.3048e-07
-0.440007	-0.000217276	-0.405439	-1.51864e-07
-0.438751	-0.000216733	-0.393685	1.79252e-07
-0.437496	-0.000216206	-0.382154	3.76261e-07
-0.436247	-0.000215683	-0.370847	5.3974e-07
-0.434994	-0.000215149	-0.359737	6.35705e-07
-0.433738	-0.000214628	-0.348856	7.35552e-07
-0.432488	-0.000214103	-0.338228	8.16481e-07
-0.431233	-0.000213577	-0.327808	8.63248e-07
-0.42998	-0.000213051	-0.31757	9.35447e-07
-0.428728	-0.000212522	-0.307584	9.83015e-07
-0.427476	-0.00021199	-0.297847	4.61229e-07
-0.426222	-0.000211462	-0.288243	1.25078e-06
-0.424965	-0.000210944	-0.277895	1.46886e-06
-0.423712	-0.000210399	-0.267759	1.5523e-06
-0.422459	-0.000209866	-0.25788	1.56195e-06
-0.421203	-0.000209327	-0.248174	1.63027e-06
-0.41995	-0.000208786	-0.238689	1.66483e-06
-0.4187	-0.000208263	-0.229454	1.69171e-06
-0.417447	-0.000207728	-0.220391	1.66278e-06
-0.416194	-0.00020719	-0.21159	1.72253e-06
-0.414939	-0.000206652	-0.202998	1.7136e-06
-0.413683	-0.000206117	-0.194639	1.42683e-06
-0.412431	-0.000205574	-0.186426	1.70076e-06
-0.411176	-0.000205036	-0.17845	1.7271e-06
-0.409927	-0.000204496	-0.1707	1.72479e-06
-0.408674	-0.000203952	-0.163167	1.72685e-06
-0.407421	-0.000203408	-0.155852	1.70232e-06
-0.406166	-0.000202862	-0.148756	1.70581e-06
-0.404916	-0.000202312	-0.141876	1.68978e-06
-0.403659	-0.000201769	-0.135223	1.68172e-06
-0.402409	-0.000201222	-0.128784	1.64655e-06
-0.401155	-0.000200678	-0.122565	1.64438e-06
-0.399903	-0.000200126	-0.116565	1.59693e-06
-0.398683	-0.000199641	-0.110775	1.60397e-06
-0.397428	-0.000199067	-0.10522	1.5799e-06
-0.396179	-0.000198514	-0.0998757	1.55453e-06
-0.394928	-0.000197958	-0.0947523	1.52464e-06
-0.393671	-0.000197398	-0.089849	1.5036e-06
-0.392421	-0.000196845	-0.0851639	1.45486e-06
-0.39117	-0.000196291	-0.0806949	1.43123e-06
-0.389911	-0.00019573	-0.0764493	1.41992e-06
-0.388664	-0.000195167	-0.0724266	1.35959e-06
-0.387425	-0.000194604	-0.0686201	1.32824e-06
-0.386145	-0.000194048	-0.065034	1.29775e-06
-0.384908	-0.000193491	-0.0616685	1.25655e-06
-0.383655	-0.000192922	-0.0585212	1.22126e-06
-0.382399	-0.000192359	-0.0555933	1.17435e-06
-0.381145	-0.000191796	-0.0528813	1.14018e-06
-0.379897	-0.000191232	-0.0503953	1.09924e-06
-0.378638	-0.000190656	-0.0481191	1.06601e-06
-0.377389	-0.000190088	-0.0460779	1.01068e-06
-0.376132	-0.000189518	-0.0442544	7.41417e-07
-0.374882	-0.000188953	-0.0426374	8.47642e-07
-0.37363	-0.000188369	-0.0402271	8.97577e-07
-0.372375	-0.000187799	-0.0380365	8.88466e-07
-0.37112	-0.000187219	-0.036064	8.7107e-07
-0.369868	-0.000186641	-0.0343158	8.26259e-07
-0.368616	-0.000186069	-0.0327905	7.76615e-07
-0.36736	-0.00018549	-0.0314765	7.68805e-07
-0.366108	-0.000184914	-0.0302254	7.56415e-07
-0.364854	-0.00018433	-0.0289744	7.39401e-07
-0.363601	-0.000183746	-0.0277227	7.32195e-07
-0.362348	-0.00018316	-0.0264659	7.26875e-07
-0.361097	-0.00018258	-0.0252118	7.3063e-07
-0.359845	-0.000182001	-0.0239645	7.2002e-07
-0.358589	-0.000181405	-0.0227111	6.98197e-07
-0.357339	-0.000180824	-0.0214606	6.65552e-07
-0.356083	-0.000180232	-0.0202036	6.59953e-07
-0.354867	-0.000179698	-0.0189494	6.58839e-07
-0.353616	-0.000179084	-0.0176986	6.64652e-07
-0.352364	-0.000178494	-0.0164471	6.36515e-07
-0.351108	-0.000177895	-0.0151886	6.58691e-07
-0.349858	-0.000177302	-0.0139383	6.4461e-07
-0.348603	-0.000176699	-0.0126847	6.35134e-07
-0.34735	-0.000176098	-0.0114326	6.16683e-07
-0.346099	-0.000175501	-0.0101784	6.3344e-07
-0.344846	-0.000174907	-0.00893388	6.32339e-07
-0.343592	-0.000174295	-0.00768166	6.24375e-07
-0.342341	-0.000173697	-0.0064316	5.88204e-07
-0.341087	-0.000173096	-0.00517342	6.17555e-07
-0.33983	-0.000172485	-0.00392303	6.09879e-07
-0.338582	-0.000171882	-0.00267138	6.06503e-07
-0.337325	-0.000171271	-0.00142157	5.8951e-07
-0.336071	-0.000170659	-0.000183964	5.54338e-07
-0.334818	-0.000170041	0.00106122	6.00485e-07
-0.333567	-0.000169452	0.00231271	5.96855e-07
-0.332313	-0.000168829	0.00356328	5.81009e-07
-0.331059	-0.000168216	0.00481212	5.74646e-07
-0.329808	-0.000167598	0.00606904	5.82382e-07
-0.328552	-0.000166981	0.00731864	5.79534e-07
-0.327336	-0.000166428	0.00857244	5.62672e-07
-0.326083	-0.0001658	0.00982664	5.89863e-07
-0.324829	-0.000165163	0.0110751	5.85227e-07
-0.323574	-0.00016454	0.0123291	5.845e-07
-0.322322	-0.000163916	0.0135801	5.69986e-07
-0.321071	-0.000163294	0.0148362	5.88897e-07
-0.319814	-0.000162667	0.0160927	5.76828e-07
-0.318566	-0.000162053	0.0173411	5.79046e-07
-0.317314	-0.000161421	0.0185958	5.64231e-07
-0.316058	-0.000160788	0.0198488	5.80939e-07
-0.314802	-0.000160164	0.0211011	5.78484e-07
-0.313551	-0.000159535	0.0223519	5.77268e-07
-0.312297	-0.000158905	0.0236019	5.63892e-07
-0.311045	-0.000158275	0.0248568	5.81715e-07
-0.309791	-0.000157633	0.0261067	5.78246e-07
-0.30854	-0.000156993	0.0273568	5.77822e-07
-0.307288	-0.000156374	0.0286105	5.64295e-07
-0.306035	-0.000155733	0.0298592	5.64011e-07
-0.304778	-0.000155085	0.0311121	5.57903e-07
-0.303525	-0.000154462	0.0323633	5.71694e-07
-0.302274	-0.000153823	0.0336185	5.65597e-07
-0.301018	-0.000153174	0.0348709	5.77488e-07
-0.299767	-0.00015254	0.0361244	5.78033e-07
-0.298517	-0.000151896	0.0373725	5.73552e-07
-0.297265	-0.000151254	0.0386225	5.6574e-07
-0.296009	-0.000150604	0.0398785	5.79475e-07
-0.294758	-0.000149957	0.0411298	5.78991e-07
-0.293502	-0.000149303	0.0423795	5.75706e-07
-0.292247	-0.000148662	0.0436288	5.65581e-07
-0.290996	-0.000148012	0.044881	5.76813e-07
-0.289742	-0.000147361	0.0461349	5.71974e-07
-0.288487	-0.000146716	0.0473835	5.75513e-07
-0.287233	-0.000146057	0.0486385	5.68855e-07
-0.285984	-0.000145409	0.0498919	5.83488e-07
-0.284763	-0.000144813	0.0511411	5.80875e-07
-0.283508	-0.000144144	0.0523941	5.78298e-07
-0.282256	-0.000143478	0.0536456	5.66363e-07
-0.281002	-0.00014282	0.0549004	5.75124e-07
-0.279751	-0.000142164	0.0561502	5.87816e-07
-0.278498	-0.000141488	0.0574041	5.81576e-07
-0.277244	-0.000140842	0.0586526	5.68837e-07
-0.275993	-0.000140185	0.059909	5.8698e-07
-0.274739	-0.000139516	0.0611586	5.84815e-07
-0.273487	-0.000138854	0.0624122	5.84454e-07
-0.272233	-0.000138188	0.0636641	5.73231e-07
-0.270979	-0.000137522	0.064913	5.90204e-07
-0.269725	-0.000136855	0.0661657	5.89724e-07
-0.268472	-0.000136185	0.0674157	5.88386e-07
-0.26722	-0.000135518	0.0686645	5.72511e-07
-0.265964	-0.000134843	0.0699213	5.94127e-07
-0.264715	-0.000134182	0.0711729	5.98784e-07
-0.263462	-0.000133497	0.0724268	5.93403e-07
-0.262206	-0.000132829	0.0736781	5.81441e-07
-0.260951	-0.000132158	0.0749286	5.96895e-07
-0.259698	-0.000131483	0.0761788	5.94896e-07
-0.258451	-0.00013081	0.0774332	5.92974e-07
-0.257193	-0.000130137	0.0786845	5.86768e-07
-0.255938	-0.000129458	0.0799331	5.93547e-07
-0.254685	-0.000128768	0.0811904	5.99517e-07
-0.25343	-0.000128109	0.0824374	5.98636e-07
-0.252176	-0.00012741	0.0836913	5.89344e-07
-0.250922	-0.000126733	0.0849422	6.04333e-07
-0.24967	-0.00012606	0.0861987	6.08668e-07
-0.248418	-0.000125373	0.0874449	6.01847e-07
-0.247165	-0.000124689	0.0887004	5.96969e-07
-0.245951	-0.000124063	0.0899523	6.06816e-07
-0.24469	-0.000123368	0.0912028	6.07964e-07
-0.243441	-0.000122675	0.0924517	6.06415e-07
-0.242191	-0.000121979	0.0937016	5.96688e-07
-0.240934	-0.000121292	0.0949529	6.09943e-07
-0.239682	-0.000120594	0.0962045	6.14265e-07
-0.23843	-0.000119923	0.0974559	6.11448e-07
-0.237174	-0.000119226	0.0987115	6.05929e-07
-0.235923	-0.000118538	0.0999626	6.15447e-07
-0.234672	-0.000117839	0.101212	6.17861e-07
-0.233419	-0.000117147	0.102462	6.196e-07
-0.232164	-0.00011645	0.103711	6.10959e-07
-0.230914	-0.000115753	0.104967	6.19326e-07
-0.229659	-0.00011506	0.106217	6.07676e-07
-0.228406	-0.000114353	0.107468	6.20359e-07
-0.227154	-0.000113662	0.108718	6.16515e-07
-0.225899	-0.000112969	0.10997	6.28427e-07
-0.224646	-0.000112261	0.11122	6.25792e-07
-0.223394	-0.000111571	0.112476	6.28355e-07
-0.222138	-0.000110865	0.113726	6.20293e-07
-0.220887	-0.000110155	0.114979	6.27869e-07
-0.219633	-0.000109452	0.116229	6.32229e-07
-0.21838	-0.000108746	0.117484	6.35287e-07
-0.217122	-0.000108047	0.118734	6.10972e-07
-0.215871	-0.000107336	0.119986	6.32948e-07
-0.214622	-0.000106638	0.121238	6.36906e-07
-0.213366	-0.000105914	0.122489	6.3747e-07
-0.212117	-0.000105224	0.12374	6.33258e-07
-0.210865	-0.000104514	0.124992	6.45856e-07
-0.209609	-0.000103807	0.126245	6.46924e-07
-0.208359	-0.0001031	0.127495	6.30519e-07
-0.207103	-0.000102392	0.128751	6.38317e-07
-0.205851	-0.000101676	0.129999	6.47782e-07
-0.20463	-0.00010103	0.131251	6.46979e-07
-0.203381	-0.0001003	0.132504	6.50986e-07
-0.202126	-0.000101783	0.133755	6.44769e-07
-0.200875	-0.000100122	0.135005	6.57237e-07
-0.198965	-9.95093e-05	0.136261	6.58885e-07
-0.197279	-9.7189e-05	0.137515	6.56172e-07
-0.194794	-9.4089e-05	0.138766	6.55313e-07
-0.192537	-9.19589e-05	0.140017	6.75657e-07
-0.190501	-9.03043e-05	0.141267	6.67034e-07
-0.188683	-8.90245e-05	0.142523	6.61347e-07
-0.187079	-8.80556e-05	0.143771	6.40255e-07
-0.185701	-8.74038e-05	0.145024	6.6952e-07
-0.184446	-8.68653e-05	0.146278	6.68625e-07
-0.183195	-8.62617e-05	0.147528	6.69624e-07
-0.181943	-8.55604e-05	0.148782	6.65015e-07
-0.180693	-8.49025e-05	0.150026	6.75065e-07
-0.179438	-8.42212e-05	0.151283	6.76959e-07
-0.178183	-8.37493e-05	0.152539	6.74631e-07
-0.176931	-8.32258e-05	0.153789	6.72052e-07
-0.175683	-8.26747e-05	0.15504	6.8159e-07
-0.174429	-8.20896e-05	0.156294	6.81303e-07
-0.173179	-8.14822e-05	0.157544	6.81431e-07
-0.17193	-8.08632e-05	0.158799	6.75889e-07
-0.170675	-8.02284e-05	0.16005	6.89628e-07
-0.169424	-7.9588e-05	0.161305	6.88312e-07
-0.168169	-7.89325e-05	0.162555	6.9058e-07
-0.166916	-7.82603e-05	0.163806	6.85802e-07
-0.165666	-7.75903e-05	0.165056	6.95221e-07
-0.164412	-7.69089e-05	0.166307	6.94372e-07
-0.163156	-7.62174e-05	0.167557	6.9416e-07
-0.161903	-7.55303e-05	0.168807	6.78876e-07
-0.160653	-7.4836e-05	0.170062	7.02079e-07
-0.159401	-7.4138e-05	0.171316	7.00265e-07
-0.158147	-7.34269e-05	0.172567	7.01726e-07
-0.156895	-7.27302e-05	0.173817	6.95282e-07
-0.155645	-7.20286e-05	0.17507	7.0927e-07
-0.154394	-7.13121e-05	0.176319	7.05956e-07
-0.15314	-7.05962e-05	0.177573	7.08464e-07
-0.151889	-6.98716e-05	0.178822	6.97371e-07
-0.150639	-6.91544e-05	0.180073	7.11361e-07
-0.149386	-6.84415e-05	0.181325	7.04065e-07
-0.148135	-6.77131e-05	0.182574	7.1118e-07
-0.146881	-6.6978e-05	0.183829	7.01438e-07
-0.145635	-6.62591e-05	0.185082	7.20886e-07
-0.14438	-6.5522e-05	0.186331	7.19138e-07
-0.143128	-6.48e-05	0.187582	7.19133e-07
-0.141875	-6.40697e-05	0.188838	7.03285e-07
-0.14062	-6.33229e-05	0.190092	7.29131e-07
-0.139369	-6.25922e-05	0.19134	7.19866e-07
-0.138118	-6.18589e-05	0.192591	7.26033e-07
-0.136867	-6.11184e-05	0.193843	6.96097e-07
-0.135616	-6.03832e-05	0.195092	7.21646e-07
-0.134366	-5.96412e-05	0.196343	7.23459e-07
-0.133116	-5.89051e-05	0.197594	7.29752e-07
-0.13186	-5.81537e-05	0.198849	7.18287e-07
-0.130609	-5.74251e-05	0.200092	6.86214e-07
-0.129354	-5.66704e-05	0.201345	7.29981e-07
-0.128103	-5.59136e-05	0.202599	7.3986e-07
-0.126854	-5.51799e-05	0.203853	7.20283e-07
-0.125599	-5.44299e-05	0.205103	7.49168e-07
-0.124349	-5.3692e-05	0.20636	7.15765e-07
-0.123092	-5.2919e-05	0.207613	7.40991e-07
-0.12184	-5.21814e-05	0.208868	7.24117e-07
-0.12059	-5.14266e-05	0.210117	7.47747e-07
-0.11934	-5.0681e-05	0.211371	7.35568e-07
-0.118086	-4.99375e-05	0.212621	7.46629e-07
-0.116834	-4.91734e-05	0.213876	7.44176e-07
-0.115583	-4.84266e-05	0.215132	7.6388e-07
-0.114332	-4.76782e-05	0.216383	7.44249e-07
-0.113077	-4.68983e-05	0.217628	7.48439e-07
-0.111828	-4.61628e-05	0.218882	7.54176e-07
-0.110575	-4.53992e-05	0.220147	7.70361e-07
-0.109324	-4.46412e-05	0.221393	7.40922e-07
-0.108072	-4.38836e-05	0.222646	7.54875e-07
-0.106819	-4.31213e-05	0.223902	7.70252e-07
-0.105566	-4.23628e-05	0.225157	7.79827e-07
-0.104315	-4.16059e-05	0.226412	7.56848e-07
-0.103064	-4.08436e-05	0.227663	7.58219e-07
-0.101813	-4.0083e-05	0.228918	7.84009e-07
-0.100557	-3.93178e-05	0.230165	7.84904e-07
-0.0993051	-3.85523e-05	0.231428	7.52873e-07
-0.0980528	-3.77922e-05	0.232672	7.62765e-07
-0.096803	-3.70218e-05	0.233924	7.90194e-07
-0.0955505	-3.62628e-05	0.235143	8.00628e-07
-0.0942942	-3.54918e-05	0.236398	7.65402e-07
-0.0930478	-3.47317e-05	0.237646	7.70906e-07
-0.0917931	-3.39612e-05	0.238904	8.05173e-07
-0.0905409	-3.31895e-05	0.240156	8.03388e-07
-0.0892893	-3.24291e-05	0.241408	7.7703e-07
-0.0880388	-3.16558e-05	0.242662	7.77415e-07
-0.0867874	-3.08817e-05	0.243911	8.13655e-07
-0.0855347	-3.01122e-05	0.245167	8.06827e-07
-0.0842854	-2.93382e-05	0.246422	7.933e-07
-0.0830334	-2.85725e-05	0.247672	7.8424e-07
-0.0817814	-2.78022e-05	0.24893	8.22824e-07
-0.0805297	-2.70232e-05	0.250176	8.20447e-07
-0.0792759	-2.6244e-05	0.251434	8.05411e-07
-0.0780298	-2.54752e-05	0.252684	7.96401e-07
-0.0767758	-2.46977e-05	0.253942	8.31798e-07
-0.0755247	-2.3921e-05	0.255191	8.27102e-07
-0.0742699	-2.31561e-05	0.256445	8.03105e-07
-0.0730176	-2.23642e-05	0.257698	7.93989e-07
-0.0717662	-2.15773e-05	0.258956	8.20796e-07
-0.0705151	-2.08015e-05	0.260206	8.29894e-07
-0.0692595	-2.00061e-05	0.261462	8.30301e-07
-0.0680091	-1.92329e-05	0.262711	8.13146e-07
-0.0667564	-1.84447e-05	0.263967	8.50712e-07
-0.0655039	-1.76618e-05	0.265215	8.4252e-07
-0.0642569	-1.68938e-05	0.266472	8.39568e-07
-0.0630049	-1.60964e-05	0.267725	8.21127e-07
-0.0617519	-1.53127e-05	0.268979	8.45615e-07
-0.0604983	-1.45229e-05	0.27023	8.53716e-07
-0.059248	-1.37228e-05	0.271483	8.48776e-07
-0.0579924	-1.29493e-05	0.272733	8.30579e-07
-0.0567434	-1.21493e-05	0.273992	8.64871e-07
-0.0554925	-1.13627e-05	0.275245	8.56089e-07
-0.0542411	-1.05793e-05	0.276493	8.62129e-07
-0.0529895	-1.1999e-05	0.277747	8.39913e-07
-0.0517433	-1.0377e-05	0.279005	8.72407e-07
-0.049842	-9.6164e-06	0.280253	8.67259e-07
-0.0481998	-7.16059e-06	0.281506	8.68871e-07
-0.0457442	-3.85075e-06	0.282761	8.49922e-07
-0.0435123	-1.55304e-06	0.284018	8.78941e-07
-0.0414983	-3.08904e-06	0.285265	8.78421e-07
-0.0397065	-3.08761e-06	0.286516	8.81611e-07
-0.0360916	3.43267e-06	0.287772	8.56816e-07
-0.0306415	7.58795e-06	0.289024	8.8781e-07
-0.0254188	1.66031e-05	0.290279	8.79507e-07
-0.0194174	2.46584e-05	0.29153	8.91748e-07
-0.0136271	3.14491e-05	0.292783	8.6979e-07
-0.00805712	3.75371e-05	0.294036	8.87486e-07
-0.00271049	4.30734e-05	0.295291	9.01189e-07
0.00248942	4.81194e-05	0.296543	8.99099e-07
0.00740824	5.28948e-05	0.297797	8.843e-07
0.0121075	5.71636e-05	0.299047	9.06437e-07
0.0165844	6.10643e-05	0.300298	9.14219e-07
0.0208371	6.4558e-05	0.301555	9.12304e-07
0.0248786	6.7765e-05	0.302809	8.95096e-07
0.0286974	7.06581e-05	0.304059	9.19694e-07
0.0323026	7.31967e-05	0.305312	9.1442e-07
0.0356757	7.53563e-05	0.306567	9.0995e-07
0.0388402	7.72357e-05	0.307818	9.05787e-07
0.0417804	7.88018e-05	0.309066	9.35493e-07
0.0445005	8.00528e-05	0.310324	9.36591e-07
0.0469935	8.0953e-05	0.31154	9.29537e-07
0.0492776	8.16409e-05	0.312794	9.22702e-07
0.0513414	8.20631e-05	0.314047	9.47114e-07
0.0531768	8.22105e-05	0.3153	9.64675e-07
0.0547922	8.21112e-05	0.316554	9.48043e-07
0.0561975	8.18339e-05	0.317806	9.35312e-07
0.0574497	8.14697e-05	0.319059	9.61874e-07
0.0586991	8.13034e-05	0.320312	9.65794e-07
0.0599535	8.12528e-05	0.321565	9.63551e-07
0.0612052	8.13062e-05	0.322817	9.4924e-07
0.0624584	8.14431e-05	0.32407	9.79636e-07
0.0637095	8.12864e-05	0.325325	9.85729e-07
0.0649575	8.12414e-05	0.326577	9.81032e-07
0.0662126	8.1279e-05	0.327828	9.6849e-07
0.067467	8.14199e-05	0.329083	9.98118e-07
0.0687162	8.16299e-05	0.330333	8.375e-07
0.0699701	8.19083e-05	0.331584	8.29473e-07
0.0712204	8.22234e-05	0.332843	9.6649e-07
0.0724708	8.25826e-05	0.334487	8.52972e-07
0.073721	8.30031e-05	0.335963	1.0279e-06
0.0749724	8.34483e-05	0.338185	1.1626e-06
0.076222	8.39144e-05	0.340225	1.17754e-06
0.0774778	8.44468e-05	0.342015	1.1706e-06
0.0787267	8.49711e-05	0.34359	1.15281e-06
0.0799812	8.55553e-05	0.34495	1.1341e-06
0.0812355	8.61192e-05	0.346204	1.1275e-06
0.0824864	8.672e-05	0.347451	1.12876e-06
0.0837417	8.73369e-05	0.348704	1.13316e-06
0.0849918	8.79274e-05	0.34996	1.14284e-06
0.0862477	8.86184e-05	0.351212	1.14832e-06
0.0874972	8.93031e-05	0.352465	1.14684e-06
0.0887518	8.9952e-05	0.353719	1.15114e-06
0.0900024	9.0639e-05	0.354969	1.15521e-06
0.0912541	9.13112e-05	0.356219	1.16006e-06
0.0925075	9.20666e-05	0.357474	1.16476e-06
0.0937601	9.27429e-05	0.358724	1.17189e-06
0.0950118	9.3486e-05	0.359978	1.1773e-06
0.0962618	9.41815e-05	0.361236	1.18575e-06
0.0975124	9.49199e-05	0.362488	1.18127e-06
0.0987669	9.56659e-05	0.363739	1.20018e-06
0.100018	9.6392e-05	0.364994	1.20819e-06
0.101273	9.71721e-05	0.366248	1.21786e-06
0.102522	9.7896e-05	0.3675	1.22526e-06
0.103774	9.86922e-05	0.368751	1.23486e-06
0.105023	9.94459e-05	0.370003	1.24286e-06
0.106273	9.86011e-05	0.371258	1.25243e-06
0.107528	0.00010028	0.372512	1.2597e-06
0.108779	0.000101387	0.373765	1.26633e-06
0.110033	0.000102436	0.375015	1.28049e-06
0.111285	0.00010345	0.37627	1.2913e-06
0.112534	0.000104316	0.377522	1.29828e-06
0.113788	0.000105074	0.378739	1.30494e-06
0.11504	0.000105825	0.379989	1.31968e-06
0.116295	0.00010665	0.381246	1.3297e-06
0.117545	0.0001074	0.382499	1.33983e-06
0.118796	0.000108227	0.383751	1.35076e-06
0.120047	0.000109157	0.385003	1.36054e-06
0.1213	0.000109833	0.386254	1.37105e-06
0.122556	0.000110636	0.387506	1.38298e-06
0.123807	0.000111464	0.388763	1.39519e-06
0.125057	0.00011229	0.390017	1.40838e-06
0.12631	0.000113099	0.391269	1.41815e-06
0.127564	0.000113927	0.392523	1.42894e-06
0.128814	0.000114747	0.393772	1.43982e-06
0.130065	0.000115566	0.395027	1.45285e-06
0.131316	0.000116394	0.396282	1.46441e-06
0.13257	0.000117222	0.397531	1.47836e-06
0.133821	0.000118058	0.398786	1.49375e-06
0.135073	0.000118888	0.400038	1.50641e-06
0.136327	0.00011973	0.401292	1.51683e-06
0.137578	0.000120561	0.402544	1.54313e-06
0.13883	0.000121404	0.403796	1.5423e-06
0.140083	0.000122245	0.405052	1.55339e-06
0.141338	0.000123093	0.406303	1.56762e-06
0.14259	0.00012393	0.407558	1.57708e-06
0.143839	0.000124773	0.40881	1.59118e-06
0.145094	0.000125628	0.410064	1.60446e-06
0.146346	0.000126464	0.411315	1.61805e-06
0.147595	0.00012731	0.412569	1.62911e-06
0.148848	0.000128173	0.41382	1.64284e-06
0.1501	0.000129017	0.415076	1.65517e-06
0.15135	0.000129866	0.416327	1.66957e-06
0.152601	0.000130712	0.417584	1.6792e-06
0.153854	0.000131572	0.418834	1.69558e-06
0.155104	0.000132419	0.42009	1.70856e-06
0.156356	0.00013327	0.421339	1.72421e-06
0.157606	0.000133992	0.422592	1.73499e-06
0.158853	0.000134971	0.423845	1.74984e-06
0.160103	0.000135834	0.4251	1.76346e-06
0.161357	0.000136697	0.426352	1.77788e-06
0.162609	0.000137551	0.427607	1.78958e-06
0.16386	0.000138408	0.428857	1.80456e-06
0.165115	0.000139281	0.43011	1.81966e-06
0.166366	0.00014014	0.431364	1.83388e-06
0.167621	0.000141004	0.432618	1.84843e-06
0.168869	0.000141861	0.433869	1.86124e-06
0.170123	0.000142728	0.435086	1.87227e-06
0.171377	0.000143583	0.436374	1.89618e-06
0.172629	0.000144457	0.437591	1.90054e-06
0.173879	0.000145321	0.438846	1.9182e-06
0.175131	0.000146184	0.440096	1.93516e-06
0.176385	0.000147053	0.44135	1.94845e-06
0.177634	0.000147909	0.442603	1.95595e-06
0.178885	0.000148782	0.443859	1.97883e-06
0.180136	0.000149649	0.445111	1.99394e-06
0.181391	0.000150517	0.446363	2.00787e-06
0.182642	0.000151385	0.447619	2.02415e-06
0.183897	0.000152257	0.448868	2.03904e-06
0.185152	0.000153135	0.450123	2.0566e-06
0.186401	0.000154003	0.451372	2.07161e-06
0.187651	0.000154863	0.452627	2.08693e-06
0.188902	0.000155734	0.453878	2.10265e-06
0.190156	0.000156614	0.455134	2.12012e-06
0.191411	0.000157488	0.456386	2.13527e-06
0.19266	0.000158353	0.457639	2.13949e-06
0.193916	0.000159231	0.458895	2.16875e-06
0.195166	0.000160103	0.460143	2.18379e-06
0.196418	0.000160983	0.461405	2.18516e-06
0.197667	0.000161844	0.462653	2.21633e-06
0.198921	0.000162721	0.463902	2.23548e-06
0.200201	0.000163504	0.465152	2.25289e-06
0.201447	0.000164511	0.466404	2.27568e-06
0.202705	0.000165385	0.46766	2.28672e-06
0.203958	0.000166264	0.46891	2.30484e-06
0.20521	0.000167134	0.470164	2.32294e-06
0.206462	0.000168011	0.47142	2.34876e-06
0.207719	0.000168893	0.472671	2.358e-06
0.208969	0.000169763	0.473931	2.39381e-06
0.210221	0.000170645	0.475178	2.39516e-06
0.211475	0.00017152	0.476434	2.41739e-06
0.212727	0.000172397	0.477684	2.4321e-06
0.213943	0.000173197	0.478936	2.45604e-06
0.215235	0.000174182	0.48019	2.47305e-06
0.216491	0.000175046	0.481443	2.49087e-06
0.217736	0.000175918	0.482692	2.52249e-06
0.218962	0.000176721	0.483946	2.52656e-06
0.220212	0.000177626	0.485199	2.5527e-06
0.221463	0.000178515	0.486464	2.56432e-06
0.222716	0.000179399	0.487717	2.59085e-06
0.22397	0.000180278	0.488955	2.61972e-06
0.225221	0.00018117	0.490214	2.63489e-06
0.226474	0.000182043	0.491471	2.66158e-06
0.227729	0.000182948	0.492719	2.67802e-06
0.22898	0.000183824	0.493973	2.69593e-06
0.230235	0.000184715	0.495226	2.72047e-06
0.231488	0.000185599	0.496479	2.73263e-06
0.23274	0.000186484	0.497732	2.76967e-06
0.233992	0.00018737	0.498984	2.78371e-06
0.235248	0.000188269	0.500237	2.8104e-06
0.236496	0.000189156	0.498971	2.30999e-06
0.237748	0.000190032	0.497717	2.19647e-06
0.239005	0.000190914	0.496465	2.11314e-06
0.240258	0.000191805	0.495215	2.03447e-06
0.241511	0.000192679	0.493961	1.96323e-06
0.242761	0.000193578	0.492706	1.90373e-06
0.244016	0.000194475	0.491456	1.85334e-06
0.245268	0.000195362	0.490202	1.79884e-06
0.246523	0.000196253	0.488948	1.75272e-06
0.247774	0.000197141	0.487694	1.70363e-06
0.249024	0.00019803	0.486453	1.66694e-06
0.25028	0.000198922	0.485184	1.62344e-06
0.251531	0.000199796	0.483941	1.58513e-06
0.252784	0.000200711	0.482692	1.54584e-06
0.254035	0.000201604	0.481436	1.51113e-06
0.255291	0.000202502	0.480186	1.47932e-06
0.256542	0.000203391	0.478934	1.44431e-06
0.257793	0.000204275	0.477679	1.40401e-06
0.25905	0.000205168	0.476427	1.37796e-06
0.260299	0.000206063	0.475174	1.35195e-06
0.261551	0.000206957	0.473919	1.3235e-06
0.262808	0.000207856	0.472667	1.29155e-06
0.264058	0.000208746	0.471412	1.26546e-06
0.26531	0.000209642	0.470159	1.24238e-06
0.266566	0.000210544	0.468907	1.21459e-06
0.267817	0.000211436	0.467654	1.18797e-06
0.269068	0.000212333	0.466402	1.16094e-06
0.270323	0.000213224	0.465149	1.14219e-06
0.271578	0.000214135	0.463897	1.11485e-06
0.272827	0.000215032	0.462639	1.08275e-06
0.274087	0.000215936	0.461388	1.06957e-06
0.275339	0.000216835	0.460138	1.05093e-06
0.276588	0.000217745	0.458883	1.02744e-06
0.277809	0.000218553	0.457631	1.00346e-06
0.279061	0.000219481	0.456384	1.23737e-06
0.280316	0.000220392	0.455126	1.0034e-06
0.281565	0.00022129	0.453238	1.18816e-06
0.282819	0.00022219	0.451588	1.17641e-06
0.284112	0.000223176	0.448085	1.10649e-06
0.285327	0.000223968	0.442786	9.91118e-07
0.286576	0.000224898	0.435662	8.89289e-07
0.287827	0.000225804	0.424442	-6.21963e-07
0.289083	0.000226716	0.409242	1.52173e-07
0.290334	0.000227622	0.394182	-2.39309e-06
0.291589	0.000228526	0.378366	-2.96261e-06
0.292845	0.00022944	0.362795	-3.20737e-06
0.294099	0.000230344	0.34744	-3.39923e-06
0.295353	0.000231253	0.332297	-3.51649e-06
0.296602	0.000232165	0.317335	-3.68116e-06
0.297855	0.000233065	0.302656	-3.77721e-06
0.299109	0.000233975	0.288159	-3.87808e-06
0.300362	0.000234887	0.273876	-3.91288e-06
0.301617	0.000235796	0.259847	-4.00377e-06
0.302868	0.000236707	0.245992	-4.06192e-06
0.304119	0.000237614	0.232397	-4.10104e-06
0.305371	0.000238521	0.219016	-4.1294e-06
0.306625	0.000239442	0.205839	-4.11761e-06
0.307875	0.000240353	0.192886	-3.71752e-06
0.309129	0.000241265	0.18011	-4.16456e-06
0.310383	0.000242179	0.167561	-4.17052e-06
0.311635	0.000243092	0.155226	-4.19537e-06
0.312888	0.000244005	0.143111	-4.20131e-06
0.314143	0.000244918	0.131217	-4.19311e-06
0.315392	0.000245832	0.119544	-4.17569e-06
0.316646	0.000246752	0.10808	-4.17113e-06
0.317901	0.000247668	0.0968416	-4.17259e-06
0.319154	0.000248575	0.0858198	-4.16035e-06
0.320406	0.000249494	0.0750248	-4.1188e-06
0.321661	0.000250413	0.0644352	-4.11392e-06
0.322914	0.000251332	0.0540765	-4.0347e-06
0.324165	0.00025225	0.0439416	-4.04883e-06
0.325421	0.000253171	0.0340075	-4.01633e-06
0.326673	0.000254087	0.0243046	-3.98485e-06
0.327923	0.000255004	0.014819	-3.95998e-06
0.329179	0.00025593	0.00555444	-3.91818e-06
0.330431	0.000256837	-0.00347462	-3.73297e-06
0.331683	0.000257753	-0.0123106	-3.82599e-06
0.332938	0.000258684	-0.0209294	-3.7757e-06
0.334191	0.000259599	-0.0293194	-3.73763e-06
0.335443	0.000260528	-0.0374966	-3.64372e-06
0.336695	0.00026144	-0.0454543	-3.61569e-06
0.337954	0.000262374	-0.0531937	-3.55694e-06
0.339202	0.000263287	-0.0607075	-3.49263e-06
0.340455	0.00026421	-0.0680083	-3.41359e-06
0.341673	0.000265058	-0.0750918	-3.35845e-06
0.342924	0.000266006	-0.0819506	-3.30172e-06
0.344177	0.000266931	-0.0885896	-3.23569e-06
0.345432	0.00026785	-0.0950087	-3.13933e-06
0.346684	0.000268785	-0.101212	-3.09504e-06
0.347935	0.000269706	-0.107193	-3.02077e-06
0.349191	0.000270641	-0.112955	-2.956e-06
0.350443	0.000271559	-0.118498	-2.88297e-06
0.351696	0.000272488	-0.123827	-2.82277e-06
0.352949	0.000273422	-0.128932	-2.75232e-06
0.354203	0.000274345	-0.13382	-2.68636e-06
0.355454	0.000275276	-0.138487	-2.60254e-06
0.356709	0.000276223	-0.142936	-2.53834e-06
0.357961	0.000277132	-0.147166	-2.46969e-06
0.359211	0.000278064	-0.151173	-2.39633e-06
0.360469	0.000278995	-0.154961	-2.32063e-06
0.361723	0.00027992	-0.158536	-2.25597e-06
0.362973	0.000280847	-0.161884	-2.18274e-06
0.364226	0.000281785	-0.165017	-2.10374e-06
0.36548	0.00028271	-0.167927	-2.0348e-06
0.366733	0.000283634	-0.170621	-1.95929e-06
0.367987	0.000284576	-0.173094	-1.88312e-06
0.369239	0.000285511	-0.175348	-1.8067e-06
0.370493	0.000286445	-0.177379	-1.72377e-06
0.371746	0.000287381	-0.179198	-1.65532e-06
0.373005	0.000288316	-0.180794	-1.5759e-06
0.374254	0.000289253	-0.182168	-1.49639e-06
0.375506	0.00029017	-0.183421	-1.43558e-06
0.376759	0.000291114	-0.18467	-1.40576e-06
0.378012	0.000292037	-0.185928	-1.38396e-06
0.379265	0.000292977	-0.187178	-1.37039e-06
0.380521	0.00029391	-0.188432	-1.34688e-06
0.381773	0.000294848	-0.189683	-1.31409e-06
0.383024	0.000295773	-0.190934	-1.28859e-06
0.384278	0.000296702	-0.192188	-1.26933e-06
0.385534	0.000297633	-0.193439	-1.25129e-06
0.386784	0.000298569	-0.194689	-1.2347e-06
0.388038	0.000299503	-0.195943	-1.22057e-06
0.389289	0.000300434	-0.197194	-1.20422e-06
0.390542	0.000301377	-0.198449	-1.19468e-06
0.391795	0.000302308	-0.199703	-1.18232e-06
0.393049	0.000303243	-0.20096	-1.10893e-06
0.394298	0.000304177	-0.202211	-1.16123e-06
0.395552	0.000305124	-0.203465	-1.15499e-06
0.396804	0.000306054	-0.204719	-1.14583e-06
0.398057	0.000306991	-0.205971	-1.13898e-06
0.399312	0.00030793	-0.207227	-1.1315e-06
0.400568	0.000308872	-0.208479	-1.12685e-06
0.401817	0.000309806	-0.209731	-1.11908e-06
0.40307	0.000310735	-0.210992	-1.11572e-06
0.404323	0.000311676	-0.212239	-1.10923e-06
0.405542	0.000312528	-0.21349	-1.10589e-06
0.406792	0.000313491	-0.214745	-1.10152e-06
0.408048	0.000314431	-0.215998	-1.09892e-06
0.4093	0.000315381	-0.217247	-1.09416e-06
0.410552	0.000316315	-0.218503	-1.09149e-06
0.411806	0.00031725	-0.219761	-1.08949e-06
0.413059	0.000318192	-0.221009	-1.08598e-06
0.414306	0.000319129	-0.222269	-1.08334e-06
0.415563	0.000320075	-0.223523	-1.08054e-06
0.416814	0.000321016	-0.224775	-1.08143e-06
0.418072	0.000321957	-0.226026	-1.07717e-06
0.419321	0.0003229	-0.227279	-1.07661e-06
0.420576	0.000323836	-0.228499	-1.06559e-06
0.421829	0.000324783	-0.229749	-1.08459e-06
0.423081	0.000325714	-0.231001	-1.0667e-06
0.424337	0.000326661	-0.232252	-1.07159e-06
0.425589	0.000327605	-0.233508	-1.07949e-06
0.426841	0.000328555	-0.234758	-1.07144e-06
0.428096	0.000329486	-0.236016	-1.07503e-06
0.42935	0.000330429	-0.237267	-1.06983e-06
0.4306	0.000331375	-0.238523	-1.07729e-06
0.431855	0.000332318	-0.239771	-1.07054e-06
0.433106	0.000333248	-0.241019	-1.06332e-06
0.434359	0.00033419	-0.242277	-1.06881e-06
0.435614	0.000335135	-0.243528	-1.07522e-06
0.436867	0.000336084	-0.244785	-1.07488e-06
0.438117	0.000337009	-0.246039	-1.07684e-06
0.43937	0.000337964	-0.247293	-1.071e-06
0.440625	0.000338908	-0.248538	-1.07415e-06
0.441876	0.000339847	-0.249795	-1.07599e-06
0.443133	0.000340785	-0.251051	-1.08095e-06
0.444381	0.000341731	-0.252298	-1.07757e-06
0.445636	0.000342678	-0.253553	-1.07843e-06
0.446889	0.000343614	-0.254806	-1.06994e-06
0.448111	0.000344481	-0.256061	-1.08912e-06
0.44936	0.00034544	-0.257313	-1.0827e-06
0.450614	0.000346392	-0.258572	-1.08725e-06
0.451867	0.000347341	-0.259819	-1.0855e-06
0.453116	0.00034829	-0.261076	-1.09811e-06
0.454373	0.000349231	-0.262328	-1.08968e-06
0.455628	0.000350181	-0.263578	-1.09246e-06
0.456879	0.000351129	-0.264832	-1.09527e-06
0.458129	0.00035207	-0.266087	-1.10264e-06
0.459383	0.000353027	-0.26734	-1.09902e-06
0.460635	0.000353971	-0.268587	-1.09987e-06
0.461891	0.00035492	-0.269846	-1.09412e-06
0.463139	0.000355873	-0.271064	-1.10366e-06
0.464396	0.00035681	-0.272317	-1.10756e-06
0.465649	0.000357754	-0.273568	-1.10839e-06
0.466902	0.000358699	-0.274822	-1.11551e-06
0.468155	0.000359641	-0.276078	-1.11881e-06
0.469403	0.000360593	-0.277331	-1.11917e-06
0.470658	0.000361536	-0.278583	-1.11969e-06
0.471911	0.000362483	-0.279835	-1.12631e-06
0.473162	0.000363431	-0.28109	-1.12377e-06
0.474417	0.000364375	-0.282347	-1.13075e-06
0.475673	0.000365332	-0.283598	-1.13173e-06
0.476923	0.000366276	-0.284848	-1.13527e-06
0.478179	0.000367228	-0.286103	-1.13973e-06
0.479432	0.000368164	-0.287356	-1.14265e-06
0.480686	0.000369116	-0.288609	-1.14353e-06
0.481936	0.000370064	-0.289863	-1.14999e-06
0.483192	0.000371006	-0.291115	-1.15023e-06
0.484432	0.000371953	-0.292367	-1.15577e-06
0.485692	0.0003729	-0.293623	-1.16059e-06
0.486934	0.000373855	-0.294875	-1.16412e-06
0.488209	0.000374782	-0.296126	-1.16593e-06
0.489452	0.000375742	-0.297383	-1.16819e-06
0.490708	0.000376682	-0.298636	-1.17449e-06
0.491965	0.000377628	-0.299891	-1.1747e-06
0.493213	0.000378579	-0.301141	-1.18222e-06
0.494467	0.000379515	-0.302396	-1.18264e-06
0.495721	0.000380469	-0.303647	-1.18664e-06
0.496938	0.000381324	-0.304903	-1.19106e-06
0.498194	0.000382302	-0.306158	-1.19649e-06
0.499444	0.000383251	-0.307408	-1.1993e-06
0.500695	0.000384195	-0.308661	-1.20367e-06
0.499442	0.000378813	-0.309913	-1.21397e-06
0.498192	0.000375279	-0.311166	-1.21168e-06
0.496937	0.000372179	-0.31242	-1.21509e-06
0.495686	0.000369344	-0.313638	-1.21151e-06
0.494432	0.000366708	-0.314891	-1.22313e-06
0.493181	0.000364246	-0.316142	-1.22869e-06
0.491961	0.000362007	-0.317394	-1.23211e-06
0.490711	0.000359776	-0.318647	-1.23574e-06
0.489456	0.000357657	-0.319901	-1.241e-06
0.48821	0.000355626	-0.321156	-1.24289e-06
0.486967	0.000353676	-0.322412	-1.25089e-06
0.485707	0.000351788	-0.323662	-1.25356e-06
0.484449	0.000349975	-0.324919	-1.26906e-06
0.483194	0.000348196	-0.326171	-1.26243e-06
0.481937	0.000346488	-0.327425	-1.26912e-06
0.480683	0.000344811	-0.328676	-1.2715e-06
0.479429	0.000343173	-0.329932	-1.27849e-06
0.47818	0.000341582	-0.331184	-1.28201e-06
0.476924	0.000340012	-0.332436	-1.2866e-06
0.475675	0.000338471	-0.333691	-1.29262e-06
0.474418	0.000336972	-0.334943	-1.28754e-06
0.473166	0.000335498	-0.336197	-1.30006e-06
0.471913	0.00033403	-0.337451	-1.30625e-06
0.47066	0.000332609	-0.338702	-1.31e-06
0.469406	0.000331196	-0.339955	-1.31547e-06
0.468156	0.0003298	-0.34121	-1.32099e-06
0.466903	0.000328432	-0.342461	-1.3254e-06
0.465651	0.00032707	-0.343714	-1.33277e-06
0.4644	0.000325737	-0.34497	-1.33646e-06
0.463149	0.000324407	-0.346222	-1.34259e-06
0.461889	0.000323091	-0.347474	-1.34601e-06
0.460641	0.000321794	-0.348727	-1.35545e-06
0.459388	0.000320511	-0.349983	-1.35539e-06
0.458128	0.000319249	-0.35123	-1.36512e-06
0.456879	0.000317978	-0.352488	-1.36881e-06
0.455627	0.000316723	-0.35374	-1.37646e-06
0.454373	0.000315489	-0.354995	-1.37968e-06
0.453118	0.000314258	-0.356246	-1.38671e-06
0.451865	0.000313041	-0.357504	-1.3907e-06
0.450617	0.000311844	-0.358753	-1.39861e-06
0.449363	0.000310637	-0.360007	-1.40256e-06
0.448111	0.000309452	-0.361264	-1.40925e-06
0.446855	0.000308254	-0.362478	-1.40693e-06
0.445605	0.000307074	-0.363727	-1.42077e-06
0.444352	0.000305907	-0.364987	-1.42517e-06
0.4431	0.000304742	-0.366238	-1.43179e-06
0.441849	0.000303592	-0.367493	-1.43915e-06
0.440597	0.000302446	-0.368748	-1.44323e-06
0.439347	0.000301302	-0.37	-1.4501e-06
0.438087	0.000300175	-0.37125	-1.45657e-06
0.436836	0.000299033	-0.372506	-1.4627e-06
0.435585	0.00029792	-0.373759	-1.46978e-06
0.434331	0.000296808	-0.375012	-1.4765e-06
0.433079	0.000295687	-0.376264	-1.48075e-06
0.431827	0.000294589	-0.377515	-1.48831e-06
0.430572	0.00029349	-0.378769	-1.50457e-06
0.429317	0.000292401	-0.380025	-1.50162e-06
0.428069	0.000291307	-0.381276	-1.50622e-06
0.426816	0.000290217	-0.382529	-1.51459e-06
0.425561	0.000289131	-0.383782	-1.51926e-06
0.424313	0.000288057	-0.385034	-1.52717e-06
0.423056	0.00028699	-0.386272	-1.53266e-06
0.421839	0.000286006	-0.387546	-1.54109e-06
0.420589	0.00028492	-0.388793	-1.54821e-06
0.41933	0.000283856	-0.390043	-1.55307e-06
0.418075	0.000282781	-0.391299	-1.56205e-06
0.416831	0.000281735	-0.392553	-1.56832e-06
0.41558	0.000280685	-0.393802	-1.58381e-06
0.414317	0.00027964	-0.395056	-1.58181e-06
0.41307	0.0002786	-0.396314	-1.59157e-06
0.411819	0.000277565	-0.397567	-1.59681e-06
0.410564	0.000276523	-0.398816	-1.60636e-06
0.409311	0.000275506	-0.400071	-1.61112e-06
0.408056	0.000274465	-0.401326	-1.6198e-06
0.406803	0.000273442	-0.402573	-1.62627e-06
0.405547	0.000272426	-0.403793	-1.62965e-06
0.404297	0.000271416	-0.405047	-1.64086e-06
0.403041	0.000270399	-0.4063	-1.64934e-06
0.401792	0.000269397	-0.407554	-1.65725e-06
0.400539	0.000268393	-0.408811	-1.66558e-06
0.399284	0.000267399	-0.410062	-1.67298e-06
0.398032	0.000266386	-0.411317	-1.67949e-06
0.39678	0.000265388	-0.41257	-1.68911e-06
0.395527	0.00026438	-0.41382	-1.69802e-06
0.394273	0.000263391	-0.415071	-1.70409e-06
0.393023	0.000262413	-0.416327	-1.71234e-06
0.391769	0.00026139	-0.417582	-1.72121e-06
0.39052	0.000260423	-0.418834	-1.71743e-06
0.389261	0.000259433	-0.420088	-1.73887e-06
0.388009	0.000258459	-0.421341	-1.74585e-06
0.386755	0.000257461	-0.422594	-1.75725e-06
0.385503	0.0002565	-0.42385	-1.7648e-06
0.384257	0.000255546	-0.4251	-1.77388e-06
0.382998	0.000254554	-0.426352	-1.78131e-06
0.381749	0.000253578	-0.427607	-1.79246e-06
0.380495	0.000252612	-0.42886	-1.80132e-06
0.379278	0.000251736	-0.430113	-1.81275e-06
0.378022	0.000250752	-0.431366	-1.81896e-06
0.376772	0.000249805	-0.432622	-1.82877e-06
0.375516	0.000248816	-0.433872	-1.83665e-06
0.374267	0.000247882	-0.435126	-1.84923e-06
0.373013	0.000246903	-0.436378	-1.85764e-06
0.371761	0.000245953	-0.437629	-1.87286e-06
0.370506	0.000244987	-0.438884	-1.87773e-06
0.369254	0.000243998	-0.440138	-1.89532e-06
0.368001	0.000243088	-0.44139	-1.89751e-06
0.366748	0.000242162	-0.442648	-1.91357e-06
0.365495	0.000241181	-0.443903	-1.92227e-06
0.364239	0.000240219	-0.445154	-1.92612e-06
0.362989	0.000239291	-0.446409	-1.94257e-06
0.361738	0.000238347	-0.447665	-1.95289e-06
0.360482	0.000237402	-0.448913	-1.96454e-06
0.359231	0.000236506	-0.450171	-1.97598e-06
0.357974	0.000235524	-0.451421	-1.9866e-06
0.356724	0.00023461	-0.452681	-2.00201e-06
0.355471	0.000233654	-0.453889	-2.00501e-06
0.354216	0.000232695	-0.455149	-2.01582e-06
0.352964	0.00023179	-0.4564	-2.0323e-06
0.351708	0.00023085	-0.457649	-2.04506e-06
0.350458	0.000229927	-0.458906	-2.06454e-06
0.349203	0.000228999	-0.460157	-2.07161e-06
0.347945	0.000228077	-0.461411	-2.08452e-06
0.346699	0.000227152	-0.462665	-2.10468e-06
0.345443	0.000226223	-0.463917	-2.11146e-06
0.34419	0.00022529	-0.46517	-2.12499e-06
0.342971	0.000224445	-0.46642	-2.13686e-06
0.341721	0.000223502	-0.467678	-2.15543e-06
0.340468	0.000222582	-0.468926	-2.16696e-06
0.339213	0.000221655	-0.470181	-2.18003e-06
0.337966	0.000220726	-0.471436	-2.19275e-06
0.336709	0.000219816	-0.472686	-2.21295e-06
0.335458	0.0002189	-0.47394	-2.2375e-06
0.334208	0.000217978	-0.475194	-2.24109e-06
0.332954	0.00021706	-0.476449	-2.25518e-06
0.331697	0.00021615	-0.4777	-2.27421e-06
0.330448	0.000215235	-0.478957	-2.29055e-06
0.329195	0.000214318	-0.48021	-2.30405e-06
0.327938	0.000213407	-0.48146	-2.32092e-06
0.326688	0.000212502	-0.482716	-2.33927e-06
0.325433	0.000211583	-0.483972	-2.3579e-06
0.324181	0.000210678	-0.485221	-2.3757e-06
0.322927	0.000209763	-0.486476	-2.39051e-06
0.321677	0.00020886	-0.487728	-2.41233e-06
0.32042	0.000207958	-0.488976	-2.43184e-06
0.31917	0.000207047	-0.490232	-2.44997e-06
0.317918	0.000206144	-0.491487	-2.46684e-06
0.316663	0.00020525	-0.492738	-2.4843e-06
0.315409	0.000204347	-0.493991	-2.50799e-06
0.314158	0.000203441	-0.495245	-2.52638e-06
0.312903	0.000202549	-0.496496	-2.5483e-06
0.311649	0.000201642	-0.497751	-2.5672e-06
0.310397	0.000200744	-0.499006	-2.58323e-06
0.309144	0.000199847	-0.500255	-2.61204e-06
0.307891	0.000198944	-0.501513	-2.63256e-06
0.306639	0.000198049	-0.500243	-2.17255e-06
0.305389	0.000197156	-0.500235	-2.29113e-06
0.304133	0.000196254	-0.500239	-2.28365e-06
0.302915	0.000195442	-0.500237	-2.27752e-06
0.301662	0.000194522	-0.500236	-2.26942e-06
0.300409	0.000193621	-0.500242	-2.26409e-06
0.299156	0.000192721	-0.500242	-2.25857e-06
0.297903	0.000191838	-0.500237	-2.25456e-06
0.296648	0.000190922	-0.500239	-2.24996e-06
0.295398	0.00019003	-0.500236	-2.24263e-06
0.294146	0.000189136	-0.500238	-2.2389e-06
0.292891	0.000188237	-0.500243	-2.23456e-06
0.291636	0.000187344	-0.500239	-2.23069e-06
0.290386	0.000186459	-0.500237	-2.22659e-06
0.28913	0.000185556	-0.500236	-2.22196e-06
0.287874	0.000184665	-0.500236	-2.21716e-06
0.286625	0.000183765	-0.500238	-2.21487e-06
0.285371	0.000182884	-0.500236	-2.2114e-06
0.284112	0.000181998	-0.500236	-2.20676e-06
0.282866	0.0001811	-0.50024	-2.20438e-06
0.281609	0.00018022	-0.500237	-2.20247e-06
0.280359	0.000179328	-0.500237	-2.19644e-06
0.279108	0.000178443	-0.500238	-2.19535e-06
0.277855	0.000177547	-0.500239	-2.18962e-06
0.276598	0.000176663	-0.500239	-2.18754e-06
0.275347	0.000175772	-0.500238	-2.18297e-06
0.274096	0.000174888	-0.50024	-2.18129e-06
0.272841	0.000173997	-0.500237	-2.17679e-06
0.271592	0.000173119	-0.500237	-2.17595e-06
0.270335	0.000172228	-0.500239	-2.17713e-06
0.269084	0.000171348	-0.500238	-2.16882e-06
0.26783	0.000170454	-0.500237	-2.16635e-06
0.26658	0.000169575	-0.500238	-2.17369e-06
0.265322	0.000168688	-0.500239	-2.16263e-06
0.264107	0.000167886	-0.50024	-2.15751e-06
0.262859	0.000166984	-0.50024	-2.15654e-06
0.261601	0.000166085	-0.500238	-2.15401e-06
0.26035	0.000165205	-0.500238	-2.15269e-06
0.259098	0.000164312	-0.500239	-2.15493e-06
0.257842	0.000163419	-0.50024	-2.15211e-06
0.256589	0.00016254	-0.498982	-1.91139e-06
0.255337	0.00016166	-0.497725	-1.85554e-06
0.254081	0.000160779	-0.496472	-1.80696e-06
0.25283	0.000159895	-0.495219	-1.76701e-06
0.251577	0.000159015	-0.493968	-1.7331e-06
0.250324	0.000158126	-0.492716	-1.70141e-06
0.249069	0.000157243	-0.491462	-1.67035e-06
0.247818	0.000156358	-0.490205	-1.63781e-06
0.246567	0.000155486	-0.488955	-1.61352e-06
0.245313	0.000154601	-0.487738	-1.59223e-06
0.24406	0.000153713	-0.486486	-1.55938e-06
0.242807	0.000152826	-0.48523	-1.53071e-06
0.241553	0.000151951	-0.483983	-1.50679e-06
0.240299	0.000151076	-0.482729	-1.48157e-06
0.239049	0.000150198	-0.481473	-1.45875e-06
0.237792	0.000149311	-0.480218	-1.43038e-06
0.236543	0.00014846	-0.478967	-1.41144e-06
0.235291	0.000147563	-0.477714	-1.38698e-06
0.234035	0.00014668	-0.476457	-1.36341e-06
0.232784	0.000145798	-0.475209	-1.33764e-06
0.231529	0.000144934	-0.473953	-1.32073e-06
0.230277	0.000144057	-0.472697	-1.29432e-06
0.229025	0.00014317	-0.471448	-1.2752e-06
0.227774	0.0001423	-0.470193	-1.25084e-06
0.226517	0.000141414	-0.46894	-1.22543e-06
0.22527	0.000140548	-0.46769	-1.21499e-06
0.224013	0.000139665	-0.466435	-1.19343e-06
0.222762	0.000138783	-0.465183	-1.17043e-06
0.221508	0.000137909	-0.463933	-1.15459e-06
0.220262	0.000137028	-0.462677	-1.1343e-06
0.219001	0.00013615	-0.461422	-1.11359e-06
0.217755	0.000135284	-0.460171	-1.09472e-06
0.216486	0.0001344	-0.458924	-1.07826e-06
0.21524	0.000133523	-0.45767	-1.06154e-06
0.213985	0.000132642	-0.456413	-1.04073e-06
0.212731	0.000131762	-0.455162	-1.02376e-06
0.211482	0.00013089	-0.453903	-1.0074e-06
0.21026	0.000130099	-0.452657	-1.22903e-06
0.20901	0.000129203	-0.451403	-1.01264e-06
0.207757	0.000128321	-0.449544	-1.18923e-06
0.206504	0.000127436	-0.447862	-1.17797e-06
0.205249	0.000126561	-0.444357	-1.10815e-06
0.203997	0.000125687	-0.439049	-9.23993e-07
0.202743	0.000124809	-0.431947	-8.96582e-07
0.201486	0.000123927	-0.423987	1.91258e-07
0.20024	0.000123058	-0.412016	8.53021e-07
0.198969	0.000122225	-0.400324	-1.13666e-07
0.197716	0.000121275	-0.388728	1.82113e-06
0.196465	0.000120408	-0.376388	2.26171e-06
0.195213	0.000119543	-0.364292	2.45814e-06
0.193966	0.00011868	-0.352409	2.57104e-06
0.192714	0.000117809	-0.34074	2.63621e-06
0.19146	0.000116926	-0.32928	2.7247e-06
0.190206	0.000116053	-0.318043	2.7866e-06
0.188956	0.000115186	-0.30705	2.83321e-06
0.187709	0.000114326	-0.296232	2.91012e-06
0.186454	0.000113444	-0.285677	2.85322e-06
0.185205	0.000112576	-0.275326	2.92513e-06
0.183954	0.000111701	-0.265186	2.93673e-06
0.182698	0.00011082	-0.255269	2.92103e-06
0.181449	0.000109961	-0.245567	2.94195e-06
0.180198	0.000109094	-0.236082	2.94775e-06
0.178946	0.000108213	-0.22681	2.94837e-06
0.17769	0.000107345	-0.217784	2.92051e-06
0.176439	0.000106468	-0.208978	2.92292e-06
0.175188	0.0001056	-0.200354	2.91785e-06
0.173933	0.000104723	-0.191983	2.4482e-06
0.172682	0.00010386	-0.183771	2.84895e-06
0.171427	0.000102978	-0.175791	2.8536e-06
0.170177	0.000102112	-0.168031	2.8522e-06
0.168922	0.000101231	-0.160495	2.79189e-06
0.167666	0.000100351	-0.153175	2.71277e-06
0.16642	0.000102511	-0.146076	2.69088e-06
0.165169	0.000100403	-0.139193	2.64511e-06
0.163297	9.96569e-05	-0.132538	2.60671e-06
0.161648	9.67803e-05	-0.126099	2.5416e-06
0.159215	9.28834e-05	-0.119873	2.51899e-06
0.156997	9.01693e-05	-0.113873	2.47441e-06
0.155002	8.81029e-05	-0.108087	2.42117e-06
0.153226	8.65662e-05	-0.102525	2.36126e-06
0.151673	8.54947e-05	-0.0971825	2.31991e-06
0.15033	8.47765e-05	-0.0920544	2.26175e-06
0.149081	8.41389e-05	-0.0871493	2.18214e-06
0.147831	8.3394e-05	-0.0824667	2.14091e-06
0.146581	8.26324e-05	-0.0779949	2.09634e-06
0.145325	8.18146e-05	-0.0737451	2.03839e-06
0.144075	8.10806e-05	-0.0697125	1.98146e-06
0.142819	8.05547e-05	-0.0659049	1.90559e-06
0.141568	7.99574e-05	-0.0623135	1.84767e-06
0.140318	7.93155e-05	-0.0589396	1.78621e-06
0.139065	7.86426e-05	-0.0557922	1.71779e-06
0.137818	7.79574e-05	-0.0528608	1.64061e-06
0.136561	7.72137e-05	-0.050146	1.58095e-06
0.135311	7.64783e-05	-0.047652	1.51432e-06
0.134057	7.57217e-05	-0.0453776	1.44469e-06
0.132803	7.49518e-05	-0.0433249	1.36893e-06
0.131556	7.41619e-05	-0.0414897	1.29804e-06
0.130305	7.3387e-05	-0.0398757	1.22254e-06
0.129054	7.25936e-05	-0.0384821	1.15183e-06
0.127801	7.17812e-05	-0.0372315	1.08932e-06
0.126549	7.09758e-05	-0.0359801	1.06867e-06
0.125299	7.01624e-05	-0.0347342	1.06639e-06
0.124051	6.93523e-05	-0.0334745	1.03858e-06
0.122802	6.85291e-05	-0.0322096	1.02867e-06
0.121545	6.77037e-05	-0.0309649	6.93434e-07
0.120295	6.68632e-05	-0.0297074	9.29635e-07
0.119039	6.60273e-05	-0.0284572	9.22602e-07
0.117789	6.51949e-05	-0.0272064	9.16967e-07
0.11654	6.43582e-05	-0.0259495	9.04676e-07
0.11529	6.35247e-05	-0.0246951	9.01378e-07
0.114038	6.26852e-05	-0.0234433	8.50982e-07
0.112784	6.18302e-05	-0.0221894	8.86483e-07
0.111533	6.09924e-05	-0.0209358	8.84252e-07
0.110278	6.01372e-05	-0.0196861	8.61589e-07
0.109027	5.92976e-05	-0.0184331	8.13715e-07
0.107776	5.84616e-05	-0.01718	8.70185e-07
0.106525	5.76116e-05	-0.0159307	8.58845e-07
0.105276	5.67608e-05	-0.0146791	8.34009e-07
0.104022	5.5901e-05	-0.0134239	7.88964e-07
0.102769	5.50534e-05	-0.0121694	8.45023e-07
0.101514	5.41975e-05	-0.0109132	8.39434e-07
0.100263	5.33492e-05	-0.00966535	8.12459e-07
0.0990107	5.24998e-05	-0.00841374	7.62423e-07
0.0977559	5.1639e-05	-0.00715921	8.239e-07
0.0965054	5.07912e-05	-0.00590417	8.24852e-07
0.0952498	4.99274e-05	-0.00465562	7.95324e-07
0.0940007	4.9079e-05	-0.00340483	7.59058e-07
0.0927504	4.82307e-05	-0.00215044	8.12081e-07
0.0914991	4.73798e-05	-0.000895333	8.0661e-07
0.090249	4.65244e-05	0.00035038	7.32453e-07
0.0889988	4.56732e-05	0.0015964	7.49892e-07
0.0877474	4.48199e-05	0.00284851	7.92567e-07
0.0864911	4.39626e-05	0.00410562	7.88471e-07
0.0852414	4.31058e-05	0.00535431	7.7075e-07
0.0839901	4.22589e-05	0.00660501	7.39006e-07
0.0827395	4.1407e-05	0.00785868	7.90169e-07
0.0814848	4.05367e-05	0.00911016	7.88893e-07
0.0802382	3.96994e-05	0.0103611	7.6423e-07
0.0789844	3.88396e-05	0.0116107	7.33256e-07
0.0777324	3.79839e-05	0.0128659	7.8412e-07
0.0764804	3.71372e-05	0.0141158	7.78625e-07
0.0752241	3.62753e-05	0.0153629	7.57801e-07
0.0739752	3.54255e-05	0.0166139	7.20971e-07
0.0727248	3.45723e-05	0.0178677	7.80772e-07
0.0714698	3.37167e-05	0.0191181	7.66943e-07
0.0702178	3.28621e-05	0.0203702	7.52339e-07
0.0689688	3.20111e-05	0.0216206	7.26044e-07
0.0677186	3.11579e-05	0.0228778	7.7299e-07
0.0664642	3.02951e-05	0.0241287	7.70866e-07
0.0652091	2.9445e-05	0.0253749	7.55309e-07
0.0639571	2.8587e-05	0.026629	7.24308e-07
0.0627037	2.77365e-05	0.0278809	7.67734e-07
0.0614535	2.68937e-05	0.0291351	7.72492e-07
0.0602023	2.60403e-05	0.030383	7.43957e-07
0.0589521	2.51826e-05	0.0316383	7.2448e-07
0.057701	2.43312e-05	0.0328933	7.70487e-07
0.0564461	2.34824e-05	0.0341445	7.6884e-07
0.0551938	2.26266e-05	0.0353941	7.43904e-07
0.0539385	2.17662e-05	0.0366471	7.25295e-07
0.0526832	2.09115e-05	0.0379016	7.67293e-07
0.0514314	2.00599e-05	0.0391504	7.64942e-07
0.050182	1.92182e-05	0.0403984	7.43424e-07
0.0489277	1.83546e-05	0.0416484	7.11752e-07
0.0476768	1.7505e-05	0.0429027	7.66345e-07
0.0464221	1.66448e-05	0.0441553	7.6383e-07
0.045169	1.5786e-05	0.0454016	7.43762e-07
0.0439201	1.49349e-05	0.0466503	7.22838e-07
0.0426685	1.41074e-05	0.0479081	7.67857e-07
0.0414191	1.32577e-05	0.0491598	7.60288e-07
0.040166	1.24041e-05	0.050408	7.43097e-07
0.0389187	1.15823e-05	0.0516625	7.25521e-07
0.0376632	1.07277e-05	0.0529157	7.68207e-07
0.0364102	1.27829e-05	0.0541646	7.51821e-07
0.0351615	1.08609e-05	0.055414	7.43593e-07
0.0332828	1.11835e-05	0.0566679	7.22861e-07
0.0316198	1.09694e-05	0.0579227	7.69746e-07
0.0281303	6.41004e-06	0.0591738	7.61466e-07
0.022866	-5.18894e-06	0.0604252	7.48733e-07
0.0168162	-9.45959e-06	0.061675	7.28208e-07
0.0109557	-2.12924e-05	0.0629282	7.7292e-07
0.00431089	-3.17726e-05	0.064177	7.57184e-07
-0.00218341	-4.03762e-05	0.0654298	7.46767e-07
-0.00838928	-4.81019e-05	0.0666815	7.11734e-07
-0.0143761	-5.48977e-05	0.0679376	7.7496e-07
-0.0201504	-6.10696e-05	0.0691915	7.5692e-07
-0.0256989	-6.65833e-05	0.0704394	7.51146e-07
-0.0310278	-7.1568e-05	0.0716941	7.31156e-07
-0.0361366	-7.59927e-05	0.0729506	7.67956e-07
-0.0410337	-8.00383e-05	0.0741993	7.5481e-07
-0.0457035	-8.36168e-05	0.0754519	7.48431e-07
-0.050154	-8.67806e-05	0.0767021	7.32619e-07
-0.0543815	-8.95059e-05	0.0779596	7.79711e-07
-0.0583981	-9.19672e-05	0.079209	7.47875e-07
-0.0621916	-9.40578e-05	0.0804572	7.51521e-07
-0.0657597	-9.58058e-05	0.0817118	7.36431e-07
-0.0691133	-9.72347e-05	0.0829637	7.79997e-07
-0.0722534	-9.84307e-05	0.0842156	7.54245e-07
-0.075165	-9.93106e-05	0.0854687	7.56414e-07
-0.077862	-9.99218e-05	0.0867207	7.32722e-07
-0.0803298	-9.50407e-05	0.0879721	7.76376e-07
-0.0825924	-9.25459e-05	0.0892202	7.53467e-07
-0.085633	-9.67628e-05	0.0904743	7.54583e-07
-0.089466	-9.60685e-05	0.0917302	7.25847e-07
-0.0930747	-0.000101579	0.0929831	7.86207e-07
-0.0974728	-0.000107096	0.0942346	7.54995e-07
-0.101656	-0.000111278	0.0954857	7.52978e-07
-0.105612	-0.000114711	0.0967403	7.31528e-07
-0.109354	-0.000117619	0.097993	7.92769e-07
-0.112867	-0.000119959	0.0992407	7.50937e-07
-0.116177	-0.000122034	0.100492	7.52758e-07
-0.119259	-0.000123667	0.101746	7.4649e-07
-0.122119	-0.000124924	0.103002	7.97424e-07
-0.124763	-0.000125848	0.10425	7.32962e-07
-0.127194	-0.000126513	0.105502	7.55702e-07
-0.129402	-0.000126855	0.106754	7.53473e-07
-0.13139	-0.000126928	0.108008	8.04655e-07
-0.133154	-0.000126699	0.109255	7.60424e-07
-0.134704	-0.000126268	0.110506	7.51606e-07
-0.136036	-0.000125585	0.111759	7.65124e-07
-0.137286	-0.000124995	0.113007	8.10329e-07
-0.138538	-0.00012459	0.114259	7.54506e-07
-0.139792	-0.000124324	0.115512	7.49976e-07
-0.141042	-0.000124146	0.116754	7.78268e-07
-0.142293	-0.000123911	0.118019	8.13304e-07
-0.143544	-0.000123453	0.11927	7.63464e-07
-0.1448	-0.000123122	0.120517	7.57292e-07
-0.146047	-0.000122932	0.12177	7.99309e-07
-0.147303	-0.000122822	0.123025	8.16901e-07
-0.148554	-0.000122777	0.124275	7.74343e-07
-0.149809	-0.00012282	0.125523	7.55496e-07
-0.15106	-0.000122899	0.126781	8.14017e-07
-0.152316	-0.000123049	0.12803	8.24713e-07
-0.153567	-0.000123217	0.129282	7.67005e-07
-0.154816	-0.000123448	0.13053	7.6042e-07
-0.156067	-0.000123695	0.131784	8.25983e-07
-0.157321	-0.000123994	0.133037	8.286e-07
-0.15857	-0.000124302	0.134285	7.91699e-07
-0.159825	-0.000124648	0.13554	7.68774e-07
-0.161077	-0.000125012	0.136795	8.34927e-07
-0.162328	-0.000125383	0.138045	8.33439e-07
-0.163577	-0.000125788	0.139298	8.05707e-07
-0.16483	-0.000126212	0.140549	7.72853e-07
-0.166081	-0.000126642	0.141799	8.31236e-07
-0.167332	-0.00012708	0.143054	8.35117e-07
-0.168583	-0.00012754	0.144304	8.1188e-07
-0.169839	-0.000128035	0.145554	7.8183e-07
-0.17109	-0.000128507	0.146811	8.41859e-07
-0.172341	-0.000129005	0.148065	8.4768e-07
-0.173593	-0.000129489	0.149315	8.25953e-07
-0.174848	-0.000130017	0.150565	7.90598e-07
-0.176094	-0.000130503	0.151823	8.50304e-07
-0.177349	-0.000131025	0.153071	8.48831e-07
-0.178595	-0.00013155	0.154323	8.33076e-07
-0.179845	-0.000132083	0.155575	7.94834e-07
-0.181099	-0.000132625	0.156832	8.58856e-07
-0.182349	-0.00013316	0.15808	8.55309e-07
-0.1836	-0.000133712	0.159329	8.40117e-07
-0.18485	-0.000134273	0.160583	8.03228e-07
-0.186102	-0.000134819	0.161837	8.65409e-07
-0.187351	-0.000135351	0.163084	8.62527e-07
-0.188604	-0.000135924	0.164338	8.45835e-07
-0.189859	-0.000136503	0.16559	8.11448e-07
-0.191111	-0.00013707	0.166845	8.7026e-07
-0.19236	-0.000137621	0.168095	8.60709e-07
-0.193609	-0.000138196	0.169345	8.53231e-07
-0.194861	-0.000138771	0.170596	8.15998e-07
-0.196117	-0.000139357	0.171849	8.82e-07
-0.197367	-0.000139928	0.173097	8.72928e-07
-0.198616	-0.000140509	0.174347	8.60337e-07
-0.199868	-0.000141084	0.175599	8.22224e-07
-0.201123	-0.000141524	0.176852	8.87142e-07
-0.202374	-0.000142261	0.1781	8.81447e-07
-0.203632	-0.000142853	0.179355	8.59671e-07
-0.20488	-0.00014344	0.180605	8.29355e-07
-0.206134	-0.000144019	0.181858	8.9266e-07
-0.207391	-0.000144617	0.183111	8.79879e-07
-0.208641	-0.00014521	0.184362	8.72136e-07
-0.209893	-0.000145778	0.18561	8.40268e-07
-0.211146	-0.000146374	0.186865	9.01116e-07
-0.2124	-0.000146956	0.188115	8.93536e-07
-0.213652	-0.000147554	0.189364	8.80612e-07
-0.214908	-0.000148124	0.190615	8.4944e-07
-0.216162	-0.000148732	0.191869	9.08828e-07
-0.217416	-0.000149324	0.193118	9.07227e-07
-0.218667	-0.000149911	0.194371	8.84625e-07
-0.219922	-0.000150495	0.195625	8.57557e-07
-0.221173	-0.000151091	0.196877	9.16295e-07
-0.222425	-0.000151693	0.198126	9.0623e-07
-0.223676	-0.000152269	0.199376	8.93569e-07
-0.224929	-0.000152867	0.200617	8.35075e-07
-0.22618	-0.000153447	0.201868	9.23369e-07
-0.227437	-0.000153995	0.203123	9.10035e-07
-0.22869	-0.000154619	0.204374	8.94342e-07
-0.229938	-0.000155166	0.205624	8.73248e-07
-0.2312	-0.000155801	0.206881	9.30681e-07
-0.232448	-0.000156354	0.208135	9.27127e-07
-0.233701	-0.00015696	0.209388	9.08027e-07
-0.234957	-0.000157536	0.210638	8.8747e-07
-0.23621	-0.00015814	0.211894	9.40784e-07
-0.237462	-0.000158751	0.21314	9.24721e-07
-0.238676	-0.000159222	0.214395	9.17208e-07
-0.239931	-0.00015991	0.215652	8.94163e-07
-0.241184	-0.000160419	0.216907	9.37643e-07
-0.24244	-0.000161041	0.218161	9.32687e-07
-0.243695	-0.000161591	0.21941	9.26665e-07
-0.244946	-0.000162155	0.220661	9.07151e-07
-0.246202	-0.000162748	0.221915	9.55118e-07
-0.247451	-0.000163303	0.22317	9.3695e-07
-0.248704	-0.000163889	0.224421	9.3588e-07
-0.249958	-0.000164471	0.225673	9.12973e-07
-0.251216	-0.000165048	0.22693	9.638e-07
-0.252462	-0.000165626	0.228182	9.47202e-07
-0.253718	-0.000166191	0.229431	9.36352e-07
-0.254972	-0.00016676	0.230685	9.23862e-07
-0.256227	-0.000167328	0.231939	9.71647e-07
-0.257481	-0.000167907	0.23319	9.53057e-07
-0.258735	-0.000168469	0.234443	9.57243e-07
-0.259988	-0.000169028	0.235696	9.39219e-07
-0.26124	-0.000169595	0.236951	9.68402e-07
-0.262495	-0.000170151	0.238198	9.62183e-07
-0.26375	-0.000170715	0.239456	9.64461e-07
-0.265003	-0.000171297	0.240704	9.46682e-07
-0.266258	-0.000171827	0.241961	9.88658e-07
-0.267505	-0.000172404	0.243215	9.71466e-07
-0.268761	-0.000172941	0.244464	9.76642e-07
-0.270016	-0.000173495	0.245716	9.57413e-07
-0.271267	-0.00017404	0.246972	7.30011e-07
-0.272521	-0.000174491	0.24823	1.01017e-06
-0.273772	-0.000175144	0.249482	1.00126e-06
-0.275031	-0.00017569	0.250736	1.0253e-06
-0.276282	-0.000176239	0.25199	1.0351e-06
-0.277534	-0.000176773	0.253239	1.03886e-06
-0.278787	-0.000177312	0.254494	1.03534e-06
-0.280002	-0.000177783	0.255747	1.03979e-06
-0.281255	-0.00017835	0.257	1.03862e-06
-0.282511	-0.000178884	0.258254	1.04513e-06
-0.283761	-0.000179425	0.259508	1.0464e-06
-0.285012	-0.00017996	0.260719	1.04166e-06
-0.286269	-0.000180491	0.261977	1.05317e-06
-0.287518	-0.00018102	0.263232	1.05586e-06
-0.288771	-0.00018157	0.264483	1.0578e-06
-0.290028	-0.000182081	0.265732	1.06116e-06
-0.291276	-0.000182602	0.266989	1.0654e-06
-0.292528	-0.000183128	0.26824	1.06843e-06
-0.293785	-0.00018365	0.269495	1.07294e-06
-0.295038	-0.00018417	0.270751	1.07544e-06
-0.296289	-0.000184681	0.271999	1.07868e-06
-0.297545	-0.000185206	0.273254	1.08122e-06
-0.298801	-0.000185716	0.274506	1.08701e-06
-0.300053	-0.000186236	0.275757	1.08733e-06
-0.301308	-0.000186737	0.277016	1.10795e-06
-0.302561	-0.000187249	0.278269	1.09547e-06
-0.303811	-0.000187756	0.279523	1.10106e-06
-0.305067	-0.000188252	0.280777	1.10339e-06
-0.306317	-0.000188753	0.282028	1.10796e-06
-0.307569	-0.000189255	0.283283	1.1115e-06
-0.308823	-0.000189752	0.28453	1.11466e-06
-0.310077	-0.00019025	0.285788	1.11842e-06
-0.311328	-0.000190744	0.28704	1.12348e-06
-0.312578	-0.00019123	0.288291	1.12675e-06
-0.313836	-0.000191712	0.289545	1.13088e-06
-0.315087	-0.000192217	0.290794	1.13347e-06
-0.316342	-0.000192691	0.29205	1.13772e-06
-0.317596	-0.000193176	0.2933	1.14248e-06
-0.318844	-0.000193657	0.294557	1.14586e-06
-0.320095	-0.000194144	0.295802	1.15252e-06
-0.321348	-0.000194615	0.297062	1.15305e-06
-0.322568	-0.000195016	0.298315	1.16137e-06
-0.32382	-0.000195514	0.299569	1.16301e-06
-0.325074	-0.000195994	0.300818	1.17533e-06
-0.326326	-0.000196466	0.302073	1.17175e-06
-0.327582	-0.000196941	0.303331	1.18501e-06
-0.328838	-0.00019739	0.304577	1.18128e-06
-0.330093	-0.000197867	0.305832	1.18842e-06
-0.331343	-0.000198328	0.307086	1.18891e-06
-0.332595	-0.000198783	0.308341	1.20546e-06
-0.333853	-0.000199242	0.309593	1.19983e-06
-0.335104	-0.00019969	0.310846	1.20692e-06
-0.336353	-0.000200144	0.312097	1.20687e-06
-0.33761	-0.000200596	0.313352	1.22478e-06
-0.33886	-0.000201041	0.314605	1.21982e-06
-0.340111	-0.000201484	0.315859	1.22214e-06
-0.341367	-0.000201926	0.317109	1.2198e-06
-0.342619	-0.000202369	0.318327	1.23002e-06
-0.343875	-0.000202811	0.319577	1.23864e-06
-0.345131	-0.000203248	0.320833	1.2444e-06
-0.346383	-0.000203677	0.322085	1.24716e-06
-0.347635	-0.000204108	0.323334	1.25661e-06
-0.348886	-0.000204536	0.324587	1.2621e-06
-0.350142	-0.000204966	0.325848	1.27595e-06
-0.351392	-0.000205389	0.327097	1.27271e-06
-0.352647	-0.000205812	0.328345	1.27611e-06
-0.353902	-0.000206227	0.329604	1.28451e-06
-0.355152	-0.00020664	0.330859	1.29391e-06
-0.356406	-0.000207057	0.332106	1.28266e-06
-0.357624	-0.000207401	0.333363	1.29771e-06
-0.358877	-0.000207835	0.334618	1.30612e-06
-0.360129	-0.000208256	0.335868	1.31955e-06
-0.361383	-0.000208662	0.337122	1.30877e-06
-0.362632	-0.00020907	0.338373	1.32284e-06
-0.36388	-0.000209465	0.339622	1.33124e-06
-0.365138	-0.000209865	0.340883	1.34431e-06
-0.366391	-0.000210264	0.342133	1.3442e-06
-0.367644	-0.000210658	0.343387	1.34678e-06
-0.368904	-0.000211068	0.344635	1.35488e-06
-0.370153	-0.00021144	0.345894	1.36418e-06
-0.371407	-0.00021183	0.347145	1.36461e-06
-0.372663	-0.000212213	0.348393	1.36849e-06
-0.373913	-0.000212592	0.349649	1.38057e-06
-0.375167	-0.000212981	0.350903	1.39064e-06
-0.37642	-0.000213351	0.352152	1.39465e-06
-0.377669	-0.000213732	0.353408	1.40275e-06
-0.378924	-0.000214101	0.354658	1.40986e-06
-0.380186	-0.000214475	0.355911	1.41819e-06
-0.381438	-0.000214839	0.357166	1.43033e-06
-0.382689	-0.000215207	0.358416	1.43097e-06
-0.383944	-0.000215566	0.359671	1.43858e-06
-0.385195	-0.000215922	0.360924	1.44737e-06
-0.386457	-0.000216282	0.362176	1.4507e-06
-0.387695	-0.000216635	0.363429	1.46254e-06
-0.388946	-0.000216984	0.364684	1.46903e-06
-0.390198	-0.000217337	0.365897	1.46823e-06
-0.391449	-0.000217674	0.367151	1.48612e-06
-0.392709	-0.000218031	0.368404	1.49095e-06
-0.393961	-0.000218369	0.369663	1.50181e-06
-0.39521	-0.000218708	0.370908	1.5059e-06
-0.396469	-0.000219047	0.372163	1.52661e-06
-0.397718	-0.000219383	0.373415	1.52366e-06
-0.398966	-0.000219719	0.374672	1.53693e-06
-0.40022	-0.000220051	0.375921	1.54233e-06
-0.401477	-0.000220384	0.377173	1.5512e-06
-0.402691	-0.000220648	0.378425	1.55949e-06
-0.403951	-0.00022099	0.37968	1.57044e-06
-0.405213	-0.000221323	0.380936	1.57697e-06
-0.406465	-0.000221642	0.382186	1.5869e-06
-0.407723	-0.000221958	0.383439	1.59582e-06
-0.408971	-0.000222265	0.384687	1.60714e-06
-0.410214	-0.000222591	0.385943	1.61535e-06
-0.411464	-0.000222906	0.387197	1.62373e-06
-0.41272	-0.000223209	0.388453	1.63289e-06
-0.413971	-0.000223515	0.389706	1.64569e-06
-0.415226	-0.000223817	0.390956	1.65576e-06
-0.416478	-0.000224114	0.392207	1.66382e-06
-0.417728	-0.000224412	0.393461	1.67489e-06
-0.418982	-0.000224708	0.394709	1.68391e-06
-0.420241	-0.000224997	0.395964	1.69516e-06
-0.421494	-0.000225284	0.397219	1.6932e-06
-0.422746	-0.000225573	0.398473	1.71724e-06
-0.424	-0.000225857	0.399723	1.72635e-06
-0.425253	-0.000226137	0.40098	1.73436e-06
-0.426505	-0.000226418	0.402228	1.74736e-06
-0.427763	-0.000226687	0.403483	1.75991e-06
-0.429012	-0.000226964	0.404736	1.77205e-06
-0.430263	-0.000227241	0.405991	1.78345e-06
-0.431519	-0.000227511	0.407243	1.79394e-06
-0.43277	-0.000227778	0.408497	1.80618e-06
-0.434026	-0.000228042	0.409745	1.81693e-06
-0.435282	-0.000228305	0.411	1.83008e-06
-0.436531	-0.000228571	0.412253	1.83491e-06
-0.437784	-0.000228822	0.413511	1.85122e-06
-0.439038	-0.000229077	0.414754	1.86611e-06
-0.440293	-0.000229327	0.416011	1.88004e-06
-0.441547	-0.000229578	0.417266	1.88972e-06
-0.442804	-0.000229823	0.418519	1.90223e-06
-0.444053	-0.000230066	0.419774	1.91751e-06
-0.445302	-0.000230317	0.421026	1.9264e-06
-0.446556	-0.000230552	0.422274	1.9423e-06
-0.447779	-0.000230742	0.423528	1.95474e-06
-0.449064	-0.000231068	0.424784	1.96911e-06
-0.450281	-0.000231219	0.426	1.98131e-06
-0.451537	-0.000231468	0.427253	1.99451e-06
-0.452789	-0.000231705	0.428509	2.00803e-06
-0.454041	-0.000231929	0.429756	2.02488e-06
-0.455299	-0.000232157	0.431014	2.03524e-06
-0.456548	-0.00023238	0.432265	2.05199e-06
-0.457804	-0.000232603	0.433517	2.06464e-06
-0.459054	-0.000232815	0.434772	2.08119e-06
-0.460306	-0.000233036	0.436025	2.0943e-06
-0.46156	-0.000233248	0.437274	2.11196e-06
-0.462815	-0.000233457	0.43853	2.12429e-06
-0.464068	-0.000233669	0.439786	2.14054e-06
-0.465318	-0.000233879	0.441035	2.15677e-06
-0.466577	-0.000234085	0.442287	2.17079e-06
-0.46783	-0.000234286	0.443542	2.18795e-06
-0.469081	-0.000234487	0.444792	2.20264e-06
-0.470335	-0.000234682	0.446042	2.21943e-06
-0.471586	-0.000234878	0.447295	2.23523e-06
-0.47284	-0.00023507	0.448549	2.25262e-06
-0.474093	-0.000235259	0.449802	2.26771e-06
-0.475349	-0.000235451	0.451053	2.28474e-06
-0.476599	-0.000235642	0.452309	2.30245e-06
-0.477853	-0.000235828	0.453561	2.32093e-06
-0.47911	-0.000236002	0.454814	2.33841e-06
-0.480364	-0.000236191	0.456068	2.3555e-06
-0.481613	-0.000236367	0.45732	2.37318e-06
-0.482866	-0.000236546	0.458573	2.39218e-06
-0.484081	-0.000236669	0.459825	2.41045e-06
-0.485333	-0.000236865	0.461077	2.42808e-06
-0.486588	-0.000237038	0.462328	2.44778e-06
-0.487843	-0.000237211	0.463589	2.4675e-06
-0.489097	-0.000237368	0.464832	2.48537e-06
-0.49035	-0.000237541	0.466085	2.50438e-06
-0.491604	-0.000237705	0.46734	2.52687e-06
-0.492857	-0.000237865	0.468593	2.54404e-06
-0.494113	-0.000238024	0.469846	2.56774e-06
-0.495362	-0.000238177	0.4711	2.58649e-06
-0.496618	-0.000238336	0.472354	2.60939e-06
-0.497866	-0.000238491	0.473608	2.62763e-06
-0.49912	-0.000238643	0.474858	2.65129e-06
-0.500373	-0.00023879	0.476114	2.67174e-06
-0.500087	-0.00023684	0.477364	2.69492e-06
-0.500077	-0.000235161	0.478619	2.71361e-06
-0.500078	-0.000234899	0.479836	2.72854e-06
-0.500079	-0.000234662	0.481089	2.74187e-06
-0.500077	-0.000234425	0.482344	2.78259e-06
-0.500077	-0.000234209	0.483593	2.80246e-06
-0.50008	-0.000234011	0.484842	2.82857e-06
-0.500081	-0.000233814	0.486089	2.85173e-06
-0.500081	-0.000233642	0.487343	2.87562e-06
-0.500081	-0.000233457	0.488609	2.89916e-06
-0.500079	-0.000233323	0.489858	2.92423e-06
-0.500081	-0.000233153	0.491115	2.94976e-06
-0.50008	-0.000233006	0.492365	2.97437e-06
-0.500078	-0.000232864	0.493617	2.99978e-06
-0.500077	-0.000232727	0.494871	3.02284e-06
-0.500079	-0.000232604	0.496127	3.0475e-06
-0.50008	-0.000232479	0.497375	3.07541e-06
-0.50008	-0.000232365	0.498631	3.104e-06
-0.500077	-0.000232251	0.499885	3.12745e-06
-0.500077	-0.000232142	0.498621	2.45568e-06
-0.50008	-0.000232027	0.497365	2.33049e-06
-0.500078	-0.000231904	0.496115	2.23851e-06
-0.500078	-0.0002318	0.494858	2.16147e-06
-0.500077	-0.000231681	0.49361	2.08747e-06
-0.500078	-0.000231575	0.492356	2.01683e-06
-0.500076	-0.00023147	0.491103	1.95959e-06
-0.500077	-0.000231382	0.489851	1.90077e-06
-0.500078	-0.000231282	0.488597	1.8479e-06
-0.500076	-0.000231193	0.487339	1.80024e-06
-0.500077	-0.000231107	0.486099	1.75368e-06
-0.500078	-0.000231021	0.484829	1.71043e-06
-0.500073	-0.00023094	0.483589	1.66435e-06
-0.500074	-0.00023086	0.482333	1.62539e-06
-0.500073	-0.000230785	0.481086	1.58824e-06
-0.500071	-0.000230709	0.479832	1.55301e-06
-0.500071	-0.000230641	0.478573	1.52209e-06
-0.500069	-0.000230567	0.477326	1.47921e-06
-0.50007	-0.0002305	0.47607	1.4479e-06
-0.500069	-0.000230442	0.474823	1.41396e-06
-0.498819	-0.000228728	0.473566	1.38034e-06
-0.497563	-0.000227912	0.472315	1.34533e-06
-0.496311	-0.000227233	0.471099	1.33347e-06
-0.495063	-0.000226615	0.469846	1.30743e-06
-0.493808	-0.000226026	0.46859	1.26425e-06
-0.492553	-0.000225469	0.46734	1.23773e-06
-0.491306	-0.000224937	0.466085	1.21344e-06
-0.490051	-0.000224426	0.464837	1.19365e-06
-0.488794	-0.000223921	0.46358	1.15868e-06
-0.48754	-0.000223439	0.462325	1.12906e-06
-0.486286	-0.00022297	0.461073	1.11459e-06
-0.485034	-0.000222508	0.459822	1.08336e-06
-0.483781	-0.000222055	0.458569	1.06311e-06
-0.482528	-0.000221612	0.457308	1.03351e-06
-0.481275	-0.000221176	0.456065	1.02328e-06
-0.480062	-0.000220791	0.454821	1.33809e-06
-0.478806	-0.000220348	0.453558	1.01337e-06
-0.47755	-0.000219918	0.451668	1.28662e-06
-0.476296	-0.000219503	0.450023	1.2719e-06
-0.475047	-0.000219089	0.446512	1.19727e-06
-0.47379	-0.000218682	0.441213	9.93164e-07
-0.472535	-0.000218277	0.434057	-3.00382e-07
-0.471282	-0.000217873	0.426111	-6.40674e-07
-0.470029	-0.000217476	0.418421	-7.70372e-07
-0.468774	-0.000217077	0.410938	-8.60859e-07
-0.467524	-0.000216678	0.403706	-9.67254e-07
-0.466267	-0.000216278	0.396679	1.59819e-07
-0.465017	-0.000215892	0.389802	-1.46522e-06
-0.463765	-0.0002155	0.382181	-1.85918e-06
-0.462513	-0.000215108	0.374806	-1.92411e-06
-0.461256	-0.000214713	0.367614	-1.97331e-06
-0.460006	-0.000214325	0.360665	-1.9619e-06
-0.458755	-0.000213935	0.3539	-1.98858e-06
-0.457501	-0.000213542	0.347393	-1.98201e-06
-0.456249	-0.000213153	0.341089	-1.96976e-06
-0.455001	-0.000212768	0.335003	-1.9272e-06
-0.453745	-0.000212378	0.329137	-1.9233e-06
-0.452497	-0.000211986	0.32348	-1.89535e-06
-0.45124	-0.000211592	0.318079	-1.85446e-06
-0.449987	-0.000211206	0.312853	-1.81456e-06
-0.448733	-0.000210813	0.307877	-1.7926e-06
-0.447482	-0.000210419	0.303082	-1.73851e-06
-0.446227	-0.000210029	0.29854	-1.6789e-06
-0.444975	-0.00020963	0.294205	-1.61247e-06
-0.443722	-0.000209238	0.290131	-1.56475e-06
-0.442509	-0.000208893	0.286232	-1.51638e-06
-0.441254	-0.000208471	0.282544	-1.4546e-06
-0.44	-0.000208081	0.279107	-1.36917e-06
-0.438741	-0.000207673	0.275883	-1.3281e-06
-0.437491	-0.000207268	0.272875	-1.24714e-06
-0.436239	-0.000206865	0.270085	-1.18242e-06
-0.434984	-0.000206465	0.267507	-1.10874e-06
-0.433727	-0.000206061	0.265141	-1.04313e-06
-0.432477	-0.000205658	0.263012	-3.61145e-07
-0.431223	-0.000205255	0.261106	-7.16472e-07
-0.429972	-0.00020485	0.258384	-9.17764e-07
-0.42872	-0.000204447	0.255868	-9.17595e-07
-0.427469	-0.000204036	0.253617	-8.7594e-07
-0.426213	-0.000203621	0.251546	-8.22296e-07
-0.424961	-0.000203206	0.249719	-7.70834e-07
-0.423709	-0.000202799	0.248111	-7.23948e-07
-0.422455	-0.000202385	0.246716	-6.61152e-07
-0.421199	-0.000201967	0.24546	-6.07795e-07
-0.419947	-0.000201552	0.24421	-5.95949e-07
-0.418697	-0.000201135	0.242956	-5.94261e-07
-0.417443	-0.000200711	0.241698	-5.94344e-07
-0.416192	-0.00020029	0.240443	-5.84165e-07
-0.414935	-0.000199867	0.239199	-5.36528e-07
-0.413681	-0.00019945	0.237943	-5.22669e-07
-0.41243	-0.000199021	0.236691	-5.37116e-07
-0.411176	-0.000198598	0.235435	-5.34453e-07
-0.409922	-0.000198162	0.234188	-4.98803e-07
-0.408671	-0.000197731	0.232932	-4.83594e-07
-0.407418	-0.000197306	0.231679	-5.12906e-07
-0.406162	-0.000196866	0.230424	-5.1366e-07
-0.404911	-0.000196433	0.229175	-4.84575e-07
-0.403656	-0.000195991	0.227924	-4.79927e-07
-0.402402	-0.000195558	0.226667	-5.02019e-07
-0.401186	-0.000195175	0.225415	-4.99927e-07
-0.39993	-0.000194702	0.224163	-4.7355e-07
-0.398677	-0.000194265	0.222911	-4.73987e-07
-0.39742	-0.000193812	0.221686	-4.8342e-07
-0.396175	-0.000193391	0.220433	-4.94644e-07
-0.39492	-0.000192921	0.219194	-4.65419e-07
-0.393673	-0.000192475	0.217936	-4.61957e-07
-0.392416	-0.000192023	0.216675	-4.86351e-07
-0.391164	-0.000191566	0.215429	-4.89596e-07
-0.389905	-0.000191113	0.214178	-4.66138e-07
-0.388667	-0.000190655	0.212924	-4.66413e-07
-0.387404	-0.000190197	0.211667	-4.87421e-07
-0.386135	-0.000189736	0.210411	-4.8796e-07
-0.384908	-0.000189267	0.209162	-4.63726e-07
-0.383645	-0.000188814	0.207911	-4.71979e-07
-0.382394	-0.000188346	0.206658	-4.75185e-07
-0.381142	-0.000187874	0.205398	-4.89758e-07
-0.379887	-0.00018741	0.204152	-4.66153e-07
-0.378629	-0.000186937	0.202897	-4.65571e-07
-0.377383	-0.000186463	0.201641	-4.8424e-07
-0.376127	-0.000185993	0.200388	-4.89783e-07
-0.374873	-0.000185522	0.199144	-4.61258e-07
-0.373621	-0.000185034	0.197888	-4.69903e-07
-0.372366	-0.000184562	0.196638	-4.88398e-07
-0.371113	-0.000184083	0.195385	-4.9051e-07
-0.369859	-0.000183602	0.194134	-4.6663e-07
-0.36861	-0.000183114	0.192883	-4.73908e-07
-0.367352	-0.000182625	0.191635	-4.8541e-07
-0.366099	-0.000182142	0.190378	-4.97441e-07
-0.364848	-0.000181653	0.189129	-4.72132e-07
-0.363598	-0.000181165	0.187879	-4.76159e-07
-0.362339	-0.00018067	0.186627	-4.90765e-07
-0.361086	-0.00018017	0.185373	-4.99701e-07
-0.359834	-0.00017968	0.18412	-4.74093e-07
-0.35858	-0.000179182	0.18287	-4.81117e-07
-0.357333	-0.000178682	0.18162	-4.92303e-07
-0.356077	-0.000178177	0.180367	-5.03501e-07
-0.35486	-0.000177734	0.179115	-4.6355e-07
-0.353609	-0.000177209	0.177861	-4.85931e-07
-0.352354	-0.000176695	0.176611	-4.97734e-07
-0.351099	-0.000176181	0.175355	-5.09921e-07
-0.349846	-0.00017567	0.174106	-4.82854e-07
-0.348594	-0.000175168	0.172855	-4.91604e-07
-0.347342	-0.000174648	0.171602	-5.01747e-07
-0.346092	-0.000174128	0.170351	-5.12843e-07
-0.344836	-0.000173611	0.169098	-4.83411e-07
-0.343582	-0.000173083	0.167845	-4.93324e-07
-0.342328	-0.000172569	0.166592	-5.07494e-07
-0.341078	-0.00017204	0.165339	-5.18406e-07
-0.339826	-0.000171515	0.164092	-4.90632e-07
-0.33857	-0.00017099	0.162838	-5.00906e-07
-0.337318	-0.000170464	0.161587	-5.10784e-07
-0.336061	-0.000169931	0.160336	-5.24012e-07
-0.33481	-0.000169388	0.159087	-4.98669e-07
-0.333558	-0.000168868	0.157832	-5.03614e-07
-0.332303	-0.000168332	0.156581	-5.17025e-07
-0.331049	-0.000167785	0.155326	-5.25928e-07
-0.329796	-0.000167249	0.154076	-5.04058e-07
-0.32854	-0.000166708	0.152826	-5.09852e-07
-0.327289	-0.000166168	0.151571	-5.26794e-07
-0.326037	-0.000165626	0.150317	-5.36119e-07
-0.324783	-0.000165077	0.149069	-5.08899e-07
-0.323525	-0.000164519	0.147814	-5.1498e-07
-0.322276	-0.000163978	0.146564	-5.29381e-07
-0.321023	-0.00016343	0.145307	-5.42546e-07
-0.319769	-0.000162864	0.14406	-5.08686e-07
-0.318515	-0.000162331	0.14281	-5.16329e-07
-0.317265	-0.000161767	0.141554	-5.36588e-07
-0.31601	-0.000161207	0.140301	-5.42611e-07
-0.314756	-0.000160647	0.139054	-5.1929e-07
-0.313542	-0.000160151	0.137798	-5.24202e-07
-0.312284	-0.000159561	0.136549	-5.39759e-07
-0.311035	-0.000158998	0.135294	-5.51115e-07
-0.309783	-0.000158425	0.134047	-5.21423e-07
-0.30853	-0.000157855	0.132792	-5.28625e-07
-0.307275	-0.000157282	0.131541	-5.35638e-07
-0.306026	-0.000156709	0.130289	-5.58466e-07
-0.304768	-0.000156133	0.12904	-5.30656e-07
-0.303516	-0.000155557	0.127789	-5.32623e-07
-0.302265	-0.000154982	0.126535	-5.50999e-07
-0.30101	-0.0001544	0.125282	-5.61236e-07
-0.299757	-0.000153824	0.124035	-5.45589e-07
-0.298503	-0.000153235	0.12278	-5.39654e-07
-0.297252	-0.000152657	0.121529	-5.55657e-07
-0.295994	-0.000152065	0.120274	-5.66216e-07
-0.294745	-0.00015148	0.119023	-5.39008e-07
-0.29349	-0.000150881	0.117771	-5.17588e-07
-0.292236	-0.000150297	0.116522	-5.5789e-07
-0.290985	-0.000149703	0.115269	-5.67374e-07
-0.289729	-0.000149105	0.11402	-5.44098e-07
-0.288479	-0.000148518	0.112768	-5.44791e-07
-0.287222	-0.000147918	0.11152	-5.67457e-07
-0.285972	-0.000147323	0.110262	-5.72266e-07
-0.284716	-0.000146719	0.10901	-5.52213e-07
-0.283463	-0.000146123	0.107759	-5.49299e-07
-0.282212	-0.00014552	0.106507	-5.67811e-07
-0.280959	-0.000144915	0.10525	-5.73988e-07
-0.279706	-0.000144303	0.103999	-5.57172e-07
-0.278456	-0.0001437	0.102747	-5.51782e-07
-0.277204	-0.00014309	0.101495	-5.78633e-07
-0.27595	-0.000142476	0.100243	-5.82053e-07
-0.2747	-0.000141859	0.0989952	-5.51259e-07
-0.273443	-0.000141248	0.0977408	-5.52925e-07
-0.272191	-0.000140636	0.0964868	-5.85921e-07
-0.270938	-0.000140012	0.0952336	-5.78538e-07
-0.269723	-0.000139469	0.0939863	-5.6956e-07
-0.268465	-0.000138819	0.0927318	-5.57076e-07
-0.267216	-0.000138188	0.0914801	-5.89341e-07
-0.26596	-0.000137562	0.0902235	-5.87011e-07
-0.264709	-0.000136944	0.0889754	-5.70051e-07
-0.263458	-0.000136306	0.0877239	-5.6491e-07
-0.262203	-0.000135671	0.0864772	-5.90398e-07
-0.26095	-0.000135037	0.0852202	-5.92066e-07
-0.259695	-0.000134402	0.0839714	-5.60643e-07
-0.258442	-0.000133771	0.0827176	-5.63497e-07
-0.25719	-0.000133131	0.0814667	-5.89568e-07
-0.255937	-0.000132495	0.0802142	-5.88718e-07
-0.254684	-0.000131861	0.0789651	-5.77752e-07
-0.253429	-0.000131218	0.0777098	-5.69922e-07
-0.252179	-0.000130568	0.0764589	-6.03323e-07
-0.250923	-0.000129934	0.0752084	-5.92839e-07
-0.249669	-0.000129288	0.0739542	-5.84674e-07
-0.248417	-0.000128637	0.0727038	-5.74824e-07
-0.247168	-0.000127985	0.0714483	-6.11518e-07
-0.245918	-0.000127345	0.0701964	-5.9652e-07
-0.244657	-0.000126691	0.0689451	-5.89947e-07
-0.243403	-0.000126032	0.0676927	-5.78499e-07
-0.242151	-0.000125382	0.0664429	-6.14563e-07
-0.240896	-0.000124723	0.0651916	-5.92602e-07
-0.239645	-0.00012406	0.0639369	-5.96798e-07
-0.238394	-0.000123414	0.0626869	-5.84399e-07
-0.237137	-0.00012275	0.0614309	-6.23397e-07
-0.235887	-0.000122087	0.0601764	-5.92518e-07
-0.23463	-0.00012142	0.0589264	-5.99044e-07
-0.233379	-0.000120761	0.0576789	-5.84458e-07
-0.232122	-0.000120093	0.0564246	-6.20553e-07
-0.230871	-0.000119419	0.055168	-5.92769e-07
-0.229619	-0.000118758	0.053923	-6.03734e-07
-0.228365	-0.000118082	0.0526702	-5.94463e-07
-0.227115	-0.000117414	0.0514205	-6.33719e-07
-0.225857	-0.000116738	0.0501631	-6.02132e-07
-0.224607	-0.00011607	0.0489162	-6.09301e-07
-0.223354	-0.000115387	0.0476679	-6.19379e-07
-0.222101	-0.000114714	0.0464105	-6.38474e-07
-0.220846	-0.000114036	0.045159	-6.05613e-07
-0.219594	-0.000113351	0.0439082	-6.17274e-07
-0.218341	-0.000112669	0.0426582	-6.3983e-07
-0.217084	-0.000111985	0.0414042	-6.41546e-07
-0.215831	-0.000111301	0.0401523	-6.11997e-07
-0.214581	-0.000110617	0.0388995	-6.19161e-07
-0.213326	-0.000109917	0.0376496	-6.37764e-07
-0.212071	-0.000109237	0.0363969	-6.44871e-07
-0.21082	-0.000108545	0.0351484	-6.11307e-07
-0.209602	-0.000107932	0.0338979	-6.19415e-07
-0.208348	-0.000107204	0.0326419	-6.53007e-07
-0.207093	-0.000106509	0.0313909	-6.41071e-07
-0.205839	-0.000105809	0.0301419	-6.15673e-07
-0.204584	-0.00010511	0.028888	-6.30676e-07
-0.203335	-0.000104409	0.0276301	-6.56403e-07
-0.20208	-0.000103709	0.0263808	-6.53986e-07
-0.200829	-0.000103006	0.0251322	-6.26901e-07
-0.199555	-0.000102335	0.023884	-6.3162e-07
-0.198305	-0.00010157	0.022629	-6.67311e-07
-0.197055	-0.000100875	0.0213774	-6.59756e-07
-0.1958	-0.000100161	0.0201237	-6.32378e-07
-0.19455	-0.000102149	0.0188731	-6.25622e-07
-0.1933	-0.00010031	0.0176137	-6.77529e-07
-0.191428	-9.97848e-05	0.0163669	-6.67476e-07
-0.189783	-9.73003e-05	0.0151181	-6.36521e-07
-0.187342	-9.38806e-05	0.0138672	-6.38244e-07
-0.185121	-9.16185e-05	0.0126145	-6.74548e-07
-0.183129	-8.98985e-05	0.0113596	-6.73818e-07
-0.181353	-8.86184e-05	0.0101104	-6.45939e-07
-0.17979	-8.76792e-05	0.00885961	-6.44484e-07
-0.178451	-8.7111e-05	0.00760579	-6.82989e-07
-0.1772	-8.6576e-05	0.0063566	-6.67777e-07
-0.175949	-8.59632e-05	0.00510685	-6.49213e-07
-0.174698	-8.53043e-05	0.00385318	-6.35464e-07
-0.173446	-8.46275e-05	0.00259879	-6.87356e-07
-0.172194	-8.39926e-05	0.00134516	-6.85893e-07
-0.170941	-8.35651e-05	9.56059e-05	-6.61744e-07
-0.169691	-8.30732e-05	-0.00114536	-5.83519e-07
-0.168436	-8.25361e-05	-0.00239508	-6.9143e-07
-0.167188	-8.19681e-05	-0.0036433	-6.88906e-07
-0.165932	-8.1375e-05	-0.00489273	-6.69199e-07
-0.164683	-8.07771e-05	-0.00614324	-6.53712e-07
-0.163431	-8.01553e-05	-0.00740204	-6.94631e-07
-0.162181	-7.95141e-05	-0.00864887	-6.93043e-07
-0.16093	-7.88619e-05	-0.00990205	-6.73957e-07
-0.159677	-7.81994e-05	-0.0111522	-6.56084e-07
-0.158422	-7.75175e-05	-0.0124104	-7.01397e-07
-0.157173	-7.68473e-05	-0.0136648	-7.02871e-07
-0.155922	-7.61659e-05	-0.0149143	-6.81098e-07
-0.154668	-7.54655e-05	-0.0161649	-6.58671e-07
-0.153417	-7.47779e-05	-0.0174198	-7.06353e-07
-0.152166	-7.40598e-05	-0.0186707	-6.96411e-07
-0.150915	-7.33443e-05	-0.0199235	-6.81417e-07
-0.149664	-7.26417e-05	-0.021175	-6.66448e-07
-0.148411	-7.19142e-05	-0.0224309	-7.08859e-07
-0.147155	-7.1189e-05	-0.0236795	-7.10512e-07
-0.145904	-7.04609e-05	-0.0249333	-6.95048e-07
-0.144654	-6.97363e-05	-0.0261826	-6.71295e-07
-0.143401	-6.89851e-05	-0.0274375	-7.10994e-07
-0.142148	-6.82639e-05	-0.0286891	-7.16433e-07
-0.140898	-6.75213e-05	-0.0299433	-6.89147e-07
-0.139646	-6.67899e-05	-0.0311924	-6.73291e-07
-0.138394	-6.6035e-05	-0.0324504	-7.17058e-07
-0.137142	-6.52911e-05	-0.0337012	-7.22216e-07
-0.135887	-6.45376e-05	-0.0349516	-6.92862e-07
-0.134638	-6.37989e-05	-0.0362012	-6.90843e-07
-0.133387	-6.30512e-05	-0.0374534	-7.16053e-07
-0.132129	-6.22849e-05	-0.0387069	-7.28303e-07
-0.130878	-6.15254e-05	-0.0399541	-6.94846e-07
-0.129632	-6.07988e-05	-0.0412112	-6.90476e-07
-0.128379	-6.00144e-05	-0.0424634	-7.20724e-07
-0.127124	-5.92574e-05	-0.0437192	-7.26391e-07
-0.125868	-5.84877e-05	-0.0449682	-6.98254e-07
-0.124619	-5.77304e-05	-0.0462181	-6.8894e-07
-0.123363	-5.69605e-05	-0.0474647	-7.2131e-07
-0.122111	-5.61895e-05	-0.0487234	-7.38251e-07
-0.12086	-5.54314e-05	-0.0499716	-7.02992e-07
-0.119609	-5.46613e-05	-0.05122	-7.03411e-07
-0.118357	-5.38917e-05	-0.0524748	-7.27255e-07
-0.117107	-5.31237e-05	-0.0537325	-7.43277e-07
-0.115855	-5.23473e-05	-0.0549803	-7.11658e-07
-0.114601	-5.15729e-05	-0.0562326	-7.04858e-07
-0.11335	-5.07972e-05	-0.0574836	-7.29576e-07
-0.112098	-5.00211e-05	-0.058736	-7.49515e-07
-0.110843	-4.92293e-05	-0.0599852	-7.15877e-07
-0.109594	-4.84593e-05	-0.0612402	-7.07305e-07
-0.108344	-4.76871e-05	-0.0624907	-7.35787e-07
-0.107095	-4.69027e-05	-0.0637479	-7.53342e-07
-0.105838	-4.61075e-05	-0.0649939	-7.17619e-07
-0.104588	-4.5337e-05	-0.0662446	-7.16232e-07
-0.103336	-4.45433e-05	-0.0674992	-7.43605e-07
-0.102084	-4.37586e-05	-0.0687529	-7.50536e-07
-0.100836	-4.29805e-05	-0.0700016	-7.2077e-07
-0.0995793	-4.21785e-05	-0.0712532	-7.19728e-07
-0.0983251	-4.13931e-05	-0.0725076	-7.43305e-07
-0.0970736	-4.05919e-05	-0.0737602	-7.65045e-07
-0.0958231	-3.9806e-05	-0.0750093	-7.28995e-07
-0.0945721	-3.90119e-05	-0.0762609	-7.19543e-07
-0.093322	-3.82273e-05	-0.0775154	-7.49864e-07
-0.0920674	-3.74218e-05	-0.0787687	-7.6884e-07
-0.0908161	-3.66295e-05	-0.0800171	-7.33286e-07
-0.089564	-3.58328e-05	-0.0812728	-7.33683e-07
-0.088314	-3.50437e-05	-0.0825276	-7.56766e-07
-0.0870598	-3.42319e-05	-0.0837798	-7.75686e-07
-0.0858129	-3.34421e-05	-0.0850273	-7.36605e-07
-0.0845574	-3.26341e-05	-0.086285	-7.21115e-07
-0.0833065	-3.18324e-05	-0.0875356	-7.49814e-07
-0.082055	-3.10312e-05	-0.0887923	-7.70661e-07
-0.0808036	-3.02292e-05	-0.0900406	-7.34068e-07
-0.0795529	-2.94198e-05	-0.0912931	-7.31641e-07
-0.0782969	-2.86166e-05	-0.0925437	-7.58659e-07
-0.0770467	-2.78054e-05	-0.0937966	-7.74176e-07
-0.0758007	-2.70172e-05	-0.0950495	-7.43423e-07
-0.0745456	-2.61921e-05	-0.0962997	-7.42654e-07
-0.0732946	-2.53929e-05	-0.0975502	-7.74261e-07
-0.0720429	-2.45787e-05	-0.098802	-7.9015e-07
-0.0707874	-2.37568e-05	-0.100052	-7.56164e-07
-0.069536	-2.29475e-05	-0.101308	-7.61358e-07
-0.0682841	-2.2139e-05	-0.102559	-7.80437e-07
-0.0670354	-2.13286e-05	-0.103812	-7.98018e-07
-0.0657834	-2.0509e-05	-0.105066	-7.64281e-07
-0.0645324	-1.9699e-05	-0.106316	-7.67385e-07
-0.0632829	-1.88794e-05	-0.107566	-7.88621e-07
-0.0620275	-1.80602e-05	-0.108824	-8.01952e-07
-0.0607767	-1.72432e-05	-0.110073	-7.69445e-07
-0.0595258	-1.64284e-05	-0.111324	-7.75298e-07
-0.0582748	-1.56022e-05	-0.112579	-7.97206e-07
-0.0570193	-1.4787e-05	-0.113832	-8.0921e-07
-0.0557701	-1.39697e-05	-0.115084	-7.56711e-07
-0.0545133	-1.31361e-05	-0.116336	-7.66544e-07
-0.0532637	-1.23187e-05	-0.11759	-7.91254e-07
-0.0520105	-1.14868e-05	-0.118843	-7.9861e-07
-0.0507538	-1.06615e-05	-0.120093	-7.82604e-07
-0.0495042	-1.26939e-05	-0.121343	-7.81709e-07
-0.0482607	-1.08439e-05	-0.122595	-8.03856e-07
-0.0463725	-1.1095e-05	-0.123846	-8.11455e-07
-0.0446955	-9.98201e-06	-0.125096	-7.82335e-07
-0.0412351	-2.74479e-06	-0.126349	-7.88098e-07
-0.0369788	4.32968e-06	-0.1276	-8.12654e-07
-0.0329412	5.48437e-06	-0.128852	-8.157e-07
-0.0291078	1.25566e-05	-0.130102	-7.90195e-07
-0.0244969	1.95416e-05	-0.131355	-7.97106e-07
-0.0201043	2.50844e-05	-0.13261	-8.15654e-07
-0.0159279	2.99122e-05	-0.13386	-8.21975e-07
-0.0119768	3.41066e-05	-0.135109	-7.97395e-07
-0.00824411	3.77562e-05	-0.13636	-8.05728e-07
-0.00473456	4.08801e-05	-0.137612	-8.10142e-07
-0.001438	4.36295e-05	-0.138863	-8.16495e-07
0.00170491	4.59677e-05	-0.140113	-7.91931e-07
0.0045644	4.79623e-05	-0.141364	-8.14742e-07
0.00720341	4.94931e-05	-0.142619	-8.38166e-07
0.00962787	5.07132e-05	-0.143875	-8.42147e-07
0.0118296	5.16008e-05	-0.145126	-8.06401e-07
0.0138099	5.21556e-05	-0.146376	-8.21852e-07
0.0155662	5.238e-05	-0.147625	-8.44288e-07
0.0171099	5.23566e-05	-0.148883	-8.46119e-07
0.0184368	5.20635e-05	-0.150132	-8.2804e-07
0.0196876	5.18331e-05	-0.151379	-8.41586e-07
0.0209419	5.17823e-05	-0.152631	-8.59608e-07
0.0221912	5.18474e-05	-0.153885	-8.65409e-07
0.0234415	5.20074e-05	-0.155137	-8.39172e-07
0.0246923	5.21002e-05	-0.156391	-8.10447e-07
0.0259452	5.20006e-05	-0.157641	-8.66933e-07
0.0272002	5.20395e-05	-0.158897	-8.46049e-07
0.0284503	5.21587e-05	-0.160147	-8.29175e-07
0.0297046	5.24024e-05	-0.161399	-8.41915e-07
0.0309557	5.2671e-05	-0.162651	-8.69775e-07
0.032207	5.30184e-05	-0.163903	-8.70004e-07
0.0334633	5.3436e-05	-0.165152	-8.48814e-07
0.0347164	5.38804e-05	-0.166403	-8.5232e-07
0.0359662	5.43623e-05	-0.167654	-8.78066e-07
0.037215	5.4881e-05	-0.168905	-8.80487e-07
0.0384655	5.54314e-05	-0.170161	-8.58111e-07
0.0397171	5.6012e-05	-0.171411	-8.60109e-07
0.0409719	5.66216e-05	-0.17266	-8.75961e-07
0.0422256	5.72496e-05	-0.173913	-8.72764e-07
0.043476	5.78925e-05	-0.175165	-8.5977e-07
0.0447267	5.8553e-05	-0.176412	-8.67704e-07
0.0459763	5.9217e-05	-0.177669	-8.9426e-07
0.0472277	5.99137e-05	-0.178919	-8.8221e-07
0.0484789	6.06212e-05	-0.180169	-8.61499e-07
0.0497253	6.13338e-05	-0.181421	-8.484e-07
0.0509765	6.20548e-05	-0.182671	-9.02852e-07
0.0522311	6.27954e-05	-0.183923	-8.99376e-07
0.0534807	6.35395e-05	-0.185176	-8.8646e-07
0.0547361	6.43092e-05	-0.186429	-8.87502e-07
0.0559864	6.50596e-05	-0.187679	-8.98507e-07
0.0572403	6.58325e-05	-0.188935	-8.80518e-07
0.0584902	6.66079e-05	-0.190187	-8.82925e-07
0.0597452	6.73994e-05	-0.191435	-8.72013e-07
0.0609947	6.81771e-05	-0.192688	-9.1258e-07
0.06225	6.89935e-05	-0.193942	-9.05073e-07
0.0635006	6.97698e-05	-0.195193	-8.8915e-07
0.0647523	7.05743e-05	-0.196444	-8.81917e-07
0.0660054	7.13948e-05	-0.197695	-9.33361e-07
0.0672558	7.21995e-05	-0.198949	-9.28926e-07
0.0685079	7.30037e-05	-0.200232	-8.98424e-07
0.0697624	7.38304e-05	-0.201448	-9.12031e-07
0.0710135	7.46496e-05	-0.2027	-9.4695e-07
0.0722674	7.54636e-05	-0.203956	-9.4198e-07
0.0735162	7.62945e-05	-0.205206	-9.2242e-07
0.0747715	7.71222e-05	-0.20646	-9.26408e-07
0.0760216	7.79621e-05	-0.207716	-9.61648e-07
0.077271	7.87858e-05	-0.208966	-9.51027e-07
0.0785206	7.9622e-05	-0.21022	-9.36125e-07
0.0797712	8.048e-05	-0.211472	-9.32167e-07
0.0810245	8.13166e-05	-0.212724	-9.71477e-07
0.082278	8.21723e-05	-0.213979	-9.6237e-07
0.0835297	8.30134e-05	-0.215232	-9.49863e-07
0.0847802	8.38723e-05	-0.216486	-9.44102e-07
0.0860317	8.473e-05	-0.217739	-9.86448e-07
0.0872821	8.55722e-05	-0.218993	-9.7169e-07
0.0885327	8.64219e-05	-0.220246	-9.53231e-07
0.0897832	8.72694e-05	-0.221497	-9.54362e-07
0.0910381	8.81524e-05	-0.222753	-9.95661e-07
0.0922893	8.90165e-05	-0.22401	-9.8255e-07
0.0935382	8.98744e-05	-0.225262	-9.65754e-07
0.0947938	9.07662e-05	-0.226516	-9.67741e-07
0.0960445	9.1614e-05	-0.227767	-7.09696e-07
0.0972942	9.24958e-05	-0.22902	-6.89736e-07
0.0985479	9.33552e-05	-0.230273	-9.70988e-07
0.0997999	9.42157e-05	-0.231956	-7.24263e-07
0.101051	9.51129e-05	-0.233397	-1.05409e-06
0.102309	9.59895e-05	-0.235659	-1.3072e-06
0.103559	9.68608e-05	-0.237659	-1.29412e-06
0.104808	9.77254e-05	-0.239485	-1.26246e-06
0.10606	9.86169e-05	-0.241059	-1.21437e-06
0.107313	9.95031e-05	-0.242418	-1.15566e-06
0.108564	9.84771e-05	-0.24367	-1.12297e-06
0.109813	0.000100372	-0.244925	-1.11748e-06
0.111064	0.000101676	-0.246177	-1.12322e-06
0.112319	0.00010289	-0.247429	-1.13e-06
0.113575	0.000104052	-0.248679	-1.1259e-06
0.114826	0.000105047	-0.249936	-1.11957e-06
0.116075	0.000105871	-0.251193	-1.11776e-06
0.117327	0.00010673	-0.252445	-1.11747e-06
0.118577	0.000107584	-0.253692	-1.11855e-06
0.119826	0.000108465	-0.254937	-1.13919e-06
0.121076	0.000109335	-0.256202	-1.12537e-06
0.122325	0.000110217	-0.257451	-1.12609e-06
0.123581	0.000111104	-0.258708	-1.13114e-06
0.124835	0.000111952	-0.259955	-1.13506e-06
0.126086	0.000112871	-0.261217	-1.13797e-06
0.127338	0.00011377	-0.262471	-1.13642e-06
0.128589	0.000114657	-0.263722	-1.14534e-06
0.12984	0.000115542	-0.264975	-1.14414e-06
0.13109	0.000116431	-0.266224	-1.15102e-06
0.132339	0.000117337	-0.267484	-1.15339e-06
0.133594	0.000118224	-0.268734	-1.15969e-06
0.134845	0.000119128	-0.269995	-1.15054e-06
0.136095	0.000120009	-0.271242	-1.16489e-06
0.137349	0.000120914	-0.272506	-1.16162e-06
0.138602	0.000121804	-0.273749	-1.17138e-06
[truncated: 39,490 more rows]
