# Supplementary material for: In situ assembly of bioresorbable organic bioelectronics in the brain
Source: Nat Commun. 2023 Jul 24;14:4453. doi: 10.1038/s41467-023-40175-3 (PMC10366153; doi:10.1038/s41467-023-40175-3)
Supplement: Supplementary file 11 — Source data [file 41467_2023_40175_MOESM11_ESM.zip › Source/Fig2j.xlsx]

## Sheet: ETE-S
	Experiment 1											Experiment 2
		ETE-S (µg/ml)											ETE-S (µg/ml)
	Ctrl	10	25	50	100	250	500	1000				Ctrl	10	25	50	100	250	500	1000
OD (Well) 1	1.1975	0.7877	1.1763	1.7089	1.1142	0.5987	0.27	0.2019			OD (Well) 1	1.8083	2.8223	2.2902	1.7606	2.0032	0.712	0.1829	0.1199
OD (Well) 2	1.1907	0.9469	1.3297	0.8858	0.9537	0.5963	0.2975	0.1732			OD (Well) 2	3.2203	3.201	2.4865	1.6782	1.3359	0.7314	0.2079	0.0891
OD (Well) 3	1.111	1.4919	1.1188	1.2642	1.2234	0.7455	0.3309	0.2134			OD (Well) 3	3.2389	2.9921	2.7548	2.0314	1.3488	0.6876	0.146	0.1135
	% Cell viability											% Cell viability
Well 1	102.666	67.5326	100.849	146.511	95.5247	51.3289	23.1481	17.3097			Well 1	65.6172	102.412	83.1037	63.8863	72.6894	25.8361	6.63683	4.35077
Well 2	102.083	81.1814	114	75.9431	81.7644	51.1231	25.5058	14.8491			Well 2	116.854	116.154	90.2268	60.8963	48.4754	26.5401	7.544	3.23314
Well 3	95.2503	127.906	95.9191	108.385	104.887	63.9146	28.3693	18.2956			Well 3	117.529	108.573	99.9625	73.7127	48.9435	24.9507	5.29785	4.11854
Mean	100	92.2068	103.589	110.279	94.0586	55.4555	25.6744	16.8181			Mean	100	109.046	91.0977	66.1651	56.7028	25.7756	6.49289	3.90082
												Mean of three experiments
	Experiment 3										Mean 1	100	92.2068	103.589	110.279	94.0586	55.4555	25.6744	16.8181
		ETE-S (µg/ml)									Mean 2	100	109.046	91.0977	66.1651	56.7028	25.7756	6.49289	3.90082
	Ctrl	10	25	50	100	250	500	1000			Mean 3	100	95.8414	78.6854	93.274	91.9941	45.572	13.4519	10.6795
OD (Well) 1	1.5929	1.3206	1.0827	1.1367	1.1102	0.4459	0.1659	0.1038
OD (Well) 2	1.1977	1.2399	0.8827	1.2987	1.2985	0.7215	0.152	0.1289			Mean	100	99.0315	91.1242	89.9062	80.9185	42.2677	15.2064	10.4662
OD (Well) 3	1.2564	1.3182	1.219	1.3394	1.3143	0.6769	0.2265	0.1995			SEM	6.96465e-06	5.11615	7.18917	12.8456	12.1225	8.72569	5.60629	3.73043
	% Cell viability
Well 1	118.08	97.8947	80.2595	84.2624	82.298	33.0541	12.298	7.69459
Well 2	88.7843	91.9125	65.4337	96.2713	96.2565	53.4841	11.2676	9.55523				% Cell Viability = (Test OD/Control OD)*100
Well 3	93.1357	97.7168	90.3632	99.2884	97.4277	50.1779	16.7902	14.7887
Mean	100	95.8414	78.6854	93.274	91.9941	45.572	13.4519	10.6795

## Sheet: ETE-PC
	Experiment 1										Experiment 2
	ETE-PC (µg/ml)											ETE-PC (µg/ml)
	Ctrl	10	25	50	100	250	500	1000			Ctrl	10	25	50	100	250	500	1000
OD (Well) 1	1.0372	1.2099	1.1558	0.9915	1.5081	1.1114	0.9279	0.7417		OD (Well) 1	3.4938	2.8675	2.8477	2.6437	2.1352	1.4698	1.5396	1.7631
OD (Well) 2	0.8311	1.4568	1.0944	1.1984	1.0603	1.2409	1.023	0.6815		OD (Well) 2	3.6252	3.3637	3.5844	3.3011	2.7049	1.5146	1.4078	1.8199
OD (Well) 3	1.5204	0.8886	1.3261	1.2397	0.7298	1.221	1.6097	0.8829		OD (Well) 3	3.7642	3.4265	3.5436	3.2204	2.3815	1.4221	1.5345	1.7847
	% Cell viability										% Cell viability
Well 1	91.8228	107.112	102.322	87.777	133.511	98.3917	82.1465	65.6623		Well 1	96.3081	79.0438	78.4981	72.8747	58.8577	40.5157	42.4397	48.6006
Well 2	73.5769	128.97	96.8867	106.094	93.8679	109.856	90.5657	60.3329		Well 2	99.9302	92.7218	98.8055	90.9962	74.5617	41.7506	38.8066	50.1663
Well 3	134.6	78.6673	117.399	109.75	64.6088	108.095	142.506	78.1627		Well 3	103.762	94.4529	97.6808	88.7717	65.6471	39.2008	42.2991	49.196
Mean	100	104.916	105.536	101.207	97.3294	105.448	105.073	68.0526		Mean	100	88.7395	91.6615	84.2142	66.3555	40.489	41.1818	49.321
	Experiment 3
		ETE-PC (µg/ml)									Mean of three experiments
	Ctrl	10	25	50	100	250	500	1000		Mean 1	100	104.916	105.536	101.207	97.3294	105.448	105.073	68.0526
OD (Well) 1	1.4077	1.3325	1.5769	1.5561	1.7979	1.5514	1.6468	1.2394		Mean 2	100	88.7395	91.6615	84.2142	66.3555	40.489	41.1818	49.321
OD (Well) 2	1.3059	1.3878	1.9636	1.7913	1.8664	1.7007	1.5538	0.9872		Mean 3	100	94.4574	109.61	102.195	112.475	99.2864	96.8032	77.8318
OD (Well) 3	1.8691	1.6084	1.4826	1.3359	1.4901	1.2979	1.2356	1.3402
										Mean	100	96.0378	102.269	95.8721	92.0533	81.741	81.0192	65.0685
	% Cell viability									SEM	0	4.73624	5.43267	5.83594	13.5724	20.7025	20.0612	8.36454
Well 1	92.1531	87.2302	103.23	101.868	117.697	101.56	107.805	81.1356
Well 2	85.4889	90.8504	128.544	117.265	122.181	111.334	101.717	64.6257
Well 3	122.358	105.292	97.0563	87.4528	97.5473	84.9652	80.8868	87.7343				% Cell Viability = (Test OD/Control OD)*100
Mean	100	94.4574	109.61	102.195	112.475	99.2864	96.8032	77.8318

## Sheet: A5
	Experiment 1										Experiment 2
		A5 (µg/ml)										A5 (µg/ml)
	Ctrl	10	25	50	100	250	500	1000			Ctrl	10	25	50	100	250	500	1000
OD (Well) 1	1.0545	1.2473	1.3608	1.2452	0.8174	0.8983	0.5654	0.8824		OD (Well) 1	3.7827	3.6121	3.2282	3.4054	3.5359	3.2059	3.2832	2.856
OD (Well) 2	0.7795	1.0573	0.9057	0.8926	1.0333	0.859	0.6248	0.6064		OD (Well) 2	3.6947	3.4744	3.4201	3.3784	3.2883	2.874	2.6558	3.2081
OD (Well) 3	0.9254	0.9872	0.9391	1.1868	1.2971	0.9834	1.0046	0.791		OD (Well) 3	3.8213	3.3517	3.262	3.267	3.3475	3.4632	3.6674	3.441
	% Cell viability										% Cell viability
Well 1	114.644	135.606	147.945	135.377	88.8671	97.6625	61.4699	95.9339		Well 1	100.437	95.9075	85.7143	90.4193	93.8843	85.1222	87.1746	75.8317
Well 2	84.7467	114.949	98.4671	97.0428	112.34	93.3899	67.9278	65.9274		Well 2	98.1007	92.2513	90.8096	89.7024	87.31	76.3097	70.5161	85.1806
Well 3	100.609	107.328	102.098	129.028	141.02	106.915	109.219	85.997		Well 3	101.462	88.9934	86.6117	86.7445	88.8819	91.9539	97.3758	91.3645
Mean	100	119.294	116.17	120.483	114.076	99.3223	79.539	82.6194		Mean	100	92.3841	87.7119	88.9554	90.0254	84.4619	85.0222	84.1256
	Experiment 3
		A5 (µg/ml)									Mean of three experiments
	Ctrl	10	25	50	100	250	500	1000		Mean 1	100	119.294	116.17	120.483	114.076	99.3223	79.539	82.6194
OD (Well) 1	1.3154	1.3473	1.4061	1.7139	1.551	2.0732	2.2228	1.1957		Mean 2	100	92.3841	87.7119	88.9554	90.0254	84.4619	85.0222	84.1256
OD (Well) 2	1.2248	1.2238	1.2292	2.0202	1.414	1.7665	1.6843	1.1612		Mean 3	100	98.33	101.812	140.344	119.223	160.452	153.472	88.9096
OD (Well) 3	1.328	1.2325	1.303	1.6947	1.6468	2.3669	2.0295	1.0823
										Mean	100	103.336	101.898	116.594	107.775	114.745	106.011	85.2182
	% Cell viability									SEM	6.96465e-06	8.16155	8.21533	14.9616	8.99824	23.2524	23.7832	1.89621
Well 1	102.016	104.49	109.051	132.922	120.289	160.788	172.39	92.7331
Well 2	94.9899	94.9124	95.3312	156.678	109.663	137.002	130.627	90.0574
Well 3	102.994	95.5871	101.055	131.433	127.718	183.566	157.399	83.9383			% Cell Viability = (Test OD/Control OD)*100
Mean	100	98.33	101.812	140.344	119.223	160.452	153.472	88.9096
