# Supplementary material for: In situ assembly of bioresorbable organic bioelectronics in the brain
Source: Nat Commun. 2023 Jul 24;14:4453. doi: 10.1038/s41467-023-40175-3 (PMC10366153; doi:10.1038/s41467-023-40175-3)
Supplement: Supplementary file 11 — Source data [file 41467_2023_40175_MOESM11_ESM.zip › Source/Fig4_1d.xlsx]

## Sheet: Sheet1
Fig4, 1d ETE-S										Fig4, 1d ETE-PC
53-56		53-54		53-52		53-50		53-48		28-33		28-31		28-29
U [V]	I [A]	U [V]	I [A]	U [V]	I [A]	U [V]	I [A]	U [V]	I [A]	U [V]	I [A]	U [V]	I [A]	U [V]	I [A]
-0.500057	-1.61906e-09	-0.50005	-6.06101e-08	-0.500063	-1.26187e-07	-0.500062	-6.17738e-08	-0.500068	-1.07479e-08	-0.500067	-1.51617e-08	-0.500079	-4.34333e-08	-0.500075	-1.11506e-07
-0.500058	-9.45246e-10	-0.500054	-6.07538e-08	-0.500058	-1.254e-07	-0.500065	-6.27709e-08	-0.500064	-1.0665e-08	-0.500069	-1.6081e-08	-0.500078	-4.54626e-08	-0.500074	-1.11608e-07
-0.500059	-9.40144e-10	-0.500053	-6.08562e-08	-0.500059	-1.25949e-07	-0.500064	-6.27626e-08	-0.500066	-1.06134e-08	-0.500067	-1.60519e-08	-0.500077	-4.41563e-08	-0.500074	-1.11311e-07
-0.500057	-9.8964e-10	-0.500055	-6.09146e-08	-0.500058	-1.28754e-07	-0.500066	-6.25688e-08	-0.500067	-1.05238e-08	-0.500068	-1.60612e-08	-0.500077	-4.40842e-08	-0.500075	-1.11369e-07
-0.50006	-9.25732e-10	-0.500057	-6.09473e-08	-0.500058	-1.28276e-07	-0.500066	-6.28715e-08	-0.500065	-1.10219e-08	-0.50007	-1.61068e-08	-0.500077	-4.42126e-08	-0.500074	-1.1182e-07
-0.500057	-9.69315e-10	-0.500052	-6.0666e-08	-0.500057	-1.25413e-07	-0.500067	-6.25375e-08	-0.500066	-1.08035e-08	-0.500068	-1.607e-08	-0.500078	-4.4195e-08	-0.500074	-1.1161e-07
-0.500059	-9.82201e-10	-0.500056	-5.8876e-08	-0.500058	-1.28914e-07	-0.50007	-6.26845e-08	-0.500067	-1.07997e-08	-0.500071	-1.62072e-08	-0.500076	-4.38575e-08	-0.500075	-1.1093e-07
-0.500059	-2.8615e-10	-0.500051	-6.24303e-08	-0.500062	-1.27561e-07	-0.500067	-6.29267e-08	-0.500067	-1.06478e-08	-0.500067	-1.61e-08	-0.500076	-4.39596e-08	-0.500076	-1.10984e-07
-0.500061	-1.5375e-09	-0.500054	-6.1331e-08	-0.500058	-1.27422e-07	-0.500068	-6.28919e-08	-0.500067	-1.07319e-08	-0.50007	-1.61577e-08	-0.500075	-4.39012e-08	-0.500076	-1.10538e-07
-0.500057	5.69856e-10	-0.500057	-6.10535e-08	-0.500062	-1.27387e-07	-0.500066	-6.27883e-08	-0.500068	-1.08951e-08	-0.500067	-1.63746e-08	-0.500076	-4.32867e-08	-0.500073	-1.11323e-07
-0.50006	-2.21218e-09	-0.500057	-6.0999e-08	-0.500059	-1.27952e-07	-0.500067	-6.13416e-08	-0.500068	-1.05493e-08	-0.50007	-1.32766e-08	-0.500073	-4.32498e-08	-0.500077	-1.10665e-07
-0.500058	-1.06418e-09	-0.500054	-6.12724e-08	-0.50006	-1.26894e-07	-0.500065	-6.3962e-08	-0.500069	-1.13044e-08	-0.500066	-1.93146e-08	-0.500077	-4.31021e-08	-0.500073	-1.11312e-07
-0.500056	-9.25517e-10	-0.500051	-6.08668e-08	-0.500056	-1.26718e-07	-0.500068	-6.07914e-08	-0.500062	-1.10978e-08	-0.500068	-1.63623e-08	-0.500078	-4.43709e-08	-0.500072	-1.09939e-07
-0.500058	-7.9217e-10	-0.500053	-6.14297e-08	-0.500059	-1.26848e-07	-0.500068	-6.40803e-08	-0.500065	-1.09077e-08	-0.50007	-1.62457e-08	-0.500077	-4.35121e-08	-0.500075	-1.12165e-07
-0.500057	-9.65655e-10	-0.500054	-6.05859e-08	-0.500058	-1.26829e-07	-0.500066	-6.33321e-08	-0.500065	-1.05469e-08	-0.500068	-1.62278e-08	-0.500077	-4.43862e-08	-0.500072	-1.08145e-07
-0.500058	-7.55131e-10	-0.500055	-6.16169e-08	-0.500057	-1.26894e-07	-0.500066	-6.35229e-08	-0.500065	-1.08633e-08	-0.500067	-1.61057e-08	-0.500076	-4.38004e-08	-0.500072	-1.14618e-07
-0.500061	-9.58407e-10	-0.500056	-6.10693e-08	-0.500057	-1.26969e-07	-0.500067	-6.35977e-08	-0.500066	-1.05547e-08	-0.50007	-1.60031e-08	-0.500076	-4.35364e-08	-0.500073	-1.10192e-07
-0.500061	-6.4615e-10	-0.500057	-6.04218e-08	-0.500058	-1.26876e-07	-0.500067	-6.3403e-08	-0.500067	-1.05e-08	-0.500069	-1.61171e-08	-0.500076	-4.36005e-08	-0.500072	-1.11125e-07
-0.498665	-9.61566e-10	-0.500057	-6.17839e-08	-0.500057	-1.26957e-07	-0.498675	-6.31827e-08	-0.500067	-1.0335e-08	-0.498677	-1.60674e-08	-0.498681	-4.34836e-08	-0.500074	-1.11195e-07
-0.497372	-7.83646e-10	-0.499268	-5.84738e-08	-0.500059	-1.26926e-07	-0.497344	-6.28176e-08	-0.499282	-1.03854e-08	-0.49735	-1.60439e-08	-0.497355	-4.32421e-08	-0.500073	-1.10172e-07
-0.496156	-5.19133e-10	-0.498554	-6.20361e-08	-0.499455	-1.25971e-07	-0.496162	-6.28449e-08	-0.498604	-1.01876e-08	-0.496134	-1.60041e-08	-0.496175	-4.31152e-08	-0.499468	-1.09176e-07
-0.495085	-9.5427e-10	-0.497945	-6.09938e-08	-0.498808	-1.26228e-07	-0.495054	-6.30224e-08	-0.497956	-1.11232e-08	-0.495061	-1.53868e-08	-0.495101	-4.2996e-08	-0.49882	-1.08282e-07
-0.494117	-1.51169e-10	-0.497301	-6.08916e-08	-0.498204	-1.24989e-07	-0.494088	-6.24278e-08	-0.497346	-9.40383e-09	-0.494095	-1.6359e-08	-0.494136	-4.27925e-08	-0.498209	-1.09996e-07
-0.493259	-1.32043e-09	-0.49669	-6.08081e-08	-0.497559	-1.25844e-07	-0.493227	-6.17984e-08	-0.496704	-1.24436e-08	-0.493194	-1.4855e-08	-0.493274	-4.27124e-08	-0.497566	-1.0895e-07
-0.492507	-8.25858e-10	-0.49608	-6.06084e-08	-0.496946	-1.2505e-07	-0.492476	-6.23707e-08	-0.496092	-1.03452e-08	-0.492446	-1.67418e-08	-0.492527	-4.26321e-08	-0.496957	-1.08303e-07
-0.491863	-8.06487e-10	-0.495436	-6.04436e-08	-0.496303	-1.25313e-07	-0.49183	-5.99427e-08	-0.495448	-1.18056e-08	-0.491802	-1.59151e-08	-0.49188	-4.18914e-08	-0.496314	-1.08573e-07
-0.491257	-8.49867e-10	-0.494794	-6.02748e-08	-0.495694	-1.26033e-07	-0.491224	-6.25034e-08	-0.494841	-1.07267e-08	-0.491196	-1.58228e-08	-0.491229	-4.44906e-08	-0.495703	-1.08578e-07
-0.490611	-8.52418e-10	-0.494186	-6.04903e-08	-0.495049	-1.25043e-07	-0.490577	-6.21454e-08	-0.494194	-1.03434e-08	-0.490549	-1.58379e-08	-0.490624	-4.32486e-08	-0.49506	-1.06161e-07
-0.490003	-8.3226e-10	-0.493538	-6.02928e-08	-0.494443	-1.24038e-07	-0.489969	-6.19419e-08	-0.493584	-1.0627e-08	-0.489943	-1.57045e-08	-0.489981	-4.26948e-08	-0.494453	-1.0797e-07
-0.489357	-9.24957e-10	-0.492931	-5.97101e-08	-0.493799	-1.24627e-07	-0.489323	-6.17791e-08	-0.492938	-1.07196e-08	-0.489296	-1.58606e-08	-0.489367	-4.25543e-08	-0.493804	-1.07814e-07
-0.488751	-9.34446e-10	-0.492289	-6.01163e-08	-0.493189	-1.24361e-07	-0.488712	-6.19329e-08	-0.492335	-1.08319e-08	-0.488686	-1.58328e-08	-0.488727	-4.25559e-08	-0.493196	-1.08243e-07
-0.488107	-9.13513e-10	-0.491673	-6.17416e-08	-0.492547	-1.24351e-07	-0.488071	-6.19542e-08	-0.491686	-1.09208e-08	-0.488045	-1.58615e-08	-0.488118	-4.24271e-08	-0.492551	-1.0728e-07
-0.487499	-5.15115e-10	-0.491035	-6.03781e-08	-0.491937	-1.23608e-07	-0.487461	-6.19418e-08	-0.491079	-1.08377e-08	-0.487437	-1.56037e-08	-0.48751	-4.24756e-08	-0.49194	-1.08226e-07
-0.486856	-9.50789e-10	-0.490427	-5.96411e-08	-0.491292	-1.24181e-07	-0.486811	-6.20467e-08	-0.490435	-9.72882e-09	-0.486793	-1.51706e-08	-0.486867	-4.20713e-08	-0.4913	-1.08102e-07
-0.486247	-3.09685e-09	-0.48978	-5.97246e-08	-0.490687	-1.24642e-07	-0.486201	-6.16999e-08	-0.489824	-1.13706e-08	-0.486183	-1.56603e-08	-0.486255	-4.21263e-08	-0.490691	-1.0841e-07
-0.485605	-1.14045e-09	-0.489171	-6.03426e-08	-0.490042	-1.23704e-07	-0.485563	-6.27198e-08	-0.48918	-1.00866e-08	-0.485532	-1.70299e-08	-0.485609	-4.15707e-08	-0.490047	-1.08347e-07
-0.484992	-6.61874e-10	-0.488524	-5.97237e-08	-0.489428	-1.22775e-07	-0.484953	-5.87849e-08	-0.488571	-1.10379e-08	-0.484931	-1.56341e-08	-0.485004	-4.2282e-08	-0.489436	-1.07174e-07
-0.484346	-8.20065e-10	-0.487916	-5.94945e-08	-0.488786	-1.23229e-07	-0.484313	-6.1649e-08	-0.487927	-1.0757e-08	-0.484285	-1.54863e-08	-0.484356	-4.32405e-08	-0.488794	-1.06263e-07
-0.483741	-1.22321e-09	-0.487272	-5.9398e-08	-0.488179	-1.30522e-07	-0.483705	-6.10097e-08	-0.487317	-1.07288e-08	-0.483676	-1.54474e-08	-0.483751	-4.24323e-08	-0.488183	-1.05682e-07
-0.483098	-9.39476e-10	-0.486669	-5.94314e-08	-0.487537	-1.22989e-07	-0.483059	-6.10895e-08	-0.486676	-1.04398e-08	-0.483035	-1.54188e-08	-0.483106	-4.23884e-08	-0.48754	-1.05723e-07
-0.482489	-8.04043e-10	-0.486021	-5.98369e-08	-0.486926	-1.21923e-07	-0.48245	-6.08902e-08	-0.486066	-1.0586e-08	-0.482427	-1.5361e-08	-0.482501	-4.24616e-08	-0.486938	-1.05557e-07
-0.481843	-8.29351e-10	-0.485406	-5.82906e-08	-0.486281	-1.22285e-07	-0.481806	-6.11399e-08	-0.485421	-1.06535e-08	-0.48178	-1.53112e-08	-0.48185	-4.2152e-08	-0.486326	-1.05537e-07
-0.481235	-3.49057e-10	-0.484766	-5.93979e-08	-0.485675	-1.23017e-07	-0.481196	-6.08953e-08	-0.484812	-1.02604e-08	-0.481174	-1.54788e-08	-0.481243	-4.19178e-08	-0.485681	-1.05993e-07
-0.48059	-1.28019e-09	-0.484154	-5.96336e-08	-0.485065	-1.2219e-07	-0.480554	-6.14817e-08	-0.484168	-1.02981e-08	-0.480564	-1.552e-08	-0.480598	-4.18725e-08	-0.48507	-1.05806e-07
-0.479981	-8.34107e-11	-0.483515	-5.91974e-08	-0.48442	-1.21341e-07	-0.479943	-6.11677e-08	-0.483554	-1.06668e-08	-0.47992	-1.61868e-08	-0.479991	-4.20074e-08	-0.484426	-1.04245e-07
-0.479373	-8.91304e-10	-0.482905	-5.88981e-08	-0.483812	-1.21813e-07	-0.479339	-6.03649e-08	-0.482915	-8.24254e-09	-0.479309	-1.45711e-08	-0.479344	-4.20136e-08	-0.48382	-1.03412e-07
-0.47873	-1.52304e-09	-0.48226	-5.88165e-08	-0.483171	-1.21462e-07	-0.478697	-6.05387e-08	-0.482308	-1.13751e-08	-0.478666	-1.57329e-08	-0.478736	-4.30146e-08	-0.483176	-1.05199e-07
-0.478121	-9.1691e-10	-0.481648	-5.88558e-08	-0.482563	-1.21243e-07	-0.478083	-6.23159e-08	-0.481661	-1.02299e-08	-0.478053	-1.53001e-08	-0.478094	-4.07109e-08	-0.482569	-1.1005e-07
-0.477475	-7.64024e-10	-0.481006	-5.87545e-08	-0.481912	-1.20715e-07	-0.477439	-6.06239e-08	-0.48105	-1.00988e-08	-0.477411	-1.53471e-08	-0.477485	-4.17836e-08	-0.481924	-1.04688e-07
-0.476864	-7.98404e-10	-0.480399	-5.86538e-08	-0.481305	-1.20949e-07	-0.47683	-6.06068e-08	-0.480407	-1.0285e-08	-0.4768	-1.53011e-08	-0.476841	-4.13581e-08	-0.481315	-1.04008e-07
-0.476219	-9.12726e-10	-0.479756	-5.83906e-08	-0.480662	-1.28242e-07	-0.476182	-6.04526e-08	-0.479801	-1.04864e-08	-0.476158	-1.52941e-08	-0.476231	-4.1201e-08	-0.480668	-1.03504e-07
-0.475612	-7.24387e-10	-0.479148	-5.65462e-08	-0.480052	-1.2055e-07	-0.475574	-6.01348e-08	-0.479155	-1.05983e-08	-0.475548	-1.52104e-08	-0.475587	-4.14673e-08	-0.480061	-1.03982e-07
-0.474969	-8.28159e-10	-0.478502	-5.96909e-08	-0.47941	-1.19709e-07	-0.474932	-6.00608e-08	-0.478548	-1.05746e-08	-0.474905	-1.52929e-08	-0.474981	-4.14693e-08	-0.479419	-1.04023e-07
-0.474359	-6.8078e-10	-0.477894	-5.72812e-08	-0.478804	-1.20757e-07	-0.474324	-6.00156e-08	-0.477901	-1.06012e-08	-0.474297	-1.52275e-08	-0.474334	-4.12879e-08	-0.47881	-1.03609e-07
-0.473712	1.57779e-09	-0.477245	-5.83216e-08	-0.478157	-1.18986e-07	-0.473674	-5.9754e-08	-0.477294	-9.97962e-09	-0.473652	-1.50758e-08	-0.473722	-4.10585e-08	-0.478166	-1.02727e-07
-0.473108	-2.09514e-09	-0.476638	-5.8195e-08	-0.477551	-1.1976e-07	-0.47307	-5.81705e-08	-0.476686	-1.04676e-08	-0.473047	-1.41058e-08	-0.473078	-4.12348e-08	-0.477552	-1.02343e-07
-0.472463	-3.88134e-10	-0.475993	-5.80064e-08	-0.476906	-1.19121e-07	-0.472426	-6.04397e-08	-0.476038	-1.25305e-08	-0.4724	-1.65665e-08	-0.472468	-4.0499e-08	-0.476909	-1.01851e-07
-0.471854	-1.03185e-09	-0.475386	-5.77082e-08	-0.476295	-1.18697e-07	-0.471815	-5.73334e-08	-0.475433	-1.06385e-08	-0.471788	-1.50027e-08	-0.47183	-4.01274e-08	-0.476303	-1.01248e-07
-0.47121	-8.92258e-10	-0.474746	-5.7746e-08	-0.475651	-1.17499e-07	-0.471174	-5.99849e-08	-0.474788	-1.04831e-08	-0.471144	-1.5127e-08	-0.471219	-4.22679e-08	-0.47566	-1.01513e-07
-0.470601	-8.56316e-10	-0.474133	-5.79442e-08	-0.475041	-1.19484e-07	-0.470568	-5.97294e-08	-0.474183	-1.03828e-08	-0.470535	-1.50744e-08	-0.470575	-4.05198e-08	-0.475049	-1.07724e-07
-0.469955	-7.51781e-10	-0.473487	-5.78111e-08	-0.474394	-1.18329e-07	-0.46992	-5.89001e-08	-0.473538	-9.71361e-09	-0.46989	-1.50273e-08	-0.469964	-4.08892e-08	-0.474408	-1.01176e-07
-0.469345	-7.55227e-10	-0.472876	-5.74079e-08	-0.473786	-1.16708e-07	-0.469313	-5.90757e-08	-0.472927	-1.01293e-08	-0.469279	-1.49358e-08	-0.469317	-4.09115e-08	-0.473799	-1.00272e-07
-0.4687	-8.67307e-10	-0.472227	-5.71544e-08	-0.473141	-1.18364e-07	-0.468668	-5.90872e-08	-0.472284	-9.45796e-09	-0.468639	-1.50419e-08	-0.46871	-4.04357e-08	-0.473153	-1.00571e-07
-0.468092	-8.48567e-10	-0.471623	-5.41645e-08	-0.472532	-1.18072e-07	-0.46806	-5.88183e-08	-0.471678	-1.01076e-08	-0.46803	-1.50097e-08	-0.468065	-4.01279e-08	-0.472544	-1.00828e-07
-0.46745	-7.59006e-10	-0.471014	-5.93164e-08	-0.471887	-1.17438e-07	-0.467417	-5.87881e-08	-0.47103	-9.93415e-09	-0.467386	-1.44458e-08	-0.467461	-4.0494e-08	-0.471902	-8.65047e-08
-0.466843	-5.43165e-10	-0.470368	-5.7248e-08	-0.471283	-1.18286e-07	-0.466807	-5.87247e-08	-0.470422	-1.07692e-08	-0.466778	-1.51203e-08	-0.466854	-4.04754e-08	-0.470256	-8.62265e-08
-0.466193	1.03377e-09	-0.469761	-5.71168e-08	-0.470636	-1.18391e-07	-0.466161	-5.82553e-08	-0.469772	-8.77881e-09	-0.466127	-1.44272e-08	-0.466207	-3.85061e-08	-0.468715	-8.58637e-08
-0.465588	-1.83601e-09	-0.469119	-5.73012e-08	-0.470024	-1.17468e-07	-0.465553	-5.52433e-08	-0.469167	-1.03787e-08	-0.465521	-1.41381e-08	-0.465599	-4.12303e-08	-0.467286	-8.31112e-08
-0.464943	-7.43854e-10	-0.468507	-5.68425e-08	-0.469383	-1.16972e-07	-0.464909	-6.02216e-08	-0.46852	-9.92366e-09	-0.464879	-1.54175e-08	-0.464955	-4.01818e-08	-0.465956	-8.49912e-08
-0.464335	-7.93934e-10	-0.467866	-5.68764e-08	-0.468774	-1.18238e-07	-0.464297	-5.86451e-08	-0.467913	-9.7347e-09	-0.46427	-1.48212e-08	-0.464346	-4.03391e-08	-0.464707	-8.50913e-08
-0.463691	-1.21194e-09	-0.467254	-5.67631e-08	-0.468126	-1.1225e-07	-0.463657	-5.84042e-08	-0.46727	-9.66336e-09	-0.463627	-1.48577e-08	-0.463704	-3.99567e-08	-0.463597	-8.53498e-08
-0.463082	-5.32186e-10	-0.466614	-5.68991e-08	-0.467521	-1.16776e-07	-0.46305	-5.81615e-08	-0.466663	-9.73003e-09	-0.46302	-1.48549e-08	-0.463094	-3.98655e-08	-0.462597	-8.54586e-08
-0.462435	-8.23236e-10	-0.466004	-5.62197e-08	-0.466874	-1.16355e-07	-0.462401	-5.77736e-08	-0.466018	-9.88933e-09	-0.462375	-1.48522e-08	-0.462451	-3.95179e-08	-0.4617	-8.4988e-08
-0.461826	-8.0198e-10	-0.465359	-5.68539e-08	-0.466266	-1.17914e-07	-0.461791	-5.79137e-08	-0.46541	-9.82848e-09	-0.461762	-1.48004e-08	-0.461839	-3.95092e-08	-0.460947	-8.44528e-08
-0.461183	-8.39114e-10	-0.464748	-5.58457e-08	-0.465621	-1.15635e-07	-0.46115	-5.78028e-08	-0.464765	-9.47653e-09	-0.461118	-1.46785e-08	-0.461194	-3.92177e-08	-0.460267	-8.48383e-08
-0.460574	-7.84516e-11	-0.464107	-5.68071e-08	-0.465012	-1.16156e-07	-0.460535	-5.73204e-08	-0.464154	-9.06568e-09	-0.46051	-1.46522e-08	-0.460588	-3.91871e-08	-0.459624	-8.49115e-08
-0.459966	-1.13608e-09	-0.463501	-5.64084e-08	-0.464404	-1.15675e-07	-0.459892	-5.76148e-08	-0.463514	-6.95322e-09	-0.459865	-1.35362e-08	-0.459946	-3.95021e-08	-0.459016	-8.47159e-08
-0.459314	-9.48012e-10	-0.462857	-5.62212e-08	-0.463764	-1.15446e-07	-0.459282	-5.82029e-08	-0.462904	-1.11472e-08	-0.459258	-1.51282e-08	-0.459338	-3.93831e-08	-0.458371	-8.45712e-08
-0.458713	-1.15623e-09	-0.462245	-5.62004e-08	-0.463154	-1.16323e-07	-0.458671	-5.71455e-08	-0.462258	-9.79763e-09	-0.458614	-1.42502e-08	-0.458691	-3.76343e-08	-0.457765	-8.41918e-08
-0.458064	-8.26836e-10	-0.461603	-5.6407e-08	-0.46251	-1.15467e-07	-0.45803	-5.80448e-08	-0.461647	-9.49241e-09	-0.458003	-1.46324e-08	-0.458081	-3.94782e-08	-0.457117	-8.29257e-08
-0.457454	-6.88612e-10	-0.460992	-5.62033e-08	-0.461902	-1.15073e-07	-0.45742	-5.76576e-08	-0.461004	-9.23661e-09	-0.457356	-1.44386e-08	-0.457437	-3.93834e-08	-0.456507	-8.47282e-08
-0.456811	-7.32911e-10	-0.460352	-5.59085e-08	-0.461257	-1.16073e-07	-0.456776	-5.75614e-08	-0.460398	-9.50121e-09	-0.456749	-1.45491e-08	-0.456829	-3.95839e-08	-0.455867	-8.42671e-08
-0.456204	-9.25505e-10	-0.459741	-5.58877e-08	-0.460648	-1.13376e-07	-0.456173	-5.75142e-08	-0.459757	-9.33828e-09	-0.456105	-1.45021e-08	-0.456182	-3.91829e-08	-0.455256	-8.41391e-08
-0.455561	-8.37529e-10	-0.459095	-5.69214e-08	-0.460002	-1.14624e-07	-0.455523	-5.71652e-08	-0.459145	-9.36749e-09	-0.455498	-1.44909e-08	-0.455571	-3.92669e-08	-0.454611	-8.42309e-08
-0.454955	-6.65426e-10	-0.458486	-5.44554e-08	-0.459394	-1.13971e-07	-0.454918	-5.74054e-08	-0.458504	-9.50755e-09	-0.454854	-1.45268e-08	-0.454933	-3.90245e-08	-0.454	-8.44354e-08
-0.454306	-7.20751e-10	-0.457841	-5.62309e-08	-0.45875	-1.15057e-07	-0.454269	-5.74411e-08	-0.457892	-8.82349e-09	-0.454242	-1.44208e-08	-0.454324	-3.85565e-08	-0.453357	-8.41104e-08
-0.4537	-1.73303e-09	-0.457227	-5.5558e-08	-0.458142	-1.1426e-07	-0.453663	-5.74417e-08	-0.457285	-9.7118e-09	-0.453632	-1.45164e-08	-0.453672	-3.8788e-08	-0.452746	-8.39168e-08
-0.453048	6.18994e-10	-0.456593	-5.60875e-08	-0.457496	-1.13751e-07	-0.453015	-5.82321e-08	-0.456642	-8.8424e-09	-0.452991	-1.4639e-08	-0.453067	-3.79828e-08	-0.452138	-8.41721e-08
-0.452443	-1.38437e-09	-0.455984	-5.51579e-08	-0.456889	-1.12957e-07	-0.45241	-5.5103e-08	-0.456037	-9.86154e-09	-0.452379	-1.27792e-08	-0.452421	-3.95564e-08	-0.451492	-8.40127e-08
-0.451799	-7.45702e-10	-0.455334	-5.52197e-08	-0.456242	-1.14797e-07	-0.451768	-5.77513e-08	-0.455395	-9.49361e-09	-0.451739	-1.51098e-08	-0.451808	-3.87465e-08	-0.450888	-8.42348e-08
-0.45119	-1.37361e-09	-0.454727	-5.51964e-08	-0.455641	-1.14075e-07	-0.45116	-5.67667e-08	-0.454783	-9.51915e-09	-0.451125	-1.42365e-08	-0.451176	-3.81477e-08	-0.450242	-8.23037e-08
-0.450542	-8.10111e-10	-0.454079	-5.52897e-08	-0.45499	-1.12967e-07	-0.450507	-5.66548e-08	-0.454135	-9.61555e-09	-0.450484	-1.42507e-08	-0.450567	-3.8402e-08	-0.44963	-8.13183e-08
-0.449937	-6.80387e-10	-0.453474	-5.51804e-08	-0.45438	-1.12327e-07	-0.449903	-5.60441e-08	-0.453523	-9.4121e-09	-0.449876	-1.43881e-08	-0.449916	-3.84573e-08	-0.448988	-8.35467e-08
-0.449295	-7.43234e-10	-0.452826	-5.47111e-08	-0.453738	-1.19049e-07	-0.449257	-5.6402e-08	-0.452875	-9.26696e-09	-0.449231	-1.42218e-08	-0.449309	-3.84027e-08	-0.448376	-8.35381e-08
-0.448688	-8.49783e-10	-0.452221	-5.50096e-08	-0.453129	-1.12873e-07	-0.448652	-5.59324e-08	-0.45227	-9.21358e-09	-0.448624	-1.42438e-08	-0.4487	-3.8046e-08	-0.447733	-8.2812e-08
-0.448045	-7.87044e-10	-0.451578	-5.69831e-08	-0.452488	-1.12484e-07	-0.448004	-5.5482e-08	-0.451627	-9.70567e-09	-0.44798	-1.41077e-08	-0.448058	-3.77556e-08	-0.447127	-8.31272e-08
-0.447431	-3.07322e-10	-0.450965	-5.43999e-08	-0.451879	-1.11709e-07	-0.447397	-5.56022e-08	-0.451017	-9.91641e-09	-0.447374	-1.40664e-08	-0.447449	-3.81095e-08	-0.446477	-8.29778e-08
-0.446796	-4.69565e-10	-0.450324	-5.48528e-08	-0.451226	-1.12653e-07	-0.446758	-5.50863e-08	-0.450367	-7.26755e-09	-0.44673	-1.3609e-08	-0.446806	-3.84164e-08	-0.44587	-8.31047e-08
-0.446181	-3.45392e-09	-0.449711	-5.45794e-08	-0.450626	-1.11951e-07	-0.446148	-5.5607e-08	-0.449767	-1.03944e-08	-0.446121	-1.4204e-08	-0.446193	-3.98101e-08	-0.445224	-8.27734e-08
-0.445532	-9.29272e-10	-0.449068	-5.45019e-08	-0.449971	-1.1148e-07	-0.445497	-5.79841e-08	-0.449119	-8.99676e-09	-0.445471	-1.61603e-08	-0.44555	-3.76655e-08	-0.444615	-8.32441e-08
-0.444924	-6.83427e-10	-0.448462	-5.44137e-08	-0.449368	-1.1077e-07	-0.444894	-5.51631e-08	-0.448508	-9.07414e-09	-0.444865	-1.40424e-08	-0.444942	-3.80894e-08	-0.443972	-8.23098e-08
-0.444283	-7.9757e-10	-0.447817	-5.41071e-08	-0.448727	-1.11893e-07	-0.44425	-5.4918e-08	-0.447866	-9.60537e-09	-0.444221	-1.41218e-08	-0.4443	-3.76313e-08	-0.443366	-8.26972e-08
-0.443675	-8.12662e-10	-0.447211	-5.40572e-08	-0.448117	-1.11083e-07	-0.443639	-5.48118e-08	-0.447255	-9.21426e-09	-0.443614	-1.41513e-08	-0.443691	-3.69185e-08	-0.442715	-7.97534e-08
-0.443029	-6.60098e-10	-0.446566	-5.38203e-08	-0.447473	-1.10535e-07	-0.442997	-5.49542e-08	-0.446614	-9.28711e-09	-0.44297	-1.40474e-08	-0.443045	-3.6912e-08	-0.44211	-8.26499e-08
-0.442417	-7.42519e-10	-0.445956	-5.41437e-08	-0.446863	-1.10035e-07	-0.442386	-5.50669e-08	-0.446006	-9.37989e-09	-0.442358	-1.39412e-08	-0.442436	-3.74158e-08	-0.441466	-8.22127e-08
-0.441772	-6.75213e-10	-0.445312	-5.32335e-08	-0.446251	-1.09516e-07	-0.441743	-5.48482e-08	-0.445363	-9.18803e-09	-0.441716	-1.39129e-08	-0.441795	-3.72159e-08	-0.440857	-8.17126e-08
-0.441163	6.93941e-10	-0.444709	-5.298e-08	-0.44561	-1.10103e-07	-0.441135	-5.45576e-08	-0.444752	-9.36862e-09	-0.441108	-1.39702e-08	-0.441187	-3.67458e-08	-0.440216	-8.15639e-08
-0.440519	-1.50205e-09	-0.444061	-5.65202e-08	-0.445002	-1.09868e-07	-0.44053	-5.35883e-08	-0.444108	-9.787e-09	-0.440467	-1.39183e-08	-0.440542	-3.73625e-08	-0.439603	-8.20641e-08
-0.439911	1.35291e-10	-0.443452	-5.39357e-08	-0.44436	-1.09537e-07	-0.439879	-5.51437e-08	-0.443498	-1.19296e-08	-0.439857	-1.47207e-08	-0.439932	-3.68124e-08	-0.438962	-8.20924e-08
-0.439298	-1.11024e-09	-0.442809	-5.34562e-08	-0.443752	-1.10343e-07	-0.43927	-5.34616e-08	-0.442855	-1.00215e-08	-0.439205	-1.2967e-08	-0.439293	-3.78022e-08	-0.438351	-8.18527e-08
-0.438653	-7.60627e-10	-0.442198	-5.35355e-08	-0.443107	-1.09573e-07	-0.438624	-5.46864e-08	-0.442247	-9.85847e-09	-0.438601	-1.43066e-08	-0.438679	-3.74149e-08	-0.437705	-8.18625e-08
-0.438046	-8.32725e-10	-0.441556	-5.36617e-08	-0.442495	-1.0923e-07	-0.438017	-5.4574e-08	-0.441602	-9.64764e-09	-0.437952	-1.39034e-08	-0.438031	-3.72383e-08	-0.437096	-8.12123e-08
-0.437402	-6.45113e-10	-0.440944	-5.35062e-08	-0.441853	-1.08978e-07	-0.437372	-5.38539e-08	-0.440991	-9.45357e-09	-0.437347	-1.39218e-08	-0.437426	-3.75299e-08	-0.436456	-7.88876e-08
-0.436793	-7.36296e-10	-0.440302	-5.33445e-08	-0.441241	-1.07542e-07	-0.436761	-5.36312e-08	-0.440351	-9.78334e-09	-0.436704	-1.3877e-08	-0.436783	-3.69501e-08	-0.435845	-8.14212e-08
-0.436148	-7.76219e-10	-0.439693	-5.33e-08	-0.440597	-1.09119e-07	-0.436117	-5.38396e-08	-0.439739	-9.26456e-09	-0.436096	-1.36774e-08	-0.436179	-3.68724e-08	-0.435199	-8.14223e-08
-0.43554	-7.71523e-10	-0.439049	-5.21389e-08	-0.439989	-1.08645e-07	-0.435507	-5.39054e-08	-0.439094	-9.64648e-09	-0.435452	-1.36693e-08	-0.435536	-3.69585e-08	-0.434589	-8.16592e-08
-0.434894	-6.60419e-10	-0.438441	-5.35299e-08	-0.439342	-1.07965e-07	-0.434865	-5.3866e-08	-0.438489	-9.59585e-09	-0.434843	-1.35542e-08	-0.434921	-3.70925e-08	-0.433941	-8.14535e-08
-0.434288	-5.42319e-10	-0.437794	-5.19565e-08	-0.43873	-1.08782e-07	-0.434258	-5.39391e-08	-0.437843	-9.90356e-09	-0.434195	-1.34327e-08	-0.434275	-3.66008e-08	-0.433333	-8.13534e-08
-0.433638	1.57717e-09	-0.437186	-5.34291e-08	-0.438089	-1.08285e-07	-0.43361	-5.40684e-08	-0.437232	-8.43048e-09	-0.433587	-1.328e-08	-0.433672	-3.44222e-08	-0.43269	-8.10655e-08
-0.433034	-1.9756e-09	-0.436546	-5.30285e-08	-0.437482	-1.07876e-07	-0.433003	-5.11049e-08	-0.436589	-9.94413e-09	-0.432948	-1.13913e-08	-0.433019	-3.76155e-08	-0.432084	-8.10044e-08
-0.43239	-7.00796e-10	-0.435938	-5.27099e-08	-0.436836	-1.07224e-07	-0.432358	-5.47646e-08	-0.435981	-9.71465e-09	-0.432338	-1.55877e-08	-0.432414	-3.67065e-08	-0.431473	-8.06868e-08
-0.431781	-7.24089e-10	-0.435331	-5.25473e-08	-0.436227	-1.07273e-07	-0.431752	-5.37195e-08	-0.435338	-9.50166e-09	-0.43169	-1.3611e-08	-0.431771	-3.68933e-08	-0.430831	-8.04437e-08
-0.431137	-1.00116e-09	-0.434681	-5.2571e-08	-0.435581	-1.07428e-07	-0.431106	-5.35499e-08	-0.43473	-9.3635e-09	-0.431085	-1.35207e-08	-0.431161	-3.65527e-08	-0.430224	-8.01044e-08
-0.430529	-4.94909e-10	-0.434074	-5.21747e-08	-0.434975	-1.07092e-07	-0.430496	-5.33147e-08	-0.434084	-9.12216e-09	-0.430437	-1.3606e-08	-0.430517	-3.6546e-08	-0.429575	-7.94297e-08
-0.429885	-8.03411e-10	-0.433428	-5.26797e-08	-0.434332	-1.06768e-07	-0.429854	-5.27284e-08	-0.433474	-9.33391e-09	-0.429829	-1.35373e-08	-0.429905	-3.65339e-08	-0.428964	-7.96949e-08
-0.429274	-8.60679e-10	-0.432821	-5.21153e-08	-0.433721	-1.04751e-07	-0.429245	-5.28106e-08	-0.432868	-9.4147e-09	-0.429221	-1.35384e-08	-0.429262	-3.67067e-08	-0.428322	-7.95628e-08
-0.428631	-8.13627e-10	-0.432175	-5.20607e-08	-0.433077	-1.06621e-07	-0.4286	-5.28048e-08	-0.432225	-9.17363e-09	-0.428577	-1.35347e-08	-0.428653	-3.6147e-08	-0.427713	-7.93617e-08
-0.428025	-3.55589e-10	-0.431565	-4.97314e-08	-0.43247	-1.06216e-07	-0.427994	-5.18981e-08	-0.431619	-8.76847e-09	-0.42797	-1.33935e-08	-0.42801	-3.55828e-08	-0.427068	-7.97659e-08
-0.427378	-8.25882e-10	-0.430923	-5.3396e-08	-0.431824	-1.0599e-07	-0.427346	-5.18231e-08	-0.430976	-6.76141e-09	-0.427325	-1.27459e-08	-0.427403	-3.64734e-08	-0.426458	-7.94681e-08
-0.426764	-5.12791e-10	-0.430312	-5.19698e-08	-0.431215	-1.03419e-07	-0.426739	-5.22636e-08	-0.430364	-9.85327e-09	-0.426714	-1.37113e-08	-0.426757	-3.56621e-08	-0.425813	-7.93329e-08
-0.426125	-7.89058e-10	-0.429668	-5.20428e-08	-0.430572	-1.05716e-07	-0.426093	-5.15876e-08	-0.429718	-8.57561e-09	-0.426069	-1.29518e-08	-0.426145	-3.57036e-08	-0.425203	-7.94196e-08
-0.425516	-8.43465e-10	-0.429058	-5.2076e-08	-0.429964	-1.05458e-07	-0.425488	-5.21052e-08	-0.429108	-8.38751e-09	-0.425459	-1.36057e-08	-0.425503	-3.57219e-08	-0.424563	-7.94938e-08
-0.424872	-6.29628e-10	-0.428415	-5.19368e-08	-0.42932	-1.051e-07	-0.424841	-5.20386e-08	-0.428466	-8.58877e-09	-0.424814	-1.34368e-08	-0.424891	-3.59577e-08	-0.423954	-7.8729e-08
-0.424263	-6.86097e-10	-0.42781	-5.1599e-08	-0.428714	-1.05987e-07	-0.424236	-5.17636e-08	-0.427859	-8.99906e-09	-0.424209	-1.35316e-08	-0.424249	-3.58649e-08	-0.423311	-7.71619e-08
-0.42362	-7.92289e-10	-0.427163	-5.16747e-08	-0.42807	-1.05357e-07	-0.423591	-5.16487e-08	-0.427215	-8.75673e-09	-0.423566	-1.34263e-08	-0.423643	-3.54962e-08	-0.422699	-7.9498e-08
-0.423012	-7.25555e-10	-0.426553	-5.18719e-08	-0.427461	-1.04715e-07	-0.422977	-5.17011e-08	-0.426602	-8.85601e-09	-0.422952	-1.33451e-08	-0.423034	-3.52687e-08	-0.422056	-7.93447e-08
-0.422367	-6.3262e-10	-0.425908	-5.12102e-08	-0.426816	-1.04402e-07	-0.422335	-5.15911e-08	-0.425957	-8.92099e-09	-0.422311	-1.33573e-08	-0.422386	-3.51611e-08	-0.421444	-7.89108e-08
-0.421759	-7.48014e-10	-0.4253	-5.15377e-08	-0.426207	-1.04862e-07	-0.421728	-5.15021e-08	-0.425347	-8.30485e-09	-0.421705	-1.33536e-08	-0.42178	-3.55801e-08	-0.420804	-7.8255e-08
-0.421114	-1.0671e-09	-0.424654	-5.18252e-08	-0.425563	-1.04528e-07	-0.421082	-5.13851e-08	-0.424705	-9.07644e-09	-0.421061	-1.33714e-08	-0.421134	-3.51416e-08	-0.420197	-7.78003e-08
-0.420505	2.18153e-10	-0.424048	-5.17151e-08	-0.424953	-1.04278e-07	-0.420477	-5.14988e-08	-0.424099	-8.30729e-09	-0.420452	-1.31352e-08	-0.420523	-3.35592e-08	-0.419551	-7.78432e-08
-0.41986	-1.05802e-09	-0.423408	-5.13039e-08	-0.42431	-1.03757e-07	-0.419831	-4.96331e-08	-0.423454	-8.37876e-09	-0.419803	-1.12311e-08	-0.419882	-3.59038e-08	-0.418943	-7.81029e-08
-0.419254	-9.56428e-10	-0.422796	-5.12146e-08	-0.4237	-1.04939e-07	-0.419225	-5.14105e-08	-0.422843	-9.16131e-09	-0.419198	-1.40242e-08	-0.419273	-3.52909e-08	-0.418295	-7.81963e-08
-0.418605	-1.37091e-09	-0.422149	-5.14146e-08	-0.423056	-1.03716e-07	-0.418572	-5.08423e-08	-0.422199	-8.83964e-09	-0.418552	-1.32158e-08	-0.418626	-3.52047e-08	-0.417686	-7.85748e-08
-0.417994	-7.29036e-10	-0.421544	-5.12883e-08	-0.422447	-1.03495e-07	-0.417966	-5.10047e-08	-0.421592	-8.85316e-09	-0.417942	-1.3181e-08	-0.418017	-3.48801e-08	-0.417044	-7.64315e-08
-0.41735	-6.19662e-10	-0.420898	-5.10091e-08	-0.421804	-1.03194e-07	-0.417319	-5.05725e-08	-0.420948	-8.58606e-09	-0.417299	-1.30342e-08	-0.417368	-3.50984e-08	-0.416434	-7.73878e-08
-0.416745	-6.7836e-10	-0.420289	-5.06936e-08	-0.421194	-1.04154e-07	-0.416713	-5.08878e-08	-0.420339	-8.61008e-09	-0.416692	-1.30894e-08	-0.416764	-3.51733e-08	-0.415791	-7.56948e-08
-0.416101	-7.34067e-10	-0.419644	-5.09078e-08	-0.420548	-1.03016e-07	-0.416072	-5.05647e-08	-0.419693	-8.30911e-09	-0.416046	-1.2973e-08	-0.41612	-3.48559e-08	-0.415182	-7.81728e-08
-0.415489	-7.49493e-10	-0.419036	-5.12503e-08	-0.419939	-1.02531e-07	-0.415462	-5.05005e-08	-0.419082	-8.47843e-09	-0.415439	-1.29626e-08	-0.415508	-3.49407e-08	-0.414535	-7.80419e-08
-0.414842	-5.62537e-10	-0.418393	-4.98713e-08	-0.419291	-1.02595e-07	-0.414817	-5.05031e-08	-0.418435	-9.04903e-09	-0.414791	-1.30034e-08	-0.414863	-3.47237e-08	-0.413929	-7.74497e-08
-0.414234	-7.63357e-10	-0.417779	-5.07555e-08	-0.418682	-1.0314e-07	-0.414208	-5.03328e-08	-0.417828	-7.10957e-09	-0.414185	-1.27208e-08	-0.414256	-3.48996e-08	-0.413282	-7.724e-08
-0.41359	-2.12801e-09	-0.417135	-5.15442e-08	-0.418037	-1.02358e-07	-0.41356	-5.05733e-08	-0.417181	-9.13223e-09	-0.413541	-1.30482e-08	-0.413609	-3.61472e-08	-0.412677	-7.68001e-08
-0.412983	4.15802e-11	-0.416531	-5.05136e-08	-0.417429	-1.01858e-07	-0.412953	-5.2119e-08	-0.416575	-8.11005e-09	-0.412927	-1.43687e-08	-0.412998	-3.43867e-08	-0.412033	-7.73938e-08
-0.412376	-1.02696e-09	-0.415887	-5.02167e-08	-0.416822	-1.01799e-07	-0.412314	-4.95456e-08	-0.415928	-8.37824e-09	-0.412289	-1.30147e-08	-0.412359	-3.46802e-08	-0.411427	-7.73603e-08
-0.411731	-6.69181e-10	-0.415275	-4.99603e-08	-0.416179	-1.02149e-07	-0.411706	-5.04278e-08	-0.415321	-8.41709e-09	-0.411681	-1.29441e-08	-0.411753	-3.47269e-08	-0.410779	-7.69729e-08
-0.411119	-7.62475e-10	-0.414631	-5.02033e-08	-0.415566	-1.01591e-07	-0.411058	-5.01372e-08	-0.414677	-8.40664e-09	-0.411035	-1.28925e-08	-0.411103	-3.45688e-08	-0.41017	-7.54207e-08
-0.410474	-6.17981e-10	-0.414023	-5.00555e-08	-0.414918	-1.01166e-07	-0.410451	-4.98739e-08	-0.414066	-8.52169e-09	-0.410424	-1.28403e-08	-0.410495	-3.45043e-08	-0.409526	-7.45946e-08
-0.409866	-6.35874e-10	-0.413374	-5.00641e-08	-0.414311	-1.0087e-07	-0.409805	-4.97762e-08	-0.413419	-8.53995e-09	-0.409784	-1.28668e-08	-0.409851	-3.44165e-08	-0.408916	-7.6282e-08
-0.409221	-6.89364e-10	-0.412767	-4.95501e-08	-0.413666	-1.11045e-07	-0.409199	-4.97879e-08	-0.412812	-8.63183e-09	-0.409173	-1.28436e-08	-0.409243	-3.43237e-08	-0.408275	-7.61686e-08
-0.408615	-2.25413e-10	-0.412128	-4.90942e-08	-0.413056	-1.00824e-07	-0.408589	-4.98535e-08	-0.41217	-8.56986e-09	-0.40853	-1.27629e-08	-0.408596	-3.42776e-08	-0.407664	-7.67168e-08
-0.407968	-9.30882e-10	-0.411517	-5.11321e-08	-0.412419	-1.00644e-07	-0.407949	-4.93532e-08	-0.411562	-8.5003e-09	-0.407923	-1.27413e-08	-0.407991	-3.4771e-08	-0.407056	-7.67362e-08
-0.407356	-2.05874e-10	-0.410871	-4.81992e-08	-0.411808	-1.00201e-07	-0.407339	-4.99078e-08	-0.410914	-9.37121e-09	-0.407277	-1.34072e-08	-0.407346	-3.35452e-08	-0.40641	-7.64258e-08
-0.406714	5.35119e-10	-0.410261	-4.98197e-08	-0.411162	-1.00969e-07	-0.40669	-4.88494e-08	-0.410306	-7.08915e-09	-0.406667	-1.20699e-08	-0.406738	-3.5082e-08	-0.405802	-7.62393e-08
-0.406108	-2.76364e-09	-0.40962	-4.93654e-08	-0.410551	-1.00007e-07	-0.406088	-4.9561e-08	-0.409667	-9.31083e-09	-0.406023	-1.31525e-08	-0.406096	-3.43678e-08	-0.405159	-7.61167e-08
-0.40546	-8.11613e-10	-0.409008	-4.93742e-08	-0.409908	-8.38974e-08	-0.405439	-5.16262e-08	-0.409058	-8.45598e-09	-0.405415	-1.28002e-08	-0.405485	-3.45193e-08	-0.404555	-7.55257e-08
-0.404852	-5.85985e-10	-0.408368	-4.91272e-08	-0.408262	-8.37818e-08	-0.404828	-4.89738e-08	-0.408414	-8.13977e-09	-0.404768	-1.27407e-08	-0.404845	-3.46006e-08	-0.403908	-7.49175e-08
-0.404207	-6.7662e-10	-0.407758	-4.88445e-08	-0.40672	-8.01565e-08	-0.404185	-4.87277e-08	-0.407806	-8.63374e-09	-0.404161	-1.26484e-08	-0.404233	-3.46908e-08	-0.403297	-7.55179e-08
-0.403603	-7.0045e-10	-0.407111	-4.9185e-08	-0.405288	-8.34979e-08	-0.40358	-4.88352e-08	-0.407161	-7.85972e-09	-0.403517	-1.26089e-08	-0.403625	-3.38997e-08	-0.402648	-7.38298e-08
-0.402953	-6.93226e-10	-0.406501	-4.89029e-08	-0.40393	-8.31571e-08	-0.402931	-4.89637e-08	-0.406554	-8.27814e-09	-0.402908	-1.25207e-08	-0.402979	-3.36466e-08	-0.402045	-7.57969e-08
-0.402345	-5.71799e-10	-0.405859	-4.86839e-08	-0.402712	-8.33597e-08	-0.402324	-4.90177e-08	-0.40591	-8.27613e-09	-0.402298	-1.24976e-08	-0.402371	-3.31124e-08	-0.401402	-7.53743e-08
-0.401704	-7.02465e-10	-0.405246	-4.81676e-08	-0.401602	-8.3373e-08	-0.401678	-4.87656e-08	-0.405299	-8.36419e-09	-0.401652	-1.24765e-08	-0.401725	-3.2873e-08	-0.400795	-7.43326e-08
-0.401091	3.12638e-10	-0.404644	-4.63238e-08	-0.400602	-8.3271e-08	-0.401072	-4.87841e-08	-0.404657	-7.92035e-09	-0.401047	-1.24677e-08	-0.401124	-3.08781e-08	-0.40015	-7.46421e-08
-0.400453	-1.18997e-09	-0.403994	-5.07678e-08	-0.399704	-8.30324e-08	-0.400425	-4.70655e-08	-0.404047	-8.36833e-09	-0.400407	-1.13752e-08	-0.400474	-3.43966e-08	-0.39954	-7.50805e-08
-0.399842	1.6892e-10	-0.403389	-4.84636e-08	-0.39895	-8.29858e-08	-0.399818	-4.92327e-08	-0.403398	-1.08498e-08	-0.399794	-1.39217e-08	-0.399865	-3.26399e-08	-0.398892	-7.51589e-08
-0.399197	-1.08051e-09	-0.402742	-4.82744e-08	-0.398273	-8.28855e-08	-0.399168	-4.75046e-08	-0.402792	-8.20324e-09	-0.399144	-1.22935e-08	-0.399219	-3.25161e-08	-0.398287	-7.48572e-08
-0.398587	-9.52065e-10	-0.402097	-4.84178e-08	-0.397625	-8.27856e-08	-0.398563	-4.8482e-08	-0.402151	-8.08682e-09	-0.398541	-1.24747e-08	-0.398607	-3.22832e-08	-0.39764	-7.52788e-08
-0.397942	-4.4663e-10	-0.401487	-4.81375e-08	-0.397015	-8.23651e-08	-0.397917	-4.82138e-08	-0.401539	-8.26952e-09	-0.397893	-1.24074e-08	-0.397961	-3.23007e-08	-0.397032	-7.41078e-08
-0.397335	-6.74701e-10	-0.400847	-4.83774e-08	-0.396379	-8.1279e-08	-0.397306	-4.82138e-08	-0.400898	-8.56752e-09	-0.397291	-1.22116e-08	-0.397353	-3.25026e-08	-0.396389	-7.1422e-08
-0.396687	-9.28402e-10	-0.400239	-4.78674e-08	-0.395768	-8.04609e-08	-0.396665	-4.80778e-08	-0.400292	-8.44271e-09	-0.396641	-1.22326e-08	-0.396709	-3.25903e-08	-0.39578	-7.42547e-08
-0.396086	-7.29406e-10	-0.399594	-4.81478e-08	-0.395123	-8.15183e-08	-0.396056	-4.81161e-08	-0.399645	-8.28756e-09	-0.396034	-1.21535e-08	-0.396108	-3.26451e-08	-0.395128	-7.47291e-08
-0.395443	-6.40416e-10	-0.398983	-4.72711e-08	-0.394515	-8.16662e-08	-0.395408	-4.77231e-08	-0.399033	-8.29922e-09	-0.395388	-1.23915e-08	-0.395459	-3.19495e-08	-0.394522	-7.46083e-08
-0.394831	-5.44202e-10	-0.39834	-4.81537e-08	-0.393871	-8.18913e-08	-0.3948	-4.80677e-08	-0.398429	-7.66976e-09	-0.394778	-1.19337e-08	-0.394847	-3.28469e-08	-0.393882	-7.44102e-08
-0.394187	-5.02336e-10	-0.39773	-4.70103e-08	-0.393266	-8.18999e-08	-0.394157	-4.74736e-08	-0.397781	-8.70917e-09	-0.394136	-1.25397e-08	-0.394203	-3.18523e-08	-0.393272	-7.42752e-08
-0.393576	1.71154e-09	-0.397123	-4.80431e-08	-0.392626	-8.21334e-08	-0.393551	-4.72398e-08	-0.397172	-7.24245e-09	-0.393524	-1.19824e-08	-0.3936	-3.25757e-08	-0.39263	-7.40768e-08
-0.392973	-1.88078e-09	-0.396477	-4.77147e-08	-0.392011	-8.13141e-08	-0.39291	-4.46121e-08	-0.396528	-8.82764e-09	-0.392889	-1.15143e-08	-0.392955	-3.2051e-08	-0.392016	-7.38839e-08
-0.392331	-6.54721e-10	-0.395873	-4.75154e-08	-0.391364	-8.1625e-08	-0.392301	-4.87893e-08	-0.395918	-8.54101e-09	-0.392273	-1.29112e-08	-0.392344	-3.19569e-08	-0.391371	-7.43452e-08
-0.391719	-6.89971e-10	-0.395222	-4.73504e-08	-0.390758	-8.18035e-08	-0.391649	-4.73788e-08	-0.395276	-8.67254e-09	-0.391631	-1.23417e-08	-0.391696	-3.18825e-08	-0.390766	-7.33963e-08
-0.391069	-6.96671e-10	-0.394613	-4.75055e-08	-0.390109	-8.16842e-08	-0.39104	-4.72072e-08	-0.394666	-8.22982e-09	-0.391021	-1.22629e-08	-0.391089	-3.16916e-08	-0.390124	-7.21991e-08
-0.390461	-6.20174e-10	-0.393971	-4.73651e-08	-0.389513	-8.14999e-08	-0.3904	-4.71161e-08	-0.394021	-8.39742e-09	-0.390372	-1.21738e-08	-0.390446	-3.2372e-08	-0.389511	-7.28445e-08
-0.389813	-5.78761e-10	-0.393358	-4.71953e-08	-0.388851	-7.96283e-08	-0.389789	-4.7083e-08	-0.393421	-8.33029e-09	-0.389763	-1.20622e-08	-0.389842	-3.23794e-08	-0.388875	-7.32679e-08
-0.389198	-6.43015e-10	-0.392717	-4.69129e-08	-0.388266	-7.95135e-08	-0.389145	-4.71036e-08	-0.392775	-8.27991e-09	-0.389117	-1.21597e-08	-0.389189	-3.25642e-08	-0.388261	-7.24975e-08
-0.38858	-5.51355e-10	-0.39211	-4.7e-08	-0.387624	-8.08188e-08	-0.388538	-4.68612e-08	-0.392162	-8.08814e-09	-0.388511	-1.21814e-08	-0.388576	-3.18233e-08	-0.387645	-7.33039e-08
-0.387961	-2.94328e-10	-0.391465	-4.56929e-08	-0.387014	-8.10387e-08	-0.387891	-4.68605e-08	-0.391516	-7.6872e-09	-0.387884	-1.2048e-08	-0.387941	-2.97999e-08	-0.387015	-7.26986e-08
-0.387327	-6.89375e-10	-0.390856	-4.73098e-08	-0.38634	-8.05094e-08	-0.387281	-4.59875e-08	-0.39091	-5.38983e-09	-0.387243	-1.09559e-08	-0.387344	-3.29386e-08	-0.386387	-7.28707e-08
-0.386683	-1.26371e-09	-0.390212	-4.63959e-08	-0.385744	-8.1009e-08	-0.386622	-4.70588e-08	-0.39026	-9.85626e-09	-0.386617	-1.25404e-08	-0.386691	-3.19149e-08	-0.385745	-7.26763e-08
-0.386056	-1.30885e-09	-0.389601	-4.73587e-08	-0.385113	-8.09843e-08	-0.386021	-4.61852e-08	-0.389659	-8.17168e-09	-0.38602	-1.18314e-08	-0.386088	-3.14959e-08	-0.385151	-7.28323e-08
-0.385465	-6.76513e-10	-0.388947	-4.67625e-08	-0.384491	-8.07646e-08	-0.385418	-4.703e-08	-0.389023	-8.10945e-09	-0.385362	-1.21482e-08	-0.385423	-3.13151e-08	-0.384505	-7.17945e-08
-0.384797	-5.87392e-10	-0.388351	-4.65201e-08	-0.383852	-8.04648e-08	-0.384783	-4.60701e-08	-0.388391	-8.17069e-09	-0.384751	-1.19312e-08	-0.384832	-3.15643e-08	-0.383894	-7.18225e-08
-0.384194	-6.96611e-10	-0.387721	-4.63128e-08	-0.383235	-8.08169e-08	-0.384167	-4.62385e-08	-0.387772	-8.02577e-09	-0.384117	-1.19374e-08	-0.384186	-3.18721e-08	-0.383249	-7.03908e-08
-0.383562	-6.75487e-10	-0.387076	-4.65091e-08	-0.38263	-7.93317e-08	-0.383523	-4.60234e-08	-0.387134	-7.68765e-09	-0.383502	-1.19898e-08	-0.383572	-3.16042e-08	-0.382639	-7.2231e-08
-0.382948	-6.60443e-10	-0.386451	-4.64112e-08	-0.38199	-8.00876e-08	-0.382919	-4.61368e-08	-0.386506	-7.83106e-09	-0.382855	-1.19775e-08	-0.382926	-3.17789e-08	-0.381996	-7.22712e-08
-0.382306	-5.41377e-10	-0.385831	-4.61779e-08	-0.381372	-7.63101e-08	-0.382271	-4.5816e-08	-0.38588	-8.07482e-09	-0.38225	-1.19403e-08	-0.382318	-3.1327e-08	-0.381385	-7.22574e-08
-0.381692	-5.72109e-10	-0.3852	-4.59746e-08	-0.38073	-7.98393e-08	-0.381666	-4.57245e-08	-0.385261	-6.84147e-09	-0.3816	-1.18769e-08	-0.381675	-3.20905e-08	-0.380744	-7.15174e-08
-0.38105	-1.3781e-09	-0.384581	-4.70739e-08	-0.380124	-8.00716e-08	-0.381017	-4.5694e-08	-0.384635	-8.15681e-09	-0.381003	-1.20646e-08	-0.381064	-3.25098e-08	-0.380133	-7.08839e-08
-0.380443	5.07188e-10	-0.383943	-4.44088e-08	-0.37948	-7.98975e-08	-0.380414	-4.68179e-08	-0.384003	-7.20781e-09	-0.380386	-1.20104e-08	-0.380423	-3.11103e-08	-0.379488	-7.11428e-08
-0.379792	-1.12634e-09	-0.383339	-4.65865e-08	-0.378869	-7.92571e-08	-0.379762	-4.38531e-08	-0.383387	-8.20382e-09	-0.379746	-1.0445e-08	-0.379817	-3.11739e-08	-0.37888	-7.1427e-08
-0.379184	-6.89018e-10	-0.382694	-4.56752e-08	-0.378226	-7.94681e-08	-0.379157	-4.64908e-08	-0.382745	-7.87513e-09	-0.379135	-1.2555e-08	-0.379166	-3.20865e-08	-0.378232	-7.15472e-08
-0.378543	-6.57582e-10	-0.382089	-4.57753e-08	-0.377617	-7.95477e-08	-0.378513	-4.54642e-08	-0.382143	-7.59105e-09	-0.378488	-1.18648e-08	-0.378558	-3.16909e-08	-0.377626	-7.16884e-08
-0.377931	-5.9737e-10	-0.381446	-4.57072e-08	-0.376974	-7.95625e-08	-0.377905	-4.52343e-08	-0.381493	-7.61642e-09	-0.377881	-1.17424e-08	-0.377916	-3.12176e-08	-0.376983	-6.97542e-08
-0.377288	-5.8732e-10	-0.380836	-4.54703e-08	-0.376363	-7.94973e-08	-0.377262	-4.48713e-08	-0.380888	-7.39775e-09	-0.377241	-1.17649e-08	-0.377306	-3.09713e-08	-0.376375	-7.1152e-08
-0.376681	-6.657e-10	-0.380185	-4.52314e-08	-0.375716	-7.78309e-08	-0.376648	-4.46453e-08	-0.380248	-7.44342e-09	-0.376631	-1.16601e-08	-0.376662	-3.11085e-08	-0.375728	-6.85403e-08
-0.376036	-2.44105e-10	-0.379578	-4.51602e-08	-0.375109	-7.55661e-08	-0.376003	-4.47667e-08	-0.379632	-7.29151e-09	-0.375983	-1.16643e-08	-0.376055	-3.0809e-08	-0.375119	-7.15389e-08
-0.375433	-8.56245e-10	-0.378935	-4.56873e-08	-0.374465	-7.89802e-08	-0.375394	-4.46974e-08	-0.378992	-7.36194e-09	-0.375373	-1.15966e-08	-0.37541	-3.12169e-08	-0.374476	-7.14215e-08
-0.374784	-2.53654e-10	-0.378326	-4.4702e-08	-0.373856	-7.91119e-08	-0.374752	-4.48819e-08	-0.378375	-7.57558e-09	-0.37473	-1.16577e-08	-0.3748	-2.96288e-08	-0.373869	-7.10093e-08
-0.374184	2.43545e-10	-0.377679	-4.54017e-08	-0.373215	-7.92076e-08	-0.374143	-4.41308e-08	-0.377733	-5.81533e-09	-0.374121	-1.12224e-08	-0.374156	-3.14866e-08	-0.373226	-7.06514e-08
-0.373538	-2.34452e-09	-0.377072	-4.82495e-08	-0.372607	-7.90987e-08	-0.373507	-4.46168e-08	-0.377128	-7.76926e-09	-0.373477	-1.19299e-08	-0.373548	-3.06881e-08	-0.372616	-7.05817e-08
-0.372921	-6.54304e-10	-0.376428	-4.53165e-08	-0.371962	-7.87575e-08	-0.372889	-4.80839e-08	-0.37648	-6.92773e-09	-0.372865	-1.3357e-08	-0.372905	-3.00577e-08	-0.371976	-7.05313e-08
-0.372279	-5.39708e-10	-0.375822	-4.49166e-08	-0.37135	-7.81589e-08	-0.372246	-4.4625e-08	-0.375875	-6.50859e-09	-0.372225	-1.16643e-08	-0.372299	-3.006e-08	-0.371364	-7.07854e-08
-0.371667	-5.99003e-10	-0.375175	-4.47055e-08	-0.370704	-7.8703e-08	-0.371637	-4.43069e-08	-0.37523	-7.01973e-09	-0.371613	-1.15494e-08	-0.371687	-3.0688e-08	-0.370718	-7.03948e-08
-0.371024	-6.92523e-10	-0.374565	-4.47911e-08	-0.370096	-7.81105e-08	-0.370992	-4.41617e-08	-0.374619	-6.50284e-09	-0.370969	-1.16338e-08	-0.371043	-3.06021e-08	-0.370105	-6.9197e-08
-0.370418	-6.2443e-10	-0.373923	-4.4755e-08	-0.369453	-7.78545e-08	-0.370385	-4.42787e-08	-0.373976	-6.78744e-09	-0.370361	-1.14575e-08	-0.370437	-3.02641e-08	-0.369463	-6.68781e-08
-0.369772	-5.32496e-10	-0.373315	-4.43696e-08	-0.368844	-7.80897e-08	-0.369741	-4.39957e-08	-0.373368	-6.79519e-09	-0.369715	-1.13268e-08	-0.369792	-3.03625e-08	-0.368856	-6.93444e-08
-0.369164	-6.48522e-10	-0.372669	-4.42996e-08	-0.3682	-7.66618e-08	-0.369134	-4.38772e-08	-0.372722	-6.97467e-09	-0.369111	-1.1424e-08	-0.369186	-3.02978e-08	-0.368213	-6.93244e-08
-0.36852	-1.86789e-10	-0.372063	-4.36887e-08	-0.367589	-7.77149e-08	-0.368491	-4.3818e-08	-0.37211	-6.42402e-09	-0.368464	-1.1374e-08	-0.368548	-2.92415e-08	-0.367599	-6.92373e-08
-0.367913	-8.10015e-10	-0.37145	-4.49576e-08	-0.366945	-7.7622e-08	-0.36788	-4.28147e-08	-0.371466	-6.83647e-09	-0.367855	-1.12699e-08	-0.367935	-3.29084e-08	-0.366956	-6.93248e-08
-0.367262	-2.93136e-11	-0.370806	-4.31518e-08	-0.366334	-7.80108e-08	-0.367268	-4.4297e-08	-0.37086	-8.64714e-09	-0.367212	-1.21253e-08	-0.367287	-3.04795e-08	-0.36635	-6.89298e-08
-0.366655	-6.18339e-11	-0.370196	-4.44493e-08	-0.365693	-7.80982e-08	-0.366626	-4.26517e-08	-0.370212	-6.47882e-09	-0.366598	-1.01474e-08	-0.366678	-3.06579e-08	-0.365703	-6.89081e-08
-0.366013	-1.49574e-09	-0.369551	-4.42187e-08	-0.365078	-7.79312e-08	-0.366018	-4.3927e-08	-0.369604	-7.1821e-09	-0.365957	-1.17124e-08	-0.366031	-3.01712e-08	-0.365094	-6.94878e-08
-0.3654	-4.55332e-10	-0.368948	-4.38515e-08	-0.364428	-7.74994e-08	-0.365372	-4.35198e-08	-0.368999	-6.83136e-09	-0.365349	-1.1327e-08	-0.365422	-2.98195e-08	-0.364452	-6.92006e-08
-0.364759	-6.09231e-10	-0.3683	-4.38964e-08	-0.363823	-7.67521e-08	-0.364763	-4.32796e-08	-0.368352	-6.84233e-09	-0.364702	-1.12675e-08	-0.364781	-2.96186e-08	-0.363848	-6.80557e-08
-0.364151	-1.00505e-09	-0.367693	-4.3712e-08	-0.363178	-7.72515e-08	-0.364115	-4.3172e-08	-0.367739	-6.80014e-09	-0.364098	-1.1276e-08	-0.364171	-2.95971e-08	-0.363199	-6.8646e-08
-0.363507	-6.24907e-10	-0.367048	-4.36354e-08	-0.362572	-7.67555e-08	-0.363512	-4.29981e-08	-0.367097	-6.72789e-09	-0.363455	-1.12418e-08	-0.363533	-2.95404e-08	-0.362586	-6.78722e-08
-0.362899	-6.29151e-10	-0.366438	-4.38351e-08	-0.361968	-7.40267e-08	-0.362864	-4.25033e-08	-0.366487	-6.71465e-09	-0.362834	-1.10344e-08	-0.362919	-2.81896e-08	-0.361944	-6.888e-08
-0.362248	-5.44536e-10	-0.365795	-4.33959e-08	-0.361323	-7.70299e-08	-0.362256	-4.31812e-08	-0.365842	-6.7773e-09	-0.362193	-1.11183e-08	-0.362273	-2.98739e-08	-0.361337	-6.87981e-08
-0.361641	-5.9191e-10	-0.365186	-4.32133e-08	-0.360711	-7.74211e-08	-0.36161	-4.26637e-08	-0.365232	-6.74915e-09	-0.361586	-1.11053e-08	-0.361665	-2.87818e-08	-0.360693	-6.85407e-08
-0.361035	6.27506e-10	-0.36454	-4.11881e-08	-0.360066	-7.66996e-08	-0.361003	-4.23352e-08	-0.364586	-6.16624e-09	-0.360939	-1.09388e-08	-0.361018	-2.95686e-08	-0.360085	-6.887e-08
-0.36039	-1.21068e-09	-0.363927	-4.45579e-08	-0.359456	-7.65529e-08	-0.360356	-3.93802e-08	-0.363973	-6.81783e-09	-0.360336	-8.86931e-09	-0.360411	-2.87986e-08	-0.359477	-6.88006e-08
-0.359782	-1.16873e-10	-0.363291	-4.31181e-08	-0.358821	-7.69364e-08	-0.359751	-4.35623e-08	-0.363329	-7.79803e-09	-0.359686	-1.31365e-08	-0.359763	-2.89606e-08	-0.358834	-6.8492e-08
-0.35914	-8.0204e-10	-0.362678	-4.31896e-08	-0.358201	-7.70119e-08	-0.359107	-4.20233e-08	-0.362725	-6.7124e-09	-0.359077	-1.10784e-08	-0.359154	-2.91196e-08	-0.358219	-6.8335e-08
-0.358528	-6.51062e-10	-0.362034	-4.34226e-08	-0.357561	-7.68313e-08	-0.358495	-4.21478e-08	-0.362084	-6.70698e-09	-0.358431	-1.10525e-08	-0.35851	-2.90617e-08	-0.357584	-6.87512e-08
-0.357883	-5.88417e-10	-0.361429	-4.32118e-08	-0.356953	-7.64037e-08	-0.357855	-4.2015e-08	-0.361476	-6.58585e-09	-0.357825	-1.11317e-08	-0.3579	-2.87046e-08	-0.356971	-6.85225e-08
-0.357277	-5.20158e-10	-0.36078	-4.28356e-08	-0.356309	-7.65068e-08	-0.357246	-4.18698e-08	-0.360831	-6.70184e-09	-0.357182	-1.1005e-08	-0.357261	-2.89114e-08	-0.356329	-6.61454e-08
-0.356632	-5.9998e-10	-0.360172	-4.28141e-08	-0.355699	-7.50219e-08	-0.356602	-4.18316e-08	-0.360221	-6.73804e-09	-0.356571	-1.08702e-08	-0.356651	-2.90319e-08	-0.355714	-6.9136e-08
-0.35602	-4.51756e-10	-0.359528	-4.29825e-08	-0.355056	-7.55892e-08	-0.355987	-4.17e-08	-0.359575	-6.58317e-09	-0.355926	-1.09296e-08	-0.356004	-2.89851e-08	-0.355072	-6.91006e-08
-0.355372	-6.69372e-10	-0.358921	-4.26452e-08	-0.354447	-7.33177e-08	-0.355342	-4.17079e-08	-0.358968	-6.54064e-09	-0.355318	-1.08937e-08	-0.355394	-2.57187e-08	-0.354463	-6.90131e-08
-0.354767	-4.45986e-10	-0.358277	-4.25749e-08	-0.353801	-7.61231e-08	-0.354736	-4.12601e-08	-0.358323	-4.9534e-09	-0.354674	-1.01807e-08	-0.354755	-2.99398e-08	-0.353824	-6.89329e-08
-0.35412	-4.49049e-10	-0.357671	-4.22879e-08	-0.353194	-7.56091e-08	-0.354091	-4.17228e-08	-0.357716	-7.36152e-09	-0.354066	-1.12131e-08	-0.354144	-2.86166e-08	-0.35321	-6.88813e-08
-0.353514	7.78079e-10	-0.357024	-4.10445e-08	-0.35255	-7.52878e-08	-0.353482	-4.09676e-08	-0.357072	-5.72218e-09	-0.353423	-1.03689e-08	-0.353499	-2.82322e-08	-0.352568	-6.84624e-08
-0.352873	-1.48829e-09	-0.356415	-4.3125e-08	-0.351939	-7.58061e-08	-0.352877	-4.18553e-08	-0.356464	-6.85124e-09	-0.352815	-1.10034e-08	-0.352893	-2.78829e-08	-0.351957	-6.84956e-08
-0.352267	-5.4518e-10	-0.355774	-4.24685e-08	-0.351291	-7.57132e-08	-0.352231	-4.11947e-08	-0.355818	-6.53843e-09	-0.352169	-1.08358e-08	-0.352245	-2.7827e-08	-0.351312	-6.79105e-08
-0.351617	-6.40774e-10	-0.355164	-4.22198e-08	-0.350686	-7.5787e-08	-0.351623	-4.13026e-08	-0.355208	-6.55382e-09	-0.351559	-1.06903e-08	-0.351636	-2.79958e-08	-0.350701	-6.74308e-08
-0.351007	-6.08802e-10	-0.354516	-4.23657e-08	-0.350039	-7.56876e-08	-0.350977	-4.11906e-08	-0.354566	-6.34681e-09	-0.35095	-1.07118e-08	-0.350991	-2.79468e-08	-0.35006	-6.58269e-08
-0.350364	-5.70595e-10	-0.353909	-4.21559e-08	-0.349433	-7.51043e-08	-0.350365	-4.1268e-08	-0.353955	-6.48342e-09	-0.350306	-1.07702e-08	-0.350381	-2.77177e-08	-0.349449	-6.77452e-08
-0.349757	-5.03504e-10	-0.353271	-4.18186e-08	-0.348791	-7.41443e-08	-0.349723	-4.13376e-08	-0.353313	-6.82844e-09	-0.349699	-1.06646e-08	-0.349736	-2.72675e-08	-0.348808	-6.78372e-08
-0.349115	-5.99492e-10	-0.352666	-4.19186e-08	-0.348184	-7.15284e-08	-0.349117	-4.11811e-08	-0.352705	-6.12519e-09	-0.349057	-1.07182e-08	-0.349128	-2.83011e-08	-0.348201	-6.78343e-08
-0.348505	-6.06561e-10	-0.352015	-4.19671e-08	-0.347537	-7.49398e-08	-0.348479	-4.09693e-08	-0.352058	-6.43379e-09	-0.348447	-1.07069e-08	-0.348479	-2.81244e-08	-0.347555	-6.77914e-08
-0.347858	-5.61953e-11	-0.351402	-4.10341e-08	-0.34693	-7.47133e-08	-0.34786	-4.15198e-08	-0.351447	-6.00561e-09	-0.347802	-1.04952e-08	-0.347877	-2.75509e-08	-0.346948	-6.82887e-08
-0.347249	-7.65038e-10	-0.350761	-4.17536e-08	-0.346282	-7.48439e-08	-0.347218	-3.97487e-08	-0.350806	-3.68097e-09	-0.347191	-8.48796e-09	-0.347236	-2.75263e-08	-0.346303	-6.79455e-08
-0.346602	-2.71715e-09	-0.350143	-4.18094e-08	-0.345679	-7.46882e-08	-0.346609	-4.15284e-08	-0.350196	-7.82927e-09	-0.34655	-1.16208e-08	-0.346626	-2.73796e-08	-0.345694	-6.73576e-08
-0.345997	-8.14688e-10	-0.349509	-4.20394e-08	-0.345034	-7.47467e-08	-0.345968	-4.10345e-08	-0.349551	-6.36759e-09	-0.345943	-1.06652e-08	-0.346017	-2.72009e-08	-0.345051	-6.74333e-08
-0.345356	-4.7698e-10	-0.348899	-4.17056e-08	-0.344426	-7.46816e-08	-0.345359	-4.08877e-08	-0.348941	-6.2185e-09	-0.345299	-1.06929e-08	-0.345373	-2.71484e-08	-0.344442	-6.7391e-08
-0.344745	-4.93181e-10	-0.348256	-4.12639e-08	-0.343776	-7.46509e-08	-0.344714	-4.08335e-08	-0.348302	-6.10927e-09	-0.34469	-1.07318e-08	-0.344767	-2.73362e-08	-0.343795	-6.72119e-08
-0.344097	-5.38266e-10	-0.347643	-4.13333e-08	-0.34317	-7.47543e-08	-0.344103	-4.05872e-08	-0.34769	-6.08552e-09	-0.344044	-1.05312e-08	-0.344123	-2.75606e-08	-0.343188	-6.46175e-08
-0.343492	-2.27726e-10	-0.347037	-4.11763e-08	-0.342558	-7.35401e-08	-0.343459	-4.04874e-08	-0.347044	-6.11886e-09	-0.343435	-1.04699e-08	-0.343512	-2.7405e-08	-0.342543	-6.55485e-08
-0.342844	-7.32148e-10	-0.34639	-4.13244e-08	-0.341917	-7.38804e-08	-0.342849	-4.04157e-08	-0.346439	-6.10878e-09	-0.342791	-1.04112e-08	-0.34287	-2.84597e-08	-0.341938	-6.69443e-08
-0.342238	-3.90494e-10	-0.345785	-4.08194e-08	-0.341307	-7.07323e-08	-0.342204	-4.07374e-08	-0.345829	-6.14302e-09	-0.342182	-1.03897e-08	-0.342255	-2.58829e-08	-0.341293	-6.68144e-08
-0.341594	-4.74107e-10	-0.345142	-4.08933e-08	-0.340663	-7.42871e-08	-0.341595	-4.01181e-08	-0.345188	-5.31989e-09	-0.341537	-1.00173e-08	-0.341616	-2.77941e-08	-0.340686	-6.69707e-08
-0.340988	-1.31313e-09	-0.344534	-4.24313e-08	-0.340056	-7.40944e-08	-0.340955	-4.01659e-08	-0.344577	-6.51157e-09	-0.340928	-1.06493e-08	-0.341006	-2.71005e-08	-0.340073	-6.66851e-08
-0.340341	6.27589e-10	-0.343886	-3.95014e-08	-0.339411	-7.38089e-08	-0.340347	-4.26305e-08	-0.343929	-5.5418e-09	-0.340274	-1.2019e-08	-0.340359	-2.64572e-08	-0.33943	-6.59104e-08
-0.339735	-1.09912e-09	-0.343279	-4.1299e-08	-0.338802	-7.31032e-08	-0.339701	-3.92332e-08	-0.343323	-5.85209e-09	-0.339674	-1.03409e-08	-0.339748	-2.66211e-08	-0.338822	-6.52439e-08
-0.339085	-5.99074e-10	-0.342632	-4.06521e-08	-0.33816	-7.42078e-08	-0.339093	-4.00094e-08	-0.342679	-6.26807e-09	-0.33903	-1.02856e-08	-0.339107	-2.67703e-08	-0.338175	-6.53289e-08
-0.33848	-5.91505e-10	-0.342027	-4.07105e-08	-0.337549	-7.35519e-08	-0.33845	-3.95625e-08	-0.342071	-5.75101e-09	-0.338423	-1.03678e-08	-0.338499	-2.64321e-08	-0.337566	-6.60915e-08
-0.337835	-5.38075e-10	-0.341384	-4.05879e-08	-0.336908	-7.3549e-08	-0.33784	-3.94021e-08	-0.341423	-6.11286e-09	-0.337778	-1.02189e-08	-0.337856	-2.63508e-08	-0.336925	-6.43654e-08
-0.337226	-4.53293e-10	-0.340775	-4.0348e-08	-0.336297	-7.27242e-08	-0.337196	-3.93971e-08	-0.340814	-5.95399e-09	-0.337172	-1.02799e-08	-0.337247	-2.63862e-08	-0.336311	-6.55447e-08
-0.336582	-4.76122e-10	-0.340127	-4.03193e-08	-0.335654	-7.20531e-08	-0.336587	-3.93366e-08	-0.340169	-5.9883e-09	-0.336525	-1.00994e-08	-0.336604	-2.6186e-08	-0.33566	-6.27446e-08
-0.335972	-6.3386e-10	-0.33952	-4.05373e-08	-0.335042	-7.05399e-08	-0.335943	-3.91144e-08	-0.339563	-6.05453e-09	-0.335915	-1.01144e-08	-0.335996	-2.64911e-08	-0.335057	-6.47193e-08
-0.335362	-4.91989e-10	-0.338877	-4.03198e-08	-0.334401	-7.29074e-08	-0.335334	-3.88368e-08	-0.338917	-5.99895e-09	-0.335271	-1.00923e-08	-0.33535	-2.77146e-08	-0.334413	-6.47919e-08
-0.334718	-2.17402e-10	-0.338266	-3.97243e-08	-0.333792	-7.3513e-08	-0.33469	-3.89762e-08	-0.338304	-6.8307e-09	-0.334662	-1.07188e-08	-0.334737	-2.62305e-08	-0.33381	-6.51129e-08
-0.334116	1.65695e-09	-0.337624	-3.99735e-08	-0.333143	-7.34187e-08	-0.334082	-3.81532e-08	-0.337663	-4.16507e-09	-0.334019	-9.1051e-09	-0.334093	-2.61905e-08	-0.333161	-6.39639e-08
-0.333467	-2.62995e-09	-0.337016	-4.21954e-08	-0.332535	-7.29825e-08	-0.33345	-3.81318e-08	-0.337056	-6.7817e-09	-0.333414	-1.05875e-08	-0.333488	-2.61323e-08	-0.332553	-6.37413e-08
-0.332857	-4.95005e-10	-0.336365	-3.99463e-08	-0.331892	-7.27373e-08	-0.332832	-4.03823e-08	-0.336413	-5.79759e-09	-0.332765	-1.0094e-08	-0.332843	-2.58676e-08	-0.331909	-6.38082e-08
-0.332212	-5.68318e-10	-0.335759	-3.97889e-08	-0.331285	-7.22024e-08	-0.332219	-3.83989e-08	-0.335803	-5.88095e-09	-0.332157	-9.94229e-09	-0.332235	-2.58155e-08	-0.331301	-6.43085e-08
-0.331602	-1.01758e-09	-0.335116	-3.97848e-08	-0.330639	-7.23265e-08	-0.331579	-3.82973e-08	-0.335155	-5.78722e-09	-0.33151	-9.99084e-09	-0.33159	-2.5856e-08	-0.330656	-6.44266e-08
-0.330958	-5.98526e-10	-0.334507	-3.94277e-08	-0.330033	-7.26941e-08	-0.330967	-3.8391e-08	-0.33455	-5.71743e-09	-0.330902	-9.99309e-09	-0.330979	-2.58802e-08	-0.330047	-6.44951e-08
-0.330351	-4.94206e-10	-0.333866	-3.99791e-08	-0.329385	-7.25708e-08	-0.330324	-3.82805e-08	-0.333905	-5.71957e-09	-0.330257	-1.00206e-08	-0.330338	-2.4227e-08	-0.329403	-6.08471e-08
-0.329706	-4.55499e-10	-0.333255	-3.94171e-08	-0.328778	-7.25562e-08	-0.329714	-3.86998e-08	-0.333297	-5.80963e-09	-0.32965	-9.95503e-09	-0.32973	-2.68781e-08	-0.328793	-6.37414e-08
-0.329096	-4.90451e-10	-0.332612	-3.94932e-08	-0.32813	-7.14229e-08	-0.329069	-3.79907e-08	-0.332654	-5.53361e-09	-0.329006	-9.84968e-09	-0.329084	-2.56258e-08	-0.328148	-6.40644e-08
-0.328449	1.3845e-10	-0.332001	-3.92695e-08	-0.327521	-7.05271e-08	-0.328459	-3.79532e-08	-0.332047	-5.37555e-09	-0.328397	-9.76543e-09	-0.328473	-2.57758e-08	-0.327545	-6.35914e-08
-0.327842	-8.67116e-10	-0.331392	-3.96089e-08	-0.326874	-7.16462e-08	-0.327815	-3.65081e-08	-0.331401	-5.73447e-09	-0.327791	-8.44815e-09	-0.327826	-2.54922e-08	-0.326895	-6.30011e-08
-0.327196	1.17326e-10	-0.330745	-3.86578e-08	-0.32627	-7.21958e-08	-0.327207	-3.8635e-08	-0.330786	-8.27374e-09	-0.327144	-1.18491e-08	-0.327222	-2.54728e-08	-0.326288	-6.27262e-08
-0.326588	-7.88546e-10	-0.330139	-3.83743e-08	-0.325624	-7.21833e-08	-0.326566	-3.69789e-08	-0.330145	-5.77705e-09	-0.326535	-9.87281e-09	-0.326575	-2.57985e-08	-0.325643	-6.2415e-08
-0.325945	-5.75387e-10	-0.329494	-4.06154e-08	-0.325018	-7.14911e-08	-0.325955	-3.80059e-08	-0.329536	-5.65637e-09	-0.325891	-9.80413e-09	-0.325968	-2.58026e-08	-0.325036	-6.29251e-08
-0.325336	-5.39815e-10	-0.328884	-3.92804e-08	-0.324369	-7.16601e-08	-0.325314	-3.75106e-08	-0.328889	-5.65054e-09	-0.325286	-9.77466e-09	-0.325325	-2.54856e-08	-0.324389	-6.28829e-08
-0.324692	-4.67932e-10	-0.328239	-3.89118e-08	-0.323762	-7.09786e-08	-0.324705	-3.74604e-08	-0.328283	-5.59136e-09	-0.324639	-9.68341e-09	-0.324719	-2.50996e-08	-0.323778	-6.2617e-08
-0.324082	-6.00779e-10	-0.327629	-3.90735e-08	-0.323114	-7.16307e-08	-0.324055	-3.72749e-08	-0.327641	-5.64895e-09	-0.324029	-9.63403e-09	-0.324071	-2.58687e-08	-0.323137	-6.24488e-08
-0.323433	-4.51338e-10	-0.326987	-3.90354e-08	-0.322511	-7.15709e-08	-0.323445	-3.72653e-08	-0.327031	-5.4996e-09	-0.323383	-9.68382e-09	-0.32346	-2.55486e-08	-0.322525	-6.35279e-08
-0.322828	-5.38099e-10	-0.32638	-3.88113e-08	-0.321868	-6.88474e-08	-0.322805	-3.71253e-08	-0.326424	-5.43163e-09	-0.322781	-9.57216e-09	-0.322817	-2.49513e-08	-0.321885	-6.23989e-08
-0.322184	-3.79574e-10	-0.325735	-3.84849e-08	-0.321259	-6.96846e-08	-0.322199	-3.71815e-08	-0.325781	-4.78597e-09	-0.322131	-8.90058e-09	-0.322209	-2.57603e-08	-0.321275	-6.24391e-08
-0.321576	5.45382e-11	-0.325127	-3.87285e-08	-0.320616	-7.12024e-08	-0.321554	-3.68583e-08	-0.325169	-5.84501e-09	-0.321526	-9.8533e-09	-0.32156	-2.53655e-08	-0.320632	-6.24202e-08
-0.320935	9.50575e-10	-0.324481	-3.78087e-08	-0.320009	-7.08181e-08	-0.320945	-3.6776e-08	-0.324522	-4.36673e-09	-0.320881	-9.25269e-09	-0.320954	-2.53854e-08	-0.320022	-6.2631e-08
-0.320325	-1.40544e-09	-0.323873	-3.89538e-08	-0.31939	-7.09008e-08	-0.320297	-3.39094e-08	-0.323913	-5.72811e-09	-0.320271	-9.73557e-09	-0.320307	-2.50341e-08	-0.319419	-6.19486e-08
-0.319678	-5.44262e-10	-0.323226	-3.75453e-08	-0.318748	-7.09676e-08	-0.319691	-3.80392e-08	-0.323269	-5.36636e-09	-0.319631	-9.73127e-09	-0.319703	-2.5018e-08	-0.318772	-6.15836e-08
-0.319076	-5.24378e-10	-0.322618	-3.90063e-08	-0.318149	-7.10479e-08	-0.319053	-3.67332e-08	-0.322661	-5.35072e-09	-0.319011	-9.72712e-09	-0.319051	-2.50387e-08	-0.318173	-6.15437e-08
-0.318435	-5.2824e-10	-0.321977	-3.8327e-08	-0.317491	-7.09167e-08	-0.318438	-3.65592e-08	-0.322019	-5.15364e-09	-0.318371	-9.58105e-09	-0.318453	-2.49001e-08	-0.317518	-6.03647e-08
-0.317813	-5.31304e-10	-0.321369	-3.81466e-08	-0.316891	-7.0635e-08	-0.317805	-3.65336e-08	-0.32141	-5.27508e-09	-0.317766	-9.56379e-09	-0.317814	-2.45936e-08	-0.316922	-6.14135e-08
-0.317178	-4.50039e-10	-0.320724	-3.78354e-08	-0.316244	-7.04539e-08	-0.317178	-3.62322e-08	-0.320769	-5.76369e-09	-0.317123	-9.63728e-09	-0.31719	-2.3508e-08	-0.316271	-5.93846e-08
-0.316557	-5.62239e-10	-0.320116	-3.80575e-08	-0.31563	-6.93616e-08	-0.316533	-3.6063e-08	-0.320156	-5.21463e-09	-0.316516	-9.57659e-09	-0.316545	-2.54238e-08	-0.315654	-6.07221e-08
-0.315908	-5.41306e-10	-0.319465	-3.80048e-08	-0.31499	-7.03746e-08	-0.315924	-3.6102e-08	-0.319508	-5.29722e-09	-0.315865	-9.60175e-09	-0.315938	-2.45281e-08	-0.315008	-6.03267e-08
-0.315316	-7.63774e-11	-0.318862	-3.78534e-08	-0.314387	-6.48411e-08	-0.31529	-3.59385e-08	-0.318902	-5.0629e-09	-0.31526	-9.54222e-09	-0.315301	-2.44333e-08	-0.314404	-5.99846e-08
-0.314697	-6.04832e-10	-0.318219	-3.7544e-08	-0.313741	-7.00197e-08	-0.314679	-3.53335e-08	-0.318252	-2.72242e-09	-0.31461	-7.77825e-09	-0.314682	-2.42555e-08	-0.313765	-5.92374e-08
-0.314053	-2.32457e-09	-0.317612	-3.75435e-08	-0.313133	-7.02808e-08	-0.314036	-3.60647e-08	-0.317662	-6.72535e-09	-0.314006	-1.03121e-08	-0.314081	-2.43185e-08	-0.313154	-5.93758e-08
-0.31345	-6.78372e-10	-0.316962	-3.5328e-08	-0.312485	-6.99638e-08	-0.313423	-3.57734e-08	-0.316998	-5.28897e-09	-0.313362	-9.56082e-09	-0.313437	-2.45122e-08	-0.312505	-5.96212e-08
-0.312805	-4.82476e-10	-0.316353	-3.87334e-08	-0.311874	-6.97321e-08	-0.312782	-3.60324e-08	-0.31639	-5.23386e-09	-0.31275	-9.50662e-09	-0.312828	-2.43666e-08	-0.311902	-5.94949e-08
-0.312194	-4.22442e-10	-0.315708	-3.72677e-08	-0.311236	-6.98623e-08	-0.312174	-3.55956e-08	-0.315746	-5.14381e-09	-0.312104	-9.57235e-09	-0.312181	-2.45336e-08	-0.311253	-5.90135e-08
-0.311554	-5.72491e-10	-0.31511	-3.73681e-08	-0.310628	-6.98193e-08	-0.311528	-3.54232e-08	-0.315137	-5.14935e-09	-0.311498	-9.45414e-09	-0.311575	-2.43079e-08	-0.310647	-5.91306e-08
-0.310941	-2.03991e-10	-0.31446	-3.72822e-08	-0.309983	-6.96619e-08	-0.310922	-3.54577e-08	-0.314502	-5.17218e-09	-0.310856	-9.396e-09	-0.31093	-2.45041e-08	-0.310002	-5.74813e-08
-0.310302	-6.41453e-10	-0.313853	-3.72645e-08	-0.309376	-6.94653e-08	-0.310275	-3.53614e-08	-0.313886	-5.24123e-09	-0.310245	-9.3995e-09	-0.310323	-2.60133e-08	-0.309396	-6.01464e-08
-0.309696	-3.36301e-10	-0.31321	-3.68871e-08	-0.308726	-6.84713e-08	-0.30967	-3.54658e-08	-0.313251	-5.25912e-09	-0.309602	-9.32703e-09	-0.309678	-2.42159e-08	-0.308747	-5.87394e-08
-0.309046	-6.28734e-10	-0.312598	-3.6775e-08	-0.30812	-6.64417e-08	-0.309026	-3.49765e-08	-0.312635	-4.8345e-09	-0.308994	-9.12596e-09	-0.309071	-2.43897e-08	-0.308138	-5.94784e-08
-0.308438	-9.40418e-10	-0.311952	-3.74147e-08	-0.307478	-6.93222e-08	-0.308415	-3.48774e-08	-0.311996	-5.44041e-09	-0.308348	-9.50087e-09	-0.308424	-2.45154e-08	-0.307493	-5.94259e-08
-0.307793	3.62885e-10	-0.311343	-3.63897e-08	-0.306863	-6.89287e-08	-0.307769	-3.65311e-08	-0.311383	-4.93853e-09	-0.307732	-9.85697e-09	-0.307816	-2.41356e-08	-0.306884	-5.9234e-08
-0.307182	-8.21877e-10	-0.310701	-3.68936e-08	-0.306221	-6.90936e-08	-0.307156	-3.32456e-08	-0.310777	-4.69915e-09	-0.307095	-9.10577e-09	-0.307171	-2.40962e-08	-0.306243	-5.92699e-08
-0.30654	-8.46601e-10	-0.310086	-3.7885e-08	-0.305612	-6.91523e-08	-0.306516	-3.51393e-08	-0.310128	-5.59697e-09	-0.306485	-9.53697e-09	-0.306566	-2.42512e-08	-0.305629	-5.89142e-08
-0.305933	-5.29707e-10	-0.309448	-3.69321e-08	-0.30497	-6.90074e-08	-0.305908	-3.44354e-08	-0.309522	-5.05869e-09	-0.30584	-9.48484e-09	-0.305921	-2.41052e-08	-0.30499	-5.83331e-08
-0.30529	-4.70376e-10	-0.308839	-3.65993e-08	-0.304361	-6.85141e-08	-0.30526	-3.45261e-08	-0.308881	-5.27029e-09	-0.305228	-9.40852e-09	-0.305312	-2.3737e-08	-0.304379	-5.75976e-08
-0.304677	-4.05145e-10	-0.308195	-3.62868e-08	-0.303715	-6.83724e-08	-0.304648	-3.45121e-08	-0.308269	-5.33003e-09	-0.304588	-9.29142e-09	-0.304665	-2.41824e-08	-0.303733	-5.76509e-08
-0.304031	-4.96626e-10	-0.307585	-3.64602e-08	-0.303109	-6.80201e-08	-0.304003	-3.4388e-08	-0.307623	-5.26534e-09	-0.30398	-9.29319e-09	-0.304056	-2.31175e-08	-0.303126	-5.73968e-08
-0.303423	-5.42235e-10	-0.306943	-3.63904e-08	-0.302468	-6.76896e-08	-0.303392	-3.43259e-08	-0.307018	-5.35815e-09	-0.303337	-9.32846e-09	-0.303414	-2.43257e-08	-0.302483	-5.58797e-08
-0.302775	-5.15342e-10	-0.306333	-3.62696e-08	-0.301858	-6.8276e-08	-0.30275	-3.44581e-08	-0.306372	-5.22996e-09	-0.302728	-9.2316e-09	-0.302801	-2.3848e-08	-0.301877	-5.8114e-08
-0.30217	-3.33762e-10	-0.305687	-3.60506e-08	-0.301206	-6.70262e-08	-0.302142	-3.42782e-08	-0.30576	-5.32312e-09	-0.302086	-9.61095e-09	-0.30216	-2.33786e-08	-0.301231	-5.67954e-08
-0.30153	9.66525e-10	-0.305077	-3.61591e-08	-0.300604	-6.83042e-08	-0.301533	-3.37553e-08	-0.305115	-3.93823e-09	-0.301479	-8.43192e-09	-0.301548	-2.33302e-08	-0.300622	-5.71662e-08
-0.300919	-1.87905e-09	-0.304473	-3.66148e-08	-0.299963	-6.81264e-08	-0.300895	-3.38311e-08	-0.304506	-5.73634e-09	-0.300831	-9.53399e-09	-0.300907	-2.34709e-08	-0.299979	-5.75075e-08
-0.300273	-2.16842e-11	-0.303829	-3.50546e-08	-0.29935	-6.77905e-08	-0.300279	-3.65001e-08	-0.303859	-5.18531e-09	-0.30022	-9.66911e-09	-0.300296	-2.29665e-08	-0.299368	-5.73579e-08
-0.299666	-5.92279e-10	-0.30322	-3.60987e-08	-0.298742	-6.79128e-08	-0.299636	-3.38418e-08	-0.303256	-5.3992e-09	-0.299575	-9.10772e-09	-0.299653	-2.29325e-08	-0.298728	-5.60774e-08
-0.29902	-9.66096e-10	-0.302576	-3.66536e-08	-0.298098	-6.80137e-08	-0.299024	-3.36759e-08	-0.302613	-5.40707e-09	-0.298967	-9.01808e-09	-0.299045	-2.29172e-08	-0.298117	-5.64182e-08
-0.298413	-4.37319e-10	-0.301968	-3.56074e-08	-0.297492	-6.79219e-08	-0.298382	-3.35626e-08	-0.302006	-5.08132e-09	-0.298325	-9.10827e-09	-0.298403	-2.29924e-08	-0.297469	-5.65585e-08
-0.29777	-4.17888e-10	-0.301324	-3.57555e-08	-0.296844	-6.762e-08	-0.297773	-3.289e-08	-0.301356	-5.06821e-09	-0.297718	-9.07154e-09	-0.297798	-2.13439e-08	-0.296859	-5.59119e-08
-0.297162	-3.70252e-10	-0.300712	-3.52237e-08	-0.296239	-6.76619e-08	-0.29713	-3.35505e-08	-0.300745	-5.06248e-09	-0.297106	-9.06254e-09	-0.297147	-2.48914e-08	-0.296214	-5.59334e-08
-0.296516	-5.01168e-10	-0.300067	-3.55827e-08	-0.295595	-6.78255e-08	-0.296517	-3.31468e-08	-0.300104	-4.65064e-09	-0.296463	-8.97256e-09	-0.296534	-2.31789e-08	-0.295605	-5.80245e-08
-0.295909	-2.38132e-10	-0.299459	-3.55215e-08	-0.294986	-6.50153e-08	-0.295872	-3.33657e-08	-0.299496	-4.94044e-09	-0.29585	-8.95302e-09	-0.295894	-2.33901e-08	-0.294963	-5.63172e-08
-0.295267	-5.57542e-10	-0.298815	-3.52568e-08	-0.294344	-6.74031e-08	-0.295265	-3.2433e-08	-0.298853	-4.76735e-09	-0.295208	-8.76088e-09	-0.295285	-2.28697e-08	-0.294358	-5.57076e-08
-0.294659	-3.15189e-11	-0.298207	-3.51052e-08	-0.293733	-6.70478e-08	-0.29462	-3.35503e-08	-0.298241	-6.44723e-09	-0.294603	-1.03044e-08	-0.294678	-2.30806e-08	-0.293714	-5.54719e-08
-0.294011	9.41324e-10	-0.297566	-3.46085e-08	-0.293084	-6.72886e-08	-0.294012	-3.23697e-08	-0.297599	-3.98704e-09	-0.293957	-8.54563e-09	-0.294032	-2.31138e-08	-0.293102	-5.58883e-08
-0.293404	-1.47359e-09	-0.296955	-3.61829e-08	-0.292475	-6.65861e-08	-0.293363	-3.32855e-08	-0.29699	-5.29439e-09	-0.293346	-9.17167e-09	-0.293425	-2.30191e-08	-0.292457	-5.59017e-08
-0.292758	-4.62902e-10	-0.296312	-3.39397e-08	-0.291832	-6.67806e-08	-0.292753	-3.30089e-08	-0.296343	-4.92159e-09	-0.2927	-8.92738e-09	-0.292777	-2.27725e-08	-0.291847	-5.54647e-08
-0.292148	-3.43192e-10	-0.295701	-3.52495e-08	-0.291223	-6.67072e-08	-0.292111	-3.29469e-08	-0.295737	-4.84923e-09	-0.292092	-8.89317e-09	-0.292166	-2.18707e-08	-0.291201	-5.51791e-08
-0.291538	-4.09281e-10	-0.295062	-3.49227e-08	-0.29058	-6.68289e-08	-0.291502	-3.26383e-08	-0.295095	-4.90556e-09	-0.291446	-8.8061e-09	-0.291521	-2.28598e-08	-0.290596	-5.54329e-08
-0.290896	-4.47214e-10	-0.294453	-3.48384e-08	-0.289973	-6.67313e-08	-0.29086	-3.2738e-08	-0.294488	-4.80385e-09	-0.290842	-8.86873e-09	-0.290915	-2.23102e-08	-0.289951	-5.61264e-08
-0.290288	-4.46427e-10	-0.29381	-3.46494e-08	-0.289326	-6.64762e-08	-0.29025	-3.27368e-08	-0.293848	-4.8479e-09	-0.290198	-8.768e-09	-0.290272	-2.26e-08	-0.289342	-5.34823e-08
-0.289644	-3.29864e-10	-0.2932	-3.44423e-08	-0.28872	-6.60904e-08	-0.289603	-3.23901e-08	-0.293234	-4.82972e-09	-0.289588	-8.59897e-09	-0.289663	-2.2029e-08	-0.288694	-5.53529e-08
-0.289033	1.15037e-11	-0.292553	-3.47188e-08	-0.288072	-6.64934e-08	-0.288994	-3.22891e-08	-0.292586	-4.88814e-09	-0.288942	-8.85468e-09	-0.289019	-2.21881e-08	-0.288085	-5.51548e-08
-0.288389	1.83415e-10	-0.291947	-3.46544e-08	-0.287464	-6.36098e-08	-0.288346	-3.21373e-08	-0.291976	-4.14623e-09	-0.288332	-8.52138e-09	-0.28841	-2.24105e-08	-0.287441	-5.44754e-08
-0.28778	-7.83026e-10	-0.291301	-3.42965e-08	-0.286821	-6.60072e-08	-0.287737	-3.01004e-08	-0.291335	-4.71603e-09	-0.28769	-7.47509e-09	-0.287765	-2.20319e-08	-0.286832	-5.42014e-08
-0.287138	-1.24335e-11	-0.290692	-3.40009e-08	-0.286213	-6.622e-08	-0.287097	-3.26972e-08	-0.290724	-6.70214e-09	-0.287081	-9.82225e-09	-0.287157	-2.21452e-08	-0.28619	-5.35643e-08
-0.286526	-8.12757e-10	-0.290054	-3.19516e-08	-0.285567	-6.61664e-08	-0.286488	-3.17791e-08	-0.290082	-4.84601e-09	-0.286438	-8.67721e-09	-0.286516	-2.20091e-08	-0.285583	-5.43037e-08
-0.285886	-5.07951e-10	-0.289439	-3.61312e-08	-0.284956	-6.59327e-08	-0.285842	-3.2088e-08	-0.289471	-4.51187e-09	-0.285831	-8.70273e-09	-0.285908	-2.23363e-08	-0.284934	-5.38789e-08
-0.285276	-3.64554e-10	-0.288792	-3.42367e-08	-0.284312	-6.57431e-08	-0.285232	-3.18915e-08	-0.288826	-4.68854e-09	-0.285187	-8.56235e-09	-0.28526	-2.19155e-08	-0.284328	-5.32552e-08
-0.28463	-3.81589e-10	-0.288184	-3.38344e-08	-0.283702	-6.57854e-08	-0.284589	-3.17888e-08	-0.288215	-4.97353e-09	-0.284578	-8.56286e-09	-0.284646	-1.96663e-08	-0.283683	-5.29766e-08
-0.284021	-3.50583e-10	-0.287539	-3.40056e-08	-0.283062	-6.56163e-08	-0.283981	-3.17038e-08	-0.287572	-4.33611e-09	-0.283932	-8.43525e-09	-0.284005	-2.29782e-08	-0.28308	-5.15865e-08
-0.283378	-4.61543e-10	-0.286932	-3.39844e-08	-0.282453	-6.56499e-08	-0.283339	-3.16448e-08	-0.286965	-4.52447e-09	-0.283324	-8.42228e-09	-0.283397	-2.21734e-08	-0.282433	-5.51056e-08
-0.282772	-3.83663e-10	-0.28629	-3.37279e-08	-0.28181	-6.37091e-08	-0.28273	-3.16504e-08	-0.28632	-4.4507e-09	-0.282681	-8.33682e-09	-0.282755	-2.16092e-08	-0.281827	-5.28302e-08
-0.282125	-3.51775e-10	-0.285679	-3.35437e-08	-0.2812	-6.19966e-08	-0.282087	-3.14455e-08	-0.285712	-3.22225e-09	-0.28207	-7.15059e-09	-0.282146	-2.17252e-08	-0.281176	-5.25483e-08
-0.281515	-1.26642e-09	-0.285031	-3.38171e-08	-0.28055	-6.54392e-08	-0.28148	-3.15659e-08	-0.285066	-5.0714e-09	-0.281431	-8.77814e-09	-0.281502	-2.15801e-08	-0.280567	-5.27895e-08
-0.28087	1.41065e-09	-0.284422	-3.29327e-08	-0.279943	-6.50737e-08	-0.280829	-3.10573e-08	-0.284454	-3.4078e-09	-0.280819	-7.9373e-09	-0.280894	-2.18164e-08	-0.279959	-5.22048e-08
-0.280263	-1.40591e-09	-0.283778	-3.38078e-08	-0.279337	-6.48681e-08	-0.280225	-3.0145e-08	-0.283845	-4.92146e-09	-0.280173	-8.38939e-09	-0.280251	-2.13727e-08	-0.279315	-5.19693e-08
-0.279618	-4.35293e-10	-0.283168	-3.26398e-08	-0.278692	-6.48666e-08	-0.279613	-3.1854e-08	-0.2832	-4.42318e-09	-0.279567	-8.2691e-09	-0.27964	-2.12797e-08	-0.278708	-5.15265e-08
-0.279006	-5.37717e-10	-0.28253	-3.37207e-08	-0.278049	-6.47961e-08	-0.27897	-3.10065e-08	-0.282595	-4.3264e-09	-0.278922	-8.26697e-09	-0.278996	-2.09397e-08	-0.278065	-5.18985e-08
-0.278366	-1.78647e-10	-0.281923	-3.33393e-08	-0.277439	-6.45637e-08	-0.278362	-3.07927e-08	-0.281949	-4.448e-09	-0.278308	-8.28441e-09	-0.278387	-2.15841e-08	-0.277453	-5.16527e-08
-0.27776	-5.3277e-10	-0.281279	-3.30631e-08	-0.276832	-6.42849e-08	-0.277717	-3.05963e-08	-0.28134	-4.41535e-09	-0.277668	-8.24971e-09	-0.277735	-2.25147e-08	-0.276812	-5.16842e-08
-0.277111	-2.49732e-10	-0.280665	-3.27925e-08	-0.276189	-6.43958e-08	-0.277109	-3.09206e-08	-0.280694	-4.50853e-09	-0.277057	-8.10201e-09	-0.277133	-2.13462e-08	-0.276203	-5.08415e-08
-0.276508	-5.16498e-10	-0.280018	-3.26296e-08	-0.275578	-6.336e-08	-0.276465	-3.06733e-08	-0.280085	-4.45826e-09	-0.276412	-8.09488e-09	-0.27649	-2.11857e-08	-0.275558	-5.09662e-08
-0.275862	-4.86588e-10	-0.27941	-3.3216e-08	-0.274937	-6.41193e-08	-0.275857	-3.05214e-08	-0.279441	-4.52387e-09	-0.275802	-8.13842e-09	-0.275883	-2.13559e-08	-0.274952	-5.1747e-08
-0.275252	1.47462e-11	-0.278769	-3.24795e-08	-0.274324	-6.04275e-08	-0.275212	-3.1146e-08	-0.278834	-4.08926e-09	-0.275158	-8.09449e-09	-0.275235	-2.09566e-08	-0.274302	-5.16183e-08
-0.274606	-5.66745e-10	-0.278162	-3.26746e-08	-0.273682	-6.37491e-08	-0.274606	-2.98877e-08	-0.278189	-9.07266e-10	-0.274547	-6.29697e-09	-0.274626	-2.0995e-08	-0.273698	-5.14753e-08
-0.273999	-3.08019e-09	-0.277511	-3.27523e-08	-0.273069	-6.35822e-08	-0.273962	-3.08393e-08	-0.277581	-6.37894e-09	-0.273903	-9.00195e-09	-0.273984	-2.09702e-08	-0.273051	-5.14873e-08
-0.273354	-5.18179e-10	-0.276904	-3.12622e-08	-0.272424	-6.3346e-08	-0.273345	-3.13492e-08	-0.276934	-4.32167e-09	-0.273291	-8.23562e-09	-0.273373	-2.11996e-08	-0.272445	-5.1109e-08
-0.272746	-3.3071e-10	-0.276263	-3.31087e-08	-0.271817	-6.30599e-08	-0.272707	-3.06199e-08	-0.276325	-4.30984e-09	-0.272647	-8.0892e-09	-0.272731	-2.07103e-08	-0.2718	-5.05778e-08
-0.2721	-3.45004e-10	-0.275655	-3.21871e-08	-0.271174	-6.30994e-08	-0.2721	-3.02224e-08	-0.275684	-4.25358e-09	-0.27204	-8.10062e-09	-0.272123	-2.14432e-08	-0.271192	-5.0286e-08
-0.271491	-4.63057e-10	-0.275011	-3.25982e-08	-0.270565	-6.26373e-08	-0.271451	-2.99519e-08	-0.275081	-4.29006e-09	-0.271396	-8.07987e-09	-0.271477	-1.93629e-08	-0.270546	-5.02493e-08
-0.270884	-4.14038e-10	-0.274402	-3.22608e-08	-0.269922	-6.28214e-08	-0.270843	-2.98825e-08	-0.274433	-4.18174e-09	-0.270786	-7.95169e-09	-0.27087	-2.10974e-08	-0.269934	-4.88408e-08
-0.270244	-3.29733e-10	-0.273751	-3.20041e-08	-0.269312	-6.2262e-08	-0.2702	-2.98452e-08	-0.273818	-4.21728e-09	-0.270142	-7.96422e-09	-0.270226	-2.02393e-08	-0.269289	-5.02904e-08
-0.269631	-1.93012e-10	-0.27314	-3.1877e-08	-0.268664	-6.24567e-08	-0.269594	-2.97649e-08	-0.273175	-4.13909e-09	-0.269534	-7.86074e-09	-0.26962	-1.9803e-08	-0.268681	-4.92615e-08
-0.268989	6.07491e-10	-0.2725	-3.20149e-08	-0.268056	-5.97232e-08	-0.268948	-2.95119e-08	-0.272569	-3.55251e-09	-0.268922	-7.44982e-09	-0.26897	-2.01888e-08	-0.268039	-4.98169e-08
-0.268377	-1.0617e-09	-0.271889	-3.19813e-08	-0.267413	-6.2455e-08	-0.268338	-2.96877e-08	-0.271924	-4.67004e-09	-0.268279	-8.27067e-09	-0.268361	-2.03386e-08	-0.267428	-5.01361e-08
-0.267729	7.9602e-10	-0.271247	-3.16672e-08	-0.266804	-6.1804e-08	-0.267699	-3.04717e-08	-0.271319	-3.7333e-09	-0.267661	-9.5377e-09	-0.267716	-1.99349e-08	-0.266782	-4.94928e-08
-0.267124	-1.04548e-09	-0.270637	-3.16388e-08	-0.266161	-6.17767e-08	-0.267087	-2.77219e-08	-0.270672	-4.61118e-09	-0.267025	-7.98714e-09	-0.267107	-1.98176e-08	-0.266176	-4.9011e-08
-0.266475	-1.16788e-09	-0.270027	-3.30532e-08	-0.265553	-6.17367e-08	-0.266442	-3.00316e-08	-0.27006	-4.14656e-09	-0.266416	-7.88686e-09	-0.266497	-2.00195e-08	-0.265528	-4.89108e-08
-0.265873	-4.71902e-10	-0.269385	-3.01858e-08	-0.26491	-6.14627e-08	-0.265834	-2.91228e-08	-0.269414	-4.09691e-09	-0.265773	-7.88221e-09	-0.265859	-2.00169e-08	-0.264921	-4.90821e-08
-0.26523	-5.08058e-10	-0.268771	-3.21575e-08	-0.2643	-6.11222e-08	-0.265187	-2.86802e-08	-0.268809	-4.10798e-09	-0.265163	-7.74391e-09	-0.265253	-1.91545e-08	-0.264275	-4.87247e-08
-0.264621	-4.05121e-10	-0.268128	-3.12298e-08	-0.263654	-6.11855e-08	-0.264576	-2.92874e-08	-0.268162	-4.26956e-09	-0.264518	-7.71965e-09	-0.264601	-2.28122e-08	-0.263666	-4.82414e-08
-0.263976	-4.90379e-10	-0.26752	-3.10954e-08	-0.263047	-6.10887e-08	-0.263933	-2.8932e-08	-0.267555	-3.81756e-09	-0.26391	-7.74401e-09	-0.263993	-2.01311e-08	-0.263018	-4.9387e-08
-0.263367	-4.35627e-10	-0.266877	-3.15846e-08	-0.262403	-6.0485e-08	-0.263326	-2.88828e-08	-0.266915	-4.27567e-09	-0.263269	-7.84482e-09	-0.263348	-1.99832e-08	-0.262411	-4.66985e-08
-0.262724	-3.76201e-10	-0.266271	-3.10678e-08	-0.261793	-6.07183e-08	-0.262683	-2.89192e-08	-0.266306	-3.97742e-09	-0.26266	-7.77653e-09	-0.262741	-1.95542e-08	-0.261771	-4.88121e-08
-0.262111	-1.47247e-10	-0.265625	-3.09341e-08	-0.261147	-6.20763e-08	-0.262073	-2.87949e-08	-0.265658	-4.67718e-09	-0.262014	-8.51148e-09	-0.262093	-1.94806e-08	-0.26116	-4.77913e-08
-0.26147	2.37722e-09	-0.265014	-3.10791e-08	-0.260539	-6.06198e-08	-0.261426	-2.84992e-08	-0.265049	-2.3012e-09	-0.261402	-6.6269e-09	-0.261484	-1.96258e-08	-0.260514	-4.81544e-08
-0.260859	-2.01166e-09	-0.264372	-3.09866e-08	-0.259893	-5.99363e-08	-0.260825	-2.75229e-08	-0.264411	-4.9104e-09	-0.26076	-8.21556e-09	-0.260841	-1.98193e-08	-0.259906	-4.84177e-08
-0.260213	-4.58384e-10	-0.263762	-3.03486e-08	-0.259288	-5.9974e-08	-0.260177	-3.13567e-08	-0.2638	-4.06076e-09	-0.260152	-7.67754e-09	-0.260231	-1.97485e-08	-0.259263	-4.81111e-08
-0.259605	-3.78823e-10	-0.263126	-3.0838e-08	-0.258639	-6.05337e-08	-0.259566	-2.87271e-08	-0.263156	-4.0202e-09	-0.259509	-7.65919e-09	-0.259587	-1.87604e-08	-0.258653	-4.78817e-08
-0.258962	-4.37236e-10	-0.262508	-3.38074e-08	-0.258032	-5.97451e-08	-0.258926	-2.82735e-08	-0.262546	-3.96599e-09	-0.258903	-7.62829e-09	-0.258982	-2.00294e-08	-0.258044	-4.76311e-08
-0.258357	-3.44992e-10	-0.261866	-3.08317e-08	-0.257385	-5.95553e-08	-0.258315	-2.82793e-08	-0.261903	-3.975e-09	-0.258259	-7.62931e-09	-0.258336	-1.90455e-08	-0.257399	-4.75829e-08
-0.257711	-4.32777e-10	-0.261257	-3.04596e-08	-0.256773	-5.92178e-08	-0.257671	-2.83023e-08	-0.261294	-3.93692e-09	-0.257649	-7.55243e-09	-0.257726	-1.9705e-08	-0.256788	-4.66129e-08
-0.257103	-3.17872e-10	-0.26061	-3.0317e-08	-0.256134	-5.92284e-08	-0.257061	-2.80906e-08	-0.260686	-3.90354e-09	-0.257	-7.53465e-09	-0.25708	-1.93279e-08	-0.256147	-4.70793e-08
-0.256459	2.42829e-11	-0.260007	-3.05072e-08	-0.255523	-5.93149e-08	-0.256415	-2.8078e-08	-0.26004	-3.92631e-09	-0.256392	-7.49865e-09	-0.256472	-1.93774e-08	-0.255534	-5.00299e-08
-0.255851	-9.17792e-11	-0.25936	-3.02696e-08	-0.254877	-5.79439e-08	-0.255808	-2.81015e-08	-0.25943	-3.59716e-09	-0.255747	-7.35952e-09	-0.255829	-1.96803e-08	-0.254894	-4.70566e-08
-0.255202	-4.61876e-10	-0.258752	-2.99732e-08	-0.254272	-5.89204e-08	-0.255203	-2.72328e-08	-0.258785	-4.18131e-09	-0.255146	-6.02553e-09	-0.255222	-1.95516e-08	-0.254286	-4.68583e-08
-0.254595	1.14083e-10	-0.258108	-2.99775e-08	-0.253626	-5.97758e-08	-0.254559	-2.81796e-08	-0.258179	-6.27759e-09	-0.254495	-9.79226e-09	-0.254575	-1.92891e-08	-0.253639	-4.67099e-08
-0.253987	-6.13117e-10	-0.257496	-2.93952e-08	-0.253016	-5.85073e-08	-0.253952	-2.70212e-08	-0.25753	-4.19272e-09	-0.253888	-7.56539e-09	-0.253966	-1.92942e-08	-0.253034	-4.70283e-08
-0.253342	-4.74679e-10	-0.256849	-3.02844e-08	-0.252374	-5.81817e-08	-0.253303	-2.84012e-08	-0.256923	-3.81098e-09	-0.25324	-7.48376e-09	-0.25332	-1.92785e-08	-0.252383	-4.68742e-08
-0.252733	-3.56436e-10	-0.256243	-2.89513e-08	-0.251761	-5.79808e-08	-0.252694	-2.76239e-08	-0.256277	-4.1078e-09	-0.252632	-7.38066e-09	-0.25271	-1.88039e-08	-0.251777	-4.6161e-08
-0.252091	-3.54862e-10	-0.255596	-3.01645e-08	-0.251127	-5.80856e-08	-0.25205	-2.75374e-08	-0.25567	-4.47086e-09	-0.251988	-7.35663e-09	-0.252061	-1.57655e-08	-0.251135	-4.6225e-08
-0.251477	-4.46618e-10	-0.254992	-2.98401e-08	-0.250517	-5.78546e-08	-0.251445	-2.73705e-08	-0.255025	-3.95501e-09	-0.251381	-7.42815e-09	-0.251456	-2.0126e-08	-0.250532	-4.57262e-08
-0.25084	-3.80599e-10	-0.254347	-2.96695e-08	-0.249864	-5.75416e-08	-0.250796	-2.72807e-08	-0.254417	-3.89588e-09	-0.250773	-7.44727e-09	-0.250817	-1.88858e-08	-0.249879	-4.65011e-08
-0.250228	-3.83294e-10	-0.253739	-2.94221e-08	-0.249256	-5.73885e-08	-0.25019	-2.72014e-08	-0.253774	-3.88764e-09	-0.250133	-7.47032e-09	-0.250209	-1.86841e-08	-0.249273	-4.50967e-08
-0.249578	-3.39437e-10	-0.253091	-2.93663e-08	-0.248617	-5.55431e-08	-0.249545	-2.70456e-08	-0.253169	-3.53191e-09	-0.249518	-6.40579e-09	-0.249558	-1.84296e-08	-0.248628	-4.56999e-08
-0.248968	-8.40473e-10	-0.252483	-2.95008e-08	-0.248004	-5.84349e-08	-0.248939	-2.68011e-08	-0.252518	-4.38111e-09	-0.248875	-7.57197e-09	-0.248947	-1.85864e-08	-0.248023	-4.54387e-08
-0.248329	1.1338e-09	-0.25184	-2.93776e-08	-0.247398	-5.59013e-08	-0.248289	-2.66892e-08	-0.251909	-3.01592e-09	-0.248268	-6.6812e-09	-0.248305	-1.87239e-08	-0.247375	-4.53854e-08
-0.247718	-1.12445e-09	-0.25123	-2.91265e-08	-0.246754	-5.72255e-08	-0.247684	-2.46389e-08	-0.251267	-4.2302e-09	-0.247625	-7.35167e-09	-0.247699	-1.87119e-08	-0.246766	-4.49041e-08
-0.247084	-3.9016e-10	-0.250583	-2.88926e-08	-0.246148	-5.68826e-08	-0.24704	-2.79221e-08	-0.25066	-3.8725e-09	-0.247013	-7.15961e-09	-0.247056	-1.84401e-08	-0.246122	-4.48069e-08
-0.246469	-4.75371e-10	-0.249972	-2.66454e-08	-0.245504	-5.66076e-08	-0.246432	-2.67462e-08	-0.250009	-3.74101e-09	-0.24637	-7.31994e-09	-0.246447	-1.76894e-08	-0.245507	-4.49955e-08
-0.245821	-1.90055e-10	-0.249366	-3.03886e-08	-0.244895	-5.62672e-08	-0.245785	-2.66444e-08	-0.249402	-3.73154e-09	-0.245762	-7.33887e-09	-0.2458	-1.86258e-08	-0.244865	-4.44416e-08
-0.245213	-4.30036e-10	-0.248721	-2.88006e-08	-0.244254	-5.60658e-08	-0.245178	-2.63661e-08	-0.248758	-3.6992e-09	-0.245119	-7.16202e-09	-0.245183	-1.83953e-08	-0.244253	-4.42743e-08
-0.244568	-2.34914e-10	-0.24811	-2.88364e-08	-0.24364	-5.60304e-08	-0.244535	-2.63217e-08	-0.248147	-3.7757e-09	-0.244511	-7.12489e-09	-0.244542	-1.83424e-08	-0.243607	-4.42146e-08
-0.243955	-3.49665e-10	-0.247472	-2.87021e-08	-0.242996	-5.59576e-08	-0.243924	-2.60274e-08	-0.247504	-3.50602e-09	-0.243863	-7.13118e-09	-0.243932	-1.82064e-08	-0.243003	-4.20636e-08
-0.243316	-3.39317e-10	-0.246866	-2.88933e-08	-0.24239	-5.57235e-08	-0.243281	-2.58361e-08	-0.246896	-3.80049e-09	-0.243258	-7.13917e-09	-0.24329	-1.84117e-08	-0.242395	-4.55331e-08
-0.242708	-5.36084e-11	-0.246217	-2.84466e-08	-0.24174	-5.52475e-08	-0.242674	-2.66303e-08	-0.246252	-3.49083e-09	-0.242615	-6.96613e-09	-0.242682	-1.83593e-08	-0.241746	-4.37645e-08
-0.242068	-4.67527e-10	-0.24561	-2.84973e-08	-0.241135	-5.21238e-08	-0.242028	-2.55385e-08	-0.245642	-8.73208e-10	-0.242004	-4.63095e-09	-0.242072	-1.79212e-08	-0.241137	-4.36065e-08
-0.24145	-2.59473e-09	-0.244966	-2.91655e-08	-0.240491	-5.72955e-08	-0.241415	-2.59751e-08	-0.245001	-5.33571e-09	-0.24136	-8.14433e-09	-0.241427	-1.81748e-08	-0.24049	-4.37857e-08
-0.240812	-2.81954e-10	-0.244355	-2.82194e-08	-0.239884	-5.50489e-08	-0.240767	-2.58915e-08	-0.24439	-3.64283e-09	-0.240752	-7.07377e-09	-0.240819	-1.85519e-08	-0.239885	-4.37641e-08
-0.240205	-4.20153e-10	-0.243713	-2.82311e-08	-0.23924	-5.49084e-08	-0.240163	-2.56275e-08	-0.243745	-3.67855e-09	-0.240108	-7.09329e-09	-0.240179	-1.83353e-08	-0.239242	-4.3308e-08
-0.239555	-2.80428e-10	-0.243101	-2.77935e-08	-0.238629	-5.49617e-08	-0.239521	-2.5959e-08	-0.243139	-3.65605e-09	-0.239501	-7.01139e-09	-0.239564	-1.94128e-08	-0.238631	-4.30795e-08
-0.238947	-4.30417e-10	-0.242459	-2.70757e-08	-0.237989	-5.45726e-08	-0.238912	-2.56401e-08	-0.242494	-3.55607e-09	-0.238856	-7.01662e-09	-0.238921	-1.68289e-08	-0.23799	-4.35185e-08
-0.238307	-4.44281e-10	-0.24185	-2.88663e-08	-0.237377	-5.44442e-08	-0.238269	-2.55754e-08	-0.241886	-3.5956e-09	-0.238249	-7.06434e-09	-0.238317	-1.90394e-08	-0.237379	-4.2908e-08
-0.237696	-3.64673e-10	-0.241205	-2.7913e-08	-0.236732	-5.41566e-08	-0.23766	-2.53775e-08	-0.241241	-3.59958e-09	-0.237604	-6.97716e-09	-0.23767	-1.82557e-08	-0.236739	-4.27614e-08
-0.237046	-3.58105e-10	-0.240594	-2.7888e-08	-0.236123	-5.40852e-08	-0.237015	-2.53526e-08	-0.240633	-3.4519e-09	-0.236992	-6.98581e-09	-0.237062	-1.79946e-08	-0.236133	-4.23376e-08
-0.236443	-7.93576e-11	-0.239953	-2.80116e-08	-0.23548	-5.35467e-08	-0.236408	-2.51396e-08	-0.239987	-3.09802e-09	-0.236349	-6.56888e-09	-0.236414	-1.78465e-08	-0.235487	-4.18576e-08
-0.235796	-7.29465e-10	-0.239344	-2.78648e-08	-0.23487	-5.41528e-08	-0.2358	-2.51342e-08	-0.239378	-3.70955e-09	-0.235744	-7.16745e-09	-0.23581	-1.80964e-08	-0.234878	-4.29687e-08
-0.235189	3.50332e-10	-0.238699	-2.7593e-08	-0.234222	-5.31137e-08	-0.235157	-2.54833e-08	-0.238732	-3.0777e-09	-0.235093	-7.78552e-09	-0.235168	-1.79209e-08	-0.234235	-4.17217e-08
-0.234547	-5.9278e-10	-0.238093	-2.76098e-08	-0.233616	-5.41197e-08	-0.234547	-2.4239e-08	-0.238127	-2.66596e-09	-0.234488	-7.01544e-09	-0.234553	-1.76821e-08	-0.233622	-4.13185e-08
-0.233931	-1.91631e-09	-0.237445	-2.77617e-08	-0.232969	-5.36593e-08	-0.233899	-2.51464e-08	-0.237481	-4.01857e-09	-0.233841	-6.88874e-09	-0.233904	-1.7526e-08	-0.232977	-4.16541e-08
-0.233289	-2.60782e-10	-0.236838	-2.67438e-08	-0.232363	-5.31722e-08	-0.23329	-2.57314e-08	-0.236869	-3.47501e-09	-0.233234	-6.91628e-09	-0.233298	-1.73538e-08	-0.23237	-4.16573e-08
-0.23268	-4.08757e-10	-0.236193	-2.76825e-08	-0.231719	-5.30872e-08	-0.23265	-2.4538e-08	-0.236261	-3.6448e-09	-0.232587	-6.82282e-09	-0.232658	-1.74077e-08	-0.231726	-4.11529e-08
-0.232039	-3.09229e-10	-0.235584	-2.77239e-08	-0.231114	-5.31703e-08	-0.232043	-2.4937e-08	-0.235618	-3.62878e-09	-0.23198	-6.74477e-09	-0.232047	-1.97801e-08	-0.23112	-4.09048e-08
-0.231427	-3.51846e-10	-0.234939	-2.71846e-08	-0.230467	-5.29769e-08	-0.231399	-2.44034e-08	-0.235008	-2.99926e-09	-0.231372	-6.76216e-09	-0.231402	-1.71186e-08	-0.230472	-4.08412e-08
-0.230785	-3.83067e-10	-0.234333	-2.75449e-08	-0.229857	-5.26026e-08	-0.230793	-2.47447e-08	-0.234366	-3.58685e-09	-0.230729	-6.75808e-09	-0.230797	-1.72456e-08	-0.22986	-4.00216e-08
-0.230173	-3.04019e-10	-0.233725	-2.69119e-08	-0.229218	-5.24723e-08	-0.230147	-2.44601e-08	-0.233755	-3.36362e-09	-0.230124	-6.69541e-09	-0.230154	-1.72246e-08	-0.22922	-4.07844e-08
-0.229527	-3.16679e-10	-0.23308	-2.70301e-08	-0.228602	-5.34063e-08	-0.229538	-2.43642e-08	-0.233109	-3.39396e-09	-0.229476	-7.50046e-09	-0.22954	-1.70007e-08	-0.228601	-4.08549e-08
-0.228921	1.29943e-09	-0.232471	-2.7196e-08	-0.227958	-5.06856e-08	-0.228892	-2.41785e-08	-0.232499	-2.2264e-09	-0.228867	-5.53831e-09	-0.2289	-1.69999e-08	-0.227966	-4.0869e-08
-0.228275	-1.21572e-09	-0.231828	-2.7012e-08	-0.227353	-5.28092e-08	-0.228288	-2.41685e-08	-0.231857	-3.77601e-09	-0.228225	-7.03336e-09	-0.228292	-1.70681e-08	-0.22736	-4.05883e-08
-0.22767	2.32363e-10	-0.23122	-2.66921e-08	-0.226707	-5.2029e-08	-0.227641	-2.52229e-08	-0.231247	-3.0452e-09	-0.227614	-6.57606e-09	-0.227647	-1.71344e-08	-0.226714	-4.03753e-08
-0.227028	-6.37245e-10	-0.23058	-2.67535e-08	-0.226099	-5.2396e-08	-0.22703	-2.28395e-08	-0.230604	-3.43112e-09	-0.226969	-6.61477e-09	-0.227039	-1.56392e-08	-0.226105	-4.02149e-08
-0.226416	-3.93367e-10	-0.229968	-2.77907e-08	-0.225452	-5.15206e-08	-0.226391	-2.42435e-08	-0.229996	-3.30732e-09	-0.22636	-6.56807e-09	-0.226396	-1.74034e-08	-0.225458	-4.02756e-08
-0.225771	-3.64375e-10	-0.229322	-2.51178e-08	-0.224845	-5.15976e-08	-0.22578	-2.37483e-08	-0.22935	-3.32906e-09	-0.225715	-6.64217e-09	-0.225785	-1.61836e-08	-0.224851	-4.00054e-08
-0.225161	-2.87938e-10	-0.228715	-2.71146e-08	-0.2242	-5.12609e-08	-0.225134	-2.36366e-08	-0.228743	-3.28164e-09	-0.225106	-6.57878e-09	-0.225143	-1.69716e-08	-0.224205	-3.99854e-08
-0.224517	-2.6629e-10	-0.228069	-2.64959e-08	-0.22359	-5.13602e-08	-0.224526	-2.34787e-08	-0.228097	-3.1962e-09	-0.224459	-6.51487e-09	-0.224532	-1.64103e-08	-0.223598	-4.00069e-08
-0.223913	1.36256e-10	-0.227463	-2.64195e-08	-0.222945	-5.11766e-08	-0.223878	-2.33284e-08	-0.227491	-3.12645e-09	-0.223852	-6.48769e-09	-0.22389	-1.64181e-08	-0.222956	-4.10044e-08
-0.223265	-5.94711e-10	-0.22682	-2.63473e-08	-0.222337	-5.06213e-08	-0.22327	-2.33456e-08	-0.226846	-3.06866e-09	-0.223205	-6.32368e-09	-0.223282	-1.66792e-08	-0.222345	-3.80355e-08
-0.222658	-1.45078e-10	-0.22621	-2.6056e-08	-0.221693	-5.09189e-08	-0.222625	-2.34612e-08	-0.226234	-3.05109e-09	-0.222602	-5.51137e-09	-0.222638	-1.6609e-08	-0.221701	-4.01007e-08
-0.222046	-1.1344e-10	-0.225565	-2.61436e-08	-0.221084	-5.31998e-08	-0.222014	-2.3242e-08	-0.225587	-4.09564e-09	-0.221953	-8.4747e-09	-0.222025	-1.63908e-08	-0.221093	-3.94094e-08
-0.221404	2.22075e-09	-0.224955	-2.63666e-08	-0.220438	-5.06025e-08	-0.221372	-2.28961e-08	-0.224982	-1.97734e-09	-0.221345	-6.23527e-09	-0.22138	-1.63395e-08	-0.220445	-3.96134e-08
-0.220793	-1.69411e-09	-0.224313	-2.58967e-08	-0.219831	-5.02305e-08	-0.220768	-2.12069e-08	-0.224336	-3.7639e-09	-0.220697	-6.30814e-09	-0.220771	-1.66571e-08	-0.219841	-3.91988e-08
-0.220149	-3.50928e-10	-0.223706	-2.55408e-08	-0.219222	-5.00992e-08	-0.220119	-2.54205e-08	-0.223732	-3.31491e-09	-0.220093	-6.14084e-09	-0.220128	-1.64909e-08	-0.219196	-3.90902e-08
-0.219541	-3.2624e-10	-0.223063	-2.53316e-08	-0.218581	-5.01247e-08	-0.219511	-2.33634e-08	-0.223084	-3.38907e-09	-0.219447	-6.12006e-09	-0.219523	-1.39758e-08	-0.218584	-3.92775e-08
-0.218897	-4.28367e-10	-0.222449	-2.81653e-08	-0.217969	-4.99469e-08	-0.218863	-2.30168e-08	-0.222477	-3.16724e-09	-0.218835	-6.06065e-09	-0.218912	-1.73607e-08	-0.217937	-3.97068e-08
-0.218287	-3.23069e-10	-0.221805	-2.58755e-08	-0.217327	-4.95562e-08	-0.218251	-2.29538e-08	-0.221832	-3.15673e-09	-0.218189	-6.195e-09	-0.218266	-1.63904e-08	-0.21733	-3.89391e-08
-0.21764	-2.71165e-10	-0.221194	-2.54201e-08	-0.216715	-4.94286e-08	-0.217606	-2.29395e-08	-0.221224	-3.16399e-09	-0.217582	-6.13624e-09	-0.217658	-1.65205e-08	-0.216685	-3.83883e-08
-0.217035	-2.62725e-10	-0.220551	-2.54711e-08	-0.216073	-4.85286e-08	-0.216998	-2.28505e-08	-0.220576	-2.92319e-09	-0.216938	-5.28023e-09	-0.217011	-1.61872e-08	-0.216085	-3.85175e-08
-0.216391	-3.38709e-10	-0.219943	-2.55872e-08	-0.215467	-4.97423e-08	-0.216356	-2.26205e-08	-0.219967	-2.99908e-09	-0.216326	-6.50818e-09	-0.2164	-1.61445e-08	-0.215435	-4.13585e-08
-0.215781	3.76129e-10	-0.219297	-2.53502e-08	-0.214822	-4.82141e-08	-0.215748	-2.25979e-08	-0.219326	-2.53788e-09	-0.215683	-5.58965e-09	-0.215759	-1.61584e-08	-0.214824	-3.87396e-08
-0.215138	-6.70981e-10	-0.218687	-2.50645e-08	-0.214211	-4.88498e-08	-0.215139	-2.17858e-08	-0.218719	-3.28212e-09	-0.215074	-6.18029e-09	-0.215152	-1.62911e-08	-0.214177	-3.84918e-08
-0.214522	6.15835e-11	-0.21804	-2.52222e-08	-0.213565	-4.96022e-08	-0.214496	-2.28523e-08	-0.218102	-5.58285e-09	-0.21443	-6.01163e-09	-0.214505	-1.60119e-08	-0.213568	-3.84731e-08
-0.213881	-8.4275e-10	-0.217435	-2.46498e-08	-0.212959	-4.86892e-08	-0.213884	-2.15966e-08	-0.217464	-3.13108e-09	-0.21382	-5.92169e-09	-0.213896	-1.50973e-08	-0.212928	-3.86335e-08
-0.213274	-1.53434e-10	-0.216789	-2.54237e-08	-0.212312	-4.83324e-08	-0.21324	-2.25232e-08	-0.216854	-3.03781e-09	-0.213176	-5.97184e-09	-0.213253	-1.64043e-08	-0.21232	-3.83842e-08
-0.212629	-3.99172e-10	-0.216181	-2.43043e-08	-0.211707	-4.8283e-08	-0.212632	-2.22481e-08	-0.216211	-3.00149e-09	-0.212569	-5.92425e-09	-0.212643	-1.55714e-08	-0.211709	-3.81205e-08
-0.21202	-2.41041e-10	-0.215536	-2.48118e-08	-0.211062	-4.81673e-08	-0.211988	-2.21015e-08	-0.215602	-2.91772e-09	-0.211926	-5.84378e-09	-0.212001	-1.59164e-08	-0.211068	-3.80144e-08
-0.211375	-3.08287e-10	-0.214926	-2.53731e-08	-0.210452	-4.7927e-08	-0.211382	-2.19245e-08	-0.214958	-2.84678e-09	-0.211318	-5.83414e-09	-0.211395	-1.56217e-08	-0.210455	-3.7153e-08
-0.210768	-3.24929e-10	-0.21428	-2.49042e-08	-0.209807	-4.76421e-08	-0.210739	-2.18298e-08	-0.214347	-3.01775e-09	-0.210673	-5.86228e-09	-0.21075	-1.58273e-08	-0.209812	-3.87019e-08
-0.210123	-2.81525e-10	-0.21367	-2.45081e-08	-0.209198	-4.75635e-08	-0.210127	-2.24605e-08	-0.213703	-2.98647e-09	-0.210065	-5.79554e-09	-0.210138	-1.59819e-08	-0.209204	-3.75105e-08
-0.209511	-2.90561e-10	-0.213027	-2.4547e-08	-0.208553	-4.59549e-08	-0.209483	-2.15599e-08	-0.213097	-1.64071e-09	-0.209417	-3.65449e-09	-0.209493	-1.5724e-08	-0.20856	-3.76799e-08
-0.208869	-1.3732e-09	-0.212419	-2.50377e-08	-0.207948	-4.81354e-08	-0.208874	-2.1724e-08	-0.212448	-3.92237e-09	-0.208813	-6.92222e-09	-0.208885	-1.56404e-08	-0.207954	-3.76749e-08
-0.208261	1.39655e-09	-0.211776	-2.43299e-08	-0.207301	-4.65755e-08	-0.208231	-2.15763e-08	-0.211841	-2.05133e-09	-0.208171	-5.96739e-09	-0.208242	-1.56259e-08	-0.207309	-3.72309e-08
-0.207618	-1.13755e-09	-0.211168	-2.4393e-08	-0.206692	-4.72947e-08	-0.207621	-1.94214e-08	-0.211196	-3.54953e-09	-0.207565	-5.88777e-09	-0.207634	-1.57628e-08	-0.2067	-3.67308e-08
-0.207011	-3.83568e-10	-0.210561	-2.44004e-08	-0.206048	-4.70532e-08	-0.206979	-2.25356e-08	-0.210591	-3.0322e-09	-0.206915	-5.79478e-09	-0.206989	-1.63173e-08	-0.206056	-3.71153e-08
-0.206363	-3.62873e-10	-0.209914	-2.30594e-08	-0.205439	-4.66727e-08	-0.206366	-2.13448e-08	-0.209941	-2.90883e-09	-0.206306	-5.77809e-09	-0.20638	-1.43336e-08	-0.205446	-3.70268e-08
-0.205754	-2.8882e-10	-0.209308	-2.48722e-08	-0.204791	-4.64821e-08	-0.205724	-2.13695e-08	-0.209334	-3.01069e-09	-0.205696	-5.81917e-09	-0.205735	-1.56581e-08	-0.204801	-3.63685e-08
-0.205109	-2.85685e-10	-0.208659	-2.34389e-08	-0.204182	-4.62788e-08	-0.205112	-2.13668e-08	-0.208688	-2.984e-09	-0.205051	-5.75228e-09	-0.205127	-1.53521e-08	-0.204196	-3.6088e-08
-0.2045	-2.91741e-10	-0.208058	-2.42745e-08	-0.203539	-4.58744e-08	-0.204472	-2.118e-08	-0.208084	-2.9079e-09	-0.204442	-5.67632e-09	-0.204485	-1.51732e-08	-0.203547	-3.5883e-08
-0.20386	-2.47097e-10	-0.20741	-2.41344e-08	-0.202934	-4.6476e-08	-0.20386	-2.09903e-08	-0.207438	-2.86267e-09	-0.203796	-5.37115e-09	-0.203878	-1.47858e-08	-0.202939	-3.45123e-08
-0.20325	-3.69763e-10	-0.206801	-2.39121e-08	-0.202286	-4.59972e-08	-0.203221	-2.10481e-08	-0.206829	-2.87633e-09	-0.203187	-5.94589e-09	-0.203234	-1.48846e-08	-0.202295	-3.66335e-08
-0.202602	1.62077e-10	-0.206156	-2.36161e-08	-0.201679	-4.57304e-08	-0.20261	-2.09378e-08	-0.206182	-2.70294e-09	-0.202538	-5.87797e-09	-0.202622	-1.49896e-08	-0.201689	-3.55516e-08
-0.201994	-4.7487e-10	-0.205547	-2.37388e-08	-0.201033	-4.33914e-08	-0.201965	-2.04295e-08	-0.205577	1.32561e-11	-0.201933	-5.82324e-09	-0.201975	-1.47317e-08	-0.201047	-3.56377e-08
-0.201351	-3.4605e-09	-0.204902	-2.37755e-08	-0.200428	-4.69837e-08	-0.201356	-2.08254e-08	-0.204932	-4.55763e-09	-0.201291	-5.69732e-09	-0.201365	-1.47731e-08	-0.200437	-3.55553e-08
-0.200742	-2.48802e-10	-0.204295	-2.36329e-08	-0.199779	-4.53803e-08	-0.200703	-2.20799e-08	-0.204322	-2.87025e-09	-0.200681	-5.64642e-09	-0.200724	-1.41148e-08	-0.199787	-3.52813e-08
-0.200097	-4.09198e-10	-0.203649	-2.33253e-08	-0.199154	-4.5242e-08	-0.200104	-2.04391e-08	-0.203678	-2.82151e-09	-0.200026	-5.70059e-09	-0.200115	-1.49817e-08	-0.199161	-3.48875e-08
-0.199473	-3.20566e-10	-0.203037	-2.34056e-08	-0.198528	-4.52169e-08	-0.199457	-2.05697e-08	-0.203069	-3.12538e-09	-0.199401	-5.49274e-09	-0.199469	-1.58924e-08	-0.198534	-3.45171e-08
-0.19885	-2.30706e-10	-0.202394	-2.08874e-08	-0.197901	-4.50573e-08	-0.198832	-2.02261e-08	-0.202422	-2.39288e-09	-0.198774	-5.56372e-09	-0.198842	-1.4495e-08	-0.197909	-3.46474e-08
-0.198219	-3.43502e-10	-0.201786	-2.46322e-08	-0.197276	-4.47277e-08	-0.198204	-2.01547e-08	-0.201813	-2.86455e-09	-0.19815	-5.63239e-09	-0.198216	-1.44994e-08	-0.197285	-3.43919e-08
-0.197595	-2.68042e-10	-0.20114	-2.3059e-08	-0.196654	-4.47102e-08	-0.197576	-2.04751e-08	-0.201173	-2.6774e-09	-0.197524	-5.58161e-09	-0.197592	-1.45193e-08	-0.196658	-3.43591e-08
-0.19697	-2.87831e-10	-0.200533	-2.3139e-08	-0.196026	-4.47402e-08	-0.196949	-2.01117e-08	-0.200562	-2.6751e-09	-0.196899	-6.30982e-09	-0.196965	-1.43183e-08	-0.196026	-3.43265e-08
-0.196345	6.87075e-10	-0.199886	-2.32693e-08	-0.195401	-4.39105e-08	-0.196323	-2.00588e-08	-0.199916	-2.04263e-09	-0.196272	-4.573e-09	-0.19634	-1.42284e-08	-0.195404	-3.3344e-08
-0.195716	-8.10277e-10	-0.199263	-2.29943e-08	-0.194775	-4.43089e-08	-0.195699	-2.00709e-08	-0.199291	-2.99184e-09	-0.195648	-6.07711e-09	-0.195715	-1.43635e-08	-0.19478	-3.47754e-08
-0.195092	6.3448e-10	-0.198636	-2.27722e-08	-0.194143	-4.50298e-08	-0.195074	-2.05697e-08	-0.198666	-2.15685e-09	-0.195022	-5.58227e-09	-0.195088	-1.43527e-08	-0.194154	-3.37013e-08
-0.194467	-6.36601e-10	-0.198012	-2.28795e-08	-0.193525	-4.45832e-08	-0.194447	-1.91291e-08	-0.198042	-2.92721e-09	-0.194393	-5.47364e-09	-0.194471	-1.32546e-08	-0.193529	-3.35898e-08
-0.193836	-2.95985e-10	-0.197386	-2.28782e-08	-0.1929	-4.36999e-08	-0.193824	-2.0372e-08	-0.197416	-2.76626e-09	-0.193768	-5.48836e-09	-0.193842	-1.51668e-08	-0.192901	-3.3671e-08
-0.193211	-3.21007e-10	-0.196758	-2.23323e-08	-0.19227	-4.35864e-08	-0.193196	-2.06554e-08	-0.196793	-2.75029e-09	-0.193143	-5.4565e-09	-0.193214	-1.36558e-08	-0.192274	-3.34702e-08
-0.192587	-3.00074e-10	-0.196137	-2.26928e-08	-0.191644	-4.35907e-08	-0.192572	-1.97952e-08	-0.196166	-2.70504e-09	-0.192516	-5.3851e-09	-0.192585	-1.44364e-08	-0.191649	-3.32316e-08
-0.19196	-2.3185e-10	-0.195503	-2.42954e-08	-0.191018	-4.33876e-08	-0.191948	-1.95936e-08	-0.195537	-2.69009e-09	-0.191892	-5.35988e-09	-0.191961	-1.39809e-08	-0.191022	-3.31802e-08
-0.191335	1.15967e-10	-0.194881	-2.27691e-08	-0.190394	-4.31986e-08	-0.19132	-1.94834e-08	-0.194912	-2.62791e-09	-0.191267	-5.40875e-09	-0.191336	-1.39493e-08	-0.190398	-3.32865e-08
-0.190708	-4.68409e-10	-0.194257	-2.24477e-08	-0.189769	-4.28636e-08	-0.190688	-1.93721e-08	-0.194288	-2.63052e-09	-0.190642	-5.15907e-09	-0.190711	-1.40901e-08	-0.189774	-3.27014e-08
-0.19008	-8.19445e-11	-0.193629	-2.21659e-08	-0.189143	-4.28121e-08	-0.190065	-1.93638e-08	-0.193661	-2.56758e-09	-0.19002	-5.07662e-09	-0.190086	-1.41311e-08	-0.189149	-3.32245e-08
-0.189453	-1.64688e-10	-0.193003	-2.23514e-08	-0.188512	-4.36993e-08	-0.18944	-1.9189e-08	-0.193033	-2.44825e-09	-0.189395	-7.49081e-09	-0.189457	-1.37568e-08	-0.188516	-3.51069e-08
-0.188829	2.34684e-09	-0.192378	-2.23737e-08	-0.187884	-4.1241e-08	-0.188815	-1.89898e-08	-0.192412	-1.02043e-09	-0.18877	-5.23821e-09	-0.188829	-1.33243e-08	-0.187893	-3.31197e-08
-0.188201	-1.62518e-09	-0.191754	-2.20845e-08	-0.18726	-4.30116e-08	-0.188189	-1.83859e-08	-0.191787	-3.19027e-09	-0.188143	-5.18186e-09	-0.188203	-1.38937e-08	-0.187268	-3.28913e-08
-0.187576	-3.24118e-10	-0.191129	-2.18986e-08	-0.186633	-4.224e-08	-0.187562	-1.98752e-08	-0.191161	-2.68874e-09	-0.187512	-5.11209e-09	-0.187579	-1.36368e-08	-0.186642	-3.27592e-08
-0.186951	-2.31183e-10	-0.190503	-2.22839e-08	-0.186008	-4.21502e-08	-0.186932	-1.85491e-08	-0.19053	-2.54203e-09	-0.186887	-5.13184e-09	-0.186954	-1.28056e-08	-0.186017	-3.28582e-08
-0.186323	-2.81012e-10	-0.189876	-2.22329e-08	-0.185384	-4.19481e-08	-0.186309	-1.92782e-08	-0.189907	-2.49079e-09	-0.186262	-5.0993e-09	-0.186325	-1.3968e-08	-0.185394	-3.23968e-08
-0.1857	-2.88844e-10	-0.189249	-2.11293e-08	-0.184755	-4.17125e-08	-0.185682	-1.90224e-08	-0.189281	-2.54369e-09	-0.185636	-5.18717e-09	-0.185696	-1.35221e-08	-0.184767	-3.22167e-08
-0.185073	-2.35724e-10	-0.188624	-2.20902e-08	-0.184129	-4.17151e-08	-0.185058	-1.88399e-08	-0.188657	-2.58551e-09	-0.18501	-5.13768e-09	-0.185073	-1.36001e-08	-0.184142	-3.17896e-08
-0.184446	-2.67923e-10	-0.187996	-2.19005e-08	-0.183504	-4.14217e-08	-0.184433	-1.87773e-08	-0.18803	-2.50394e-09	-0.184383	-4.2251e-09	-0.184449	-1.33902e-08	-0.183515	-3.2137e-08
-0.183821	-2.7926e-10	-0.187371	-2.17537e-08	-0.182877	-4.1397e-08	-0.183807	-1.86766e-08	-0.187405	-2.45171e-09	-0.183756	-5.39402e-09	-0.183823	-1.32354e-08	-0.182889	-3.29159e-08
-0.183194	1.98722e-10	-0.186744	-2.15546e-08	-0.182247	-4.07786e-08	-0.183177	-1.86507e-08	-0.18678	-2.14719e-09	-0.18313	-4.5476e-09	-0.183192	-1.32554e-08	-0.182263	-3.08852e-08
-0.182569	-5.05674e-10	-0.186117	-2.13244e-08	-0.18163	-3.97195e-08	-0.182552	-1.86903e-08	-0.186155	-2.75611e-09	-0.182507	-5.22921e-09	-0.182568	-1.32938e-08	-0.181636	-3.1977e-08
-0.181939	1.54734e-10	-0.185492	-2.14256e-08	-0.180998	-4.36595e-08	-0.181927	-1.85207e-08	-0.185526	-4.85295e-09	-0.181882	-4.9776e-09	-0.181942	-1.29221e-08	-0.18101	-3.17869e-08
-0.181315	-5.93174e-10	-0.184867	-2.1432e-08	-0.180372	-4.09737e-08	-0.181302	-1.79482e-08	-0.184905	-2.66416e-09	-0.181253	-4.94792e-09	-0.181314	-1.13382e-08	-0.180385	-3.18394e-08
-0.18069	-1.21152e-10	-0.184241	-2.1154e-08	-0.179739	-4.05378e-08	-0.180676	-1.56337e-08	-0.184274	-2.43946e-09	-0.180628	-5.00141e-09	-0.180692	-1.35127e-08	-0.17976	-3.13774e-08
-0.180064	-3.3282e-10	-0.183616	-2.09006e-08	-0.179119	-4.05253e-08	-0.180048	-2.0029e-08	-0.183648	-2.38671e-09	-0.180003	-4.98042e-09	-0.180062	-1.28036e-08	-0.179135	-3.10122e-08
-0.17944	-1.31702e-10	-0.182989	-2.00255e-08	-0.178494	-4.04299e-08	-0.179421	-1.81312e-08	-0.183025	-2.37765e-09	-0.179377	-4.94754e-09	-0.179436	-1.28444e-08	-0.178509	-3.16504e-08
-0.178816	-7.96437e-11	-0.182365	-2.22134e-08	-0.177866	-4.02455e-08	-0.178797	-1.78214e-08	-0.182397	-2.1507e-09	-0.178751	-4.84797e-09	-0.17881	-1.2892e-08	-0.177881	-3.16859e-08
-0.178187	-3.66497e-10	-0.181734	-2.0324e-08	-0.177241	-3.99978e-08	-0.178174	-1.79425e-08	-0.181773	-2.5355e-09	-0.178124	-4.94505e-09	-0.178184	-1.29124e-08	-0.17726	-3.1283e-08
-0.177562	-2.76172e-10	-0.181108	-2.09865e-08	-0.176614	-3.99453e-08	-0.177546	-1.80403e-08	-0.181148	-2.39178e-09	-0.1775	-4.74182e-09	-0.177561	-1.32517e-08	-0.17663	-3.05333e-08
-0.176936	-2.85006e-10	-0.180484	-2.08054e-08	-0.17599	-3.91648e-08	-0.176922	-1.75456e-08	-0.180523	-2.29665e-09	-0.176871	-2.49596e-09	-0.176935	-1.30007e-08	-0.176007	-2.84418e-08
-0.176309	-7.69043e-10	-0.179857	-2.10139e-08	-0.175366	-4.0035e-08	-0.176295	-1.7907e-08	-0.179892	-2.95347e-09	-0.176244	-5.72658e-09	-0.176305	-1.28519e-08	-0.17538	-3.24306e-08
-0.175684	9.66537e-10	-0.179231	-2.04149e-08	-0.174739	-3.87992e-08	-0.17567	-1.80094e-08	-0.179265	-1.55344e-09	-0.175616	-4.78262e-09	-0.175678	-1.27756e-08	-0.174755	-3.05897e-08
-0.175056	-8.79884e-10	-0.178607	-2.04796e-08	-0.174111	-3.95864e-08	-0.175044	-1.69118e-08	-0.178641	-2.81049e-09	-0.174995	-4.78593e-09	-0.175053	-1.30602e-08	-0.174129	-3.07605e-08
-0.174427	-4.12834e-10	-0.17798	-2.06447e-08	-0.173487	-3.93106e-08	-0.174419	-1.78837e-08	-0.178016	-2.40359e-09	-0.174371	-4.79283e-09	-0.174419	-1.29405e-08	-0.173503	-3.08537e-08
-0.173803	-3.80301e-10	-0.177354	-2.05256e-08	-0.172862	-3.89191e-08	-0.173788	-1.69252e-08	-0.177391	-2.38575e-09	-0.173745	-4.75104e-09	-0.173799	-1.19421e-08	-0.172878	-3.0873e-08
-0.173179	-2.34258e-10	-0.17673	-2.03162e-08	-0.172236	-3.87816e-08	-0.173165	-1.77905e-08	-0.176764	-2.42647e-09	-0.17312	-4.78052e-09	-0.173174	-1.28961e-08	-0.172253	-3.05119e-08
-0.172554	-2.03693e-10	-0.176103	-1.98297e-08	-0.171613	-3.88361e-08	-0.17254	-1.73499e-08	-0.176137	-2.25477e-09	-0.17249	-4.68664e-09	-0.172549	-1.28061e-08	-0.17163	-3.0161e-08
-0.171929	-2.16222e-10	-0.175478	-1.75619e-08	-0.170987	-3.83982e-08	-0.171913	-1.71881e-08	-0.17551	-2.29365e-09	-0.171865	-4.68805e-09	-0.171924	-1.26802e-08	-0.171002	-3.02069e-08
-0.171306	-1.73903e-10	-0.174852	-2.21125e-08	-0.170363	-3.87886e-08	-0.171289	-1.7112e-08	-0.174883	-2.29952e-09	-0.171239	-4.28594e-09	-0.171294	-1.23587e-08	-0.170377	-2.92698e-08
-0.170677	-3.26276e-10	-0.174225	-2.01411e-08	-0.169736	-3.81933e-08	-0.170664	-1.71335e-08	-0.174259	-2.36578e-09	-0.170614	-4.88178e-09	-0.170668	-1.24492e-08	-0.169749	-3.01496e-08
-0.17005	1.06692e-11	-0.173597	-1.98918e-08	-0.16911	-3.81336e-08	-0.170035	-1.70454e-08	-0.173633	-2.14508e-09	-0.169984	-4.41293e-09	-0.170045	-1.25393e-08	-0.169121	-2.93901e-08
-0.169425	-3.74973e-10	-0.172972	-2.01216e-08	-0.16848	-3.63881e-08	-0.169408	-1.6864e-08	-0.173011	-2.30789e-10	-0.169362	-4.60974e-09	-0.169418	-1.20884e-08	-0.168497	-2.95602e-08
-0.168801	-2.62734e-09	-0.172346	-1.99511e-08	-0.167856	-3.87815e-08	-0.168784	-1.6717e-08	-0.172381	-3.65922e-09	-0.168737	-4.56681e-09	-0.168793	-1.24973e-08	-0.167871	-2.96027e-08
-0.168174	5.12731e-10	-0.17172	-1.97077e-08	-0.167229	-3.74783e-08	-0.168155	-1.69054e-08	-0.171756	-2.21102e-09	-0.168113	-4.58137e-09	-0.168167	-1.12413e-08	-0.167247	-2.94848e-08
-0.167545	-6.28924e-10	-0.17109	-1.95488e-08	-0.166601	-3.77089e-08	-0.167527	-1.48277e-08	-0.171131	-2.34631e-09	-0.167482	-4.56247e-09	-0.167539	-1.23912e-08	-0.16662	-2.9121e-08
-0.166917	-2.38764e-10	-0.170464	-1.96503e-08	-0.165974	-3.7504e-08	-0.166903	-1.76543e-08	-0.170506	-2.75412e-09	-0.166859	-4.40743e-09	-0.16691	-1.24105e-08	-0.165991	-2.91614e-08
-0.166293	-2.44868e-10	-0.169839	-1.87542e-08	-0.165348	-3.7246e-08	-0.166274	-1.64254e-08	-0.169881	-2.205e-09	-0.166234	-4.4428e-09	-0.166284	-1.15261e-08	-0.165367	-2.90071e-08
-0.165665	-2.04146e-10	-0.169217	-1.98303e-08	-0.164722	-3.70317e-08	-0.16565	-1.6126e-08	-0.169255	-2.36123e-09	-0.165609	-4.53246e-09	-0.165659	-1.15897e-08	-0.164743	-2.88461e-08
-0.165042	-1.80793e-10	-0.168589	-1.86088e-08	-0.164094	-3.70753e-08	-0.165026	-1.70603e-08	-0.16863	-2.302e-09	-0.164984	-4.46866e-09	-0.165033	-1.17403e-08	-0.164117	-2.84506e-08
-0.164416	-2.11072e-10	-0.167966	-1.90929e-08	-0.16347	-3.70135e-08	-0.164402	-1.65475e-08	-0.168006	-2.24535e-09	-0.164361	-5.28375e-09	-0.164409	-1.14985e-08	-0.163491	-2.83131e-08
-0.163786	1.12534e-11	-0.16734	-1.97585e-08	-0.162842	-3.67063e-08	-0.16377	-1.64501e-08	-0.167376	-1.86341e-09	-0.163734	-3.47426e-09	-0.163783	-1.15172e-08	-0.162863	-2.69745e-08
-0.16316	-3.85451e-10	-0.166715	-1.9147e-08	-0.162217	-3.65211e-08	-0.163145	-1.65195e-08	-0.166755	-2.48072e-09	-0.163106	-4.89186e-09	-0.163153	-1.14004e-08	-0.162239	-2.84308e-08
-0.162534	3.21531e-10	-0.166086	-1.8995e-08	-0.161587	-3.68371e-08	-0.162521	-1.64008e-08	-0.166129	-1.85236e-09	-0.162479	-4.40044e-09	-0.162526	-1.13403e-08	-0.161613	-2.79326e-08
-0.161915	-1.27935e-10	-0.165459	-1.926e-08	-0.160961	-3.52836e-08	-0.161895	-1.59147e-08	-0.165503	-1.64118e-09	-0.161854	-4.47156e-09	-0.161904	-1.12936e-08	-0.160988	-2.80315e-08
-0.161285	-1.83517e-09	-0.164836	-1.90602e-08	-0.160336	-3.6675e-08	-0.161269	-1.6177e-08	-0.164878	-2.49619e-09	-0.16123	-4.39514e-09	-0.161277	-1.30183e-08	-0.160363	-2.80429e-08
-0.160656	-3.25608e-10	-0.16421	-1.87589e-08	-0.159711	-3.60352e-08	-0.160641	-1.82725e-08	-0.16425	-2.16634e-09	-0.160603	-4.40787e-09	-0.160647	-1.10223e-08	-0.159738	-2.76881e-08
-0.16003	-2.52485e-10	-0.163585	-1.8701e-08	-0.159086	-3.63061e-08	-0.160019	-1.63046e-08	-0.163623	-2.17916e-09	-0.159975	-4.33228e-09	-0.160022	-1.14417e-08	-0.159111	-2.73568e-08
-0.159405	-2.03586e-10	-0.162957	-1.90326e-08	-0.15846	-3.58431e-08	-0.159395	-1.60155e-08	-0.162995	-2.17428e-09	-0.159349	-4.32985e-09	-0.159392	-1.12973e-08	-0.158483	-2.75078e-08
-0.15878	1.07265e-10	-0.162329	-1.71242e-08	-0.15783	-3.55591e-08	-0.158769	-1.5768e-08	-0.162369	-2.12142e-09	-0.158725	-4.39061e-09	-0.158769	-1.11734e-08	-0.157856	-2.76874e-08
-0.158155	-4.25637e-10	-0.161708	-1.93767e-08	-0.157205	-3.52752e-08	-0.15814	-1.57388e-08	-0.161744	-2.19116e-09	-0.158099	-4.25652e-09	-0.158143	-1.12079e-08	-0.157231	-2.72437e-08
-0.157526	-5.6839e-11	-0.16108	-1.85127e-08	-0.15658	-3.51819e-08	-0.157518	-1.5804e-08	-0.161119	-2.0938e-09	-0.157473	-4.48906e-09	-0.157519	-1.14153e-08	-0.156607	-2.68765e-08
-0.156901	-2.29466e-10	-0.160454	-1.86333e-08	-0.155956	-3.51958e-08	-0.156888	-1.54771e-08	-0.160495	-1.56075e-09	-0.156847	-6.40442e-09	-0.156894	-1.11251e-08	-0.155978	-2.79786e-08
-0.156275	1.35298e-09	-0.159829	-1.84995e-08	-0.15533	-3.44318e-08	-0.156262	-1.53915e-08	-0.159867	-1.13543e-09	-0.156218	-4.31954e-09	-0.156267	-1.0398e-08	-0.155356	-2.56476e-08
-0.155649	-9.12547e-10	-0.159204	-1.81769e-08	-0.154699	-3.50198e-08	-0.15564	-1.5463e-08	-0.159242	-2.67274e-09	-0.155593	-4.43475e-09	-0.155642	-1.11706e-08	-0.154733	-2.71837e-08
-0.155021	5.44703e-10	-0.158572	-1.81623e-08	-0.15407	-3.67849e-08	-0.155015	-1.54153e-08	-0.158617	-1.91132e-09	-0.154968	-4.38522e-09	-0.155016	-1.06249e-08	-0.154103	-2.6465e-08
-0.154396	-5.93245e-10	-0.157954	-1.86589e-08	-0.153449	-3.48398e-08	-0.154387	-1.44875e-08	-0.157988	-2.15603e-09	-0.154343	-4.29586e-09	-0.154393	-1.06166e-08	-0.153479	-2.68252e-08
-0.15377	-2.68829e-10	-0.157328	-1.78698e-08	-0.15282	-3.44179e-08	-0.153764	-1.52499e-08	-0.157363	-1.99871e-09	-0.153714	-4.20327e-09	-0.153766	-1.11228e-08	-0.152851	-2.67949e-08
-0.153147	-1.82617e-10	-0.156701	-1.78576e-08	-0.152197	-3.413e-08	-0.153139	-1.57002e-08	-0.156737	-2.02661e-09	-0.153086	-4.21864e-09	-0.153141	-1.05055e-08	-0.152226	-2.64414e-08
-0.152516	-2.47431e-10	-0.156075	-1.79272e-08	-0.151571	-3.41226e-08	-0.15251	-1.50726e-08	-0.156111	-2.02311e-09	-0.152461	-4.25302e-09	-0.152516	-1.06484e-08	-0.1516	-2.61741e-08
-0.151893	-2.18141e-10	-0.155449	-1.9919e-08	-0.150947	-3.39105e-08	-0.151884	-1.48782e-08	-0.155486	-1.95092e-09	-0.151835	-3.41908e-09	-0.151892	-1.05065e-08	-0.150973	-2.65757e-08
-0.151264	-2.24209e-10	-0.154825	-1.75922e-08	-0.150321	-3.38872e-08	-0.151259	-1.48286e-08	-0.154861	-2.00871e-09	-0.151211	-4.43013e-09	-0.151263	-1.04553e-08	-0.150348	-2.63108e-08
-0.15064	-2.09558e-10	-0.154201	-1.7849e-08	-0.149696	-3.35545e-08	-0.150634	-1.47192e-08	-0.154234	-1.97204e-09	-0.150584	-3.69327e-09	-0.150635	-1.05167e-08	-0.149723	-2.57491e-08
-0.150015	-1.95801e-10	-0.153569	-1.75806e-08	-0.149071	-3.30834e-08	-0.150009	-1.4575e-08	-0.15361	-2.08993e-09	-0.14996	-4.15828e-09	-0.15001	-1.06215e-08	-0.149098	-2.59326e-08
-0.149387	3.11613e-11	-0.152946	-1.77354e-08	-0.148443	-3.46326e-08	-0.149383	-1.43584e-08	-0.152982	-2.98097e-09	-0.14933	-4.07408e-09	-0.149385	-1.03134e-08	-0.148472	-2.87119e-08
-0.148763	2.67558e-09	-0.152317	-1.75946e-08	-0.147816	-3.20438e-08	-0.148757	-1.42779e-08	-0.15236	-6.36053e-10	-0.148706	-3.97023e-09	-0.148754	-8.55365e-09	-0.147847	-2.56125e-08
-0.14814	-1.61715e-09	-0.151694	-1.73347e-08	-0.147187	-3.36865e-08	-0.148136	-1.27797e-08	-0.151731	-2.5277e-09	-0.148082	-4.00543e-09	-0.148131	-1.10686e-08	-0.147218	-2.54728e-08
-0.147514	-3.66402e-10	-0.151065	-1.7298e-08	-0.146561	-3.30931e-08	-0.147509	-1.53943e-08	-0.151105	-1.99335e-09	-0.147455	-4.02797e-09	-0.147503	-1.02639e-08	-0.146592	-2.52939e-08
-0.146886	-1.60694e-10	-0.150442	-1.74131e-08	-0.145936	-3.28946e-08	-0.146882	-1.37913e-08	-0.150477	-1.93669e-09	-0.146831	-4.02452e-09	-0.146879	-1.01696e-08	-0.145966	-2.56465e-08
-0.146262	-5.85318e-11	-0.149816	-1.73417e-08	-0.145312	-3.26431e-08	-0.146253	-1.45404e-08	-0.149853	-1.54978e-09	-0.146205	-3.95978e-09	-0.146252	-9.95246e-09	-0.14534	-2.50233e-08
-0.145637	-3.34346e-10	-0.149191	-1.6477e-08	-0.144684	-3.2378e-08	-0.145629	-1.41124e-08	-0.149229	-2.01625e-09	-0.145581	-4.00587e-09	-0.145628	-9.90341e-09	-0.144717	-2.49356e-08
-0.145013	-2.32506e-10	-0.148568	-1.69536e-08	-0.144059	-3.23309e-08	-0.145003	-1.43782e-08	-0.148598	-1.79096e-09	-0.144954	-3.84148e-09	-0.145003	-1.00415e-08	-0.144087	-2.47503e-08
-0.144383	-1.84155e-10	-0.147935	-1.90454e-08	-0.143435	-3.23451e-08	-0.144375	-1.39202e-08	-0.147972	-1.85151e-09	-0.144329	-1.78394e-09	-0.144377	-9.90253e-09	-0.143466	-2.4167e-08
-0.143757	-1.94836e-10	-0.147312	-1.72789e-08	-0.14281	-3.20926e-08	-0.143748	-1.39172e-08	-0.147347	-1.85218e-09	-0.143705	-4.83639e-09	-0.143749	-9.81858e-09	-0.142836	-2.53768e-08
-0.143131	4.24361e-10	-0.146687	-1.65748e-08	-0.142181	-3.15816e-08	-0.143124	-1.45082e-08	-0.14672	-1.276e-09	-0.143078	-3.97203e-09	-0.143123	-9.41011e-09	-0.14221	-2.38374e-08
-0.142506	-4.80223e-10	-0.146062	-1.67628e-08	-0.141562	-2.93788e-08	-0.142499	-1.3893e-08	-0.146096	-2.10167e-09	-0.142452	-3.92144e-09	-0.142498	-9.90013e-09	-0.141584	-2.49807e-08
-0.141875	1.74904e-10	-0.145435	-1.73755e-08	-0.140935	-3.35822e-08	-0.141872	-1.37277e-08	-0.145469	-3.96816e-09	-0.141827	-3.87177e-09	-0.141872	-9.4952e-09	-0.140958	-2.4684e-08
-0.141256	-3.01051e-10	-0.144811	-1.67089e-08	-0.140304	-3.14282e-08	-0.141245	-1.3297e-08	-0.144845	-1.97275e-09	-0.141197	-3.76736e-09	-0.141247	-9.23113e-09	-0.140334	-2.48247e-08
-0.140632	-2.49398e-10	-0.144183	-1.64773e-08	-0.139681	-3.11914e-08	-0.14062	-1.12302e-08	-0.144216	-1.87341e-09	-0.140571	-3.90626e-09	-0.140623	-9.65182e-09	-0.139703	-2.43638e-08
-0.140001	-2.074e-10	-0.143561	-1.63922e-08	-0.139053	-3.12086e-08	-0.139997	-1.48775e-08	-0.143591	-1.82601e-09	-0.139947	-3.8754e-09	-0.139997	-9.5721e-09	-0.139077	-2.40573e-08
-0.139376	-1.83678e-10	-0.14293	-1.54073e-08	-0.138427	-3.07621e-08	-0.139371	-1.3368e-08	-0.142965	-1.77734e-09	-0.139322	-3.81119e-09	-0.139373	-9.55135e-09	-0.138459	-2.41597e-08
-0.138752	-8.90732e-11	-0.142301	-1.69619e-08	-0.137798	-3.0955e-08	-0.138744	-1.32703e-08	-0.14234	-1.72057e-09	-0.138697	-3.31824e-09	-0.138747	-9.42255e-09	-0.137827	-2.37833e-08
-0.138127	-2.33293e-10	-0.141675	-1.51736e-08	-0.137171	-3.05389e-08	-0.13812	-1.35823e-08	-0.141715	-1.75792e-09	-0.138072	-3.88125e-09	-0.13812	-9.53848e-09	-0.137202	-2.34735e-08
-0.137502	-1.39928e-10	-0.141051	-1.65901e-08	-0.136546	-3.06476e-08	-0.137489	-1.33722e-08	-0.141091	-1.74253e-09	-0.137445	-3.4447e-09	-0.137491	-9.66259e-09	-0.136576	-2.32985e-08
-0.136876	-2.52032e-10	-0.140426	-1.6302e-08	-0.135921	-2.97741e-08	-0.136864	-1.3262e-08	-0.140468	-9.78136e-10	-0.136821	-3.66707e-09	-0.136865	-9.53795e-09	-0.135952	-2.07058e-08
-0.136253	-1.83181e-09	-0.139799	-1.61101e-08	-0.135292	-3.06221e-08	-0.136237	-1.32684e-08	-0.139837	-2.6505e-09	-0.136192	-3.6226e-09	-0.136241	-1.00299e-08	-0.135327	-2.46793e-08
-0.135622	1.60834e-09	-0.139173	-1.58482e-08	-0.134664	-2.94416e-08	-0.135612	-1.34294e-08	-0.139211	-5.03135e-10	-0.135567	-3.69076e-09	-0.135613	-8.33312e-09	-0.134701	-2.32001e-08
-0.134998	-1.13987e-09	-0.138547	-1.58902e-08	-0.134039	-3.03402e-08	-0.134988	-1.241e-08	-0.138588	-2.40701e-09	-0.134943	-3.61446e-09	-0.134988	-9.84422e-09	-0.134068	-2.3188e-08
-0.13437	-2.13337e-10	-0.137923	-1.5857e-08	-0.133415	-2.99209e-08	-0.134363	-1.34389e-08	-0.137961	-2.18496e-09	-0.134317	-3.55604e-09	-0.134363	-9.40862e-09	-0.133445	-2.30015e-08
-0.133746	-1.89173e-10	-0.137298	-1.57538e-08	-0.132792	-2.97888e-08	-0.133731	-1.23809e-08	-0.137339	-1.71274e-09	-0.133693	-3.5558e-09	-0.133734	-8.96515e-09	-0.132818	-2.29518e-08
-0.133119	-2.07496e-10	-0.136673	-1.5602e-08	-0.132161	-2.94858e-08	-0.133107	-1.26962e-08	-0.136712	-1.79434e-09	-0.133066	-3.6209e-09	-0.133108	-9.08248e-09	-0.132192	-2.2679e-08
-0.132491	-1.99568e-10	-0.136047	-1.53429e-08	-0.131534	-2.945e-08	-0.132487	-1.30677e-08	-0.136087	-1.7437e-09	-0.132441	-3.54716e-09	-0.132483	-9.05441e-09	-0.131564	-2.25468e-08
-0.131863	-1.92022e-10	-0.135416	-1.23206e-08	-0.130908	-2.92561e-08	-0.131859	-1.27935e-08	-0.135457	-1.68437e-09	-0.131811	-4.27006e-09	-0.131857	-9.03997e-09	-0.130937	-2.27764e-08
-0.131238	-2.36201e-10	-0.134794	-1.7139e-08	-0.130284	-2.91535e-08	-0.131231	-1.27135e-08	-0.134832	-1.64428e-09	-0.131185	-2.60625e-09	-0.131233	-8.88301e-09	-0.130312	-2.20664e-08
-0.130615	-2.06602e-10	-0.134168	-1.52485e-08	-0.129658	-2.88776e-08	-0.130605	-1.28755e-08	-0.134206	-1.62151e-09	-0.13056	-4.01306e-09	-0.130608	-8.859e-09	-0.129686	-2.22726e-08
-0.129987	1.09148e-10	-0.133542	-1.52325e-08	-0.129033	-2.88383e-08	-0.129981	-1.26269e-08	-0.133583	-1.43771e-09	-0.129934	-3.63084e-09	-0.129981	-8.68069e-09	-0.129059	-2.18319e-08
-0.129363	-3.07536e-10	-0.132919	-1.53166e-08	-0.128402	-2.73757e-08	-0.129351	-1.2536e-08	-0.132959	1.05582e-09	-0.129311	-3.46935e-09	-0.129356	-8.74935e-09	-0.128437	-2.18108e-08
-0.128736	-2.86369e-09	-0.132296	-1.52635e-08	-0.12778	-2.92709e-08	-0.128724	-1.25416e-08	-0.132333	-3.53452e-09	-0.128686	-3.50487e-09	-0.12873	-1.01571e-08	-0.127811	-2.21141e-08
-0.128108	-2.96736e-10	-0.131668	-1.49429e-08	-0.127152	-2.84503e-08	-0.128098	-1.35717e-08	-0.1317	-1.75275e-09	-0.128061	-3.56964e-09	-0.128105	-8.25624e-09	-0.127185	-2.15916e-08
-0.127481	-1.77312e-10	-0.131041	-1.49766e-08	-0.126526	-2.87937e-08	-0.127474	-1.06748e-08	-0.131076	-1.66975e-09	-0.127433	-3.46968e-09	-0.127481	-8.46664e-09	-0.126559	-2.15554e-08
-0.126855	-1.4894e-10	-0.130417	-1.50503e-08	-0.125902	-2.83029e-08	-0.126851	-1.30405e-08	-0.130449	-1.58691e-09	-0.126808	-3.35438e-09	-0.126857	-8.41248e-09	-0.125934	-2.15785e-08
-0.126229	2.67446e-10	-0.129791	-1.44526e-08	-0.125275	-2.80819e-08	-0.126221	-1.21269e-08	-0.129824	-1.3885e-09	-0.126177	-3.39909e-09	-0.12623	-8.32773e-09	-0.125304	-2.15745e-08
-0.125605	-4.10414e-10	-0.129167	-1.49131e-08	-0.12465	-2.78087e-08	-0.125595	-1.21231e-08	-0.129195	-1.65074e-09	-0.125552	-3.31503e-09	-0.125604	-8.35167e-09	-0.124679	-2.13765e-08
-0.12498	-1.89662e-11	-0.128536	-1.42712e-08	-0.124026	-2.77058e-08	-0.12497	-1.20161e-08	-0.128573	-1.59825e-09	-0.124926	-3.49989e-09	-0.124976	-8.56102e-09	-0.124053	-2.11849e-08
-0.124351	-2.68567e-10	-0.127911	-1.49721e-08	-0.123401	-2.75874e-08	-0.124346	-1.1771e-08	-0.127941	-1.16417e-09	-0.124303	-5.36194e-09	-0.124348	-8.50722e-09	-0.123427	-2.16021e-08
-0.123725	8.68201e-10	-0.127287	-1.4634e-08	-0.122772	-2.70992e-08	-0.12372	-1.18146e-08	-0.127316	-1.19015e-09	-0.123674	-3.18795e-09	-0.123723	-7.71385e-09	-0.122801	-2.0587e-08
-0.123102	-6.84607e-10	-0.126661	-1.4306e-08	-0.122144	-2.72513e-08	-0.123094	-1.2047e-08	-0.126691	-1.9945e-09	-0.123049	-3.3558e-09	-0.123096	-8.69457e-09	-0.122178	-2.1278e-08
-0.122474	6.59096e-10	-0.126035	-1.43176e-08	-0.121516	-2.86735e-08	-0.12247	-1.15473e-08	-0.126066	-1.00462e-09	-0.122423	-3.30428e-09	-0.12247	-8.04599e-09	-0.121545	-2.0918e-08
-0.121844	-6.00445e-10	-0.12541	-1.47077e-08	-0.120894	-2.66928e-08	-0.121845	-1.12672e-08	-0.12544	-1.86105e-09	-0.121799	-3.23874e-09	-0.121845	-8.40703e-09	-0.120921	-2.08805e-08
-0.121218	-2.11143e-10	-0.124783	-1.41395e-08	-0.120268	-2.71178e-08	-0.121217	-1.15545e-08	-0.124809	-1.55065e-09	-0.121168	-3.24965e-09	-0.121218	-8.42539e-09	-0.120296	-2.07603e-08
-0.120593	-2.02692e-10	-0.124157	-1.41389e-08	-0.119643	-2.67016e-08	-0.120596	-1.40602e-08	-0.124183	-1.50738e-09	-0.120542	-3.2612e-09	-0.120592	-8.01915e-09	-0.119669	-2.03729e-08
-0.119968	-1.47271e-10	-0.123524	-1.42617e-08	-0.119017	-2.66521e-08	-0.11997	-1.15725e-08	-0.123557	-1.51818e-09	-0.119916	-3.17245e-09	-0.119967	-8.07018e-09	-0.119044	-2.03081e-08
-0.119341	-1.22643e-10	-0.122902	-1.46756e-08	-0.118388	-2.64723e-08	-0.119344	-1.12258e-08	-0.122932	-1.51972e-09	-0.11929	-2.4381e-09	-0.119343	-8.02226e-09	-0.118418	-2.05531e-08
-0.118716	-9.43422e-11	-0.122277	-1.30347e-08	-0.117764	-2.63073e-08	-0.118715	-1.11385e-08	-0.122303	-1.51153e-09	-0.118663	-3.37173e-09	-0.118712	-7.89771e-09	-0.117795	-2.03579e-08
-0.118089	-2.04861e-10	-0.121652	-1.42666e-08	-0.117137	-2.59978e-08	-0.118092	-1.11207e-08	-0.121679	-1.56231e-09	-0.118038	-2.65863e-09	-0.118086	-7.92854e-09	-0.117171	-2.00206e-08
-0.117465	-1.50514e-10	-0.121022	-1.42147e-08	-0.116511	-2.57346e-08	-0.117463	-1.10382e-08	-0.121054	-1.49658e-09	-0.117414	-3.12094e-09	-0.117461	-7.99025e-09	-0.116544	-1.98858e-08
-0.116835	-2.24829e-11	-0.1204	-1.39952e-08	-0.115884	-2.63956e-08	-0.116837	-1.08986e-08	-0.120425	-1.4521e-09	-0.116788	-3.37654e-09	-0.116835	-7.853e-09	-0.115921	-2.11549e-08
-0.116207	2.43031e-09	-0.119774	-1.36932e-08	-0.115257	-2.4987e-08	-0.116208	-1.09038e-08	-0.119803	4.34566e-10	-0.116159	-3.11697e-09	-0.116209	-5.50935e-09	-0.115292	-1.8396e-08
-0.115582	-1.41302e-09	-0.119149	-1.33826e-08	-0.114632	-2.58759e-08	-0.115583	-9.98865e-09	-0.119175	-2.3631e-09	-0.115534	-3.09668e-09	-0.115581	-8.61213e-09	-0.114667	-2.01526e-08
-0.114957	-3.40688e-10	-0.118524	-1.34873e-08	-0.114005	-2.72655e-08	-0.114957	-1.13964e-08	-0.118554	-1.54902e-09	-0.114909	-3.0144e-09	-0.114956	-7.63395e-09	-0.114036	-1.9573e-08
-0.11433	-7.96676e-11	-0.117899	-1.35295e-08	-0.113383	-2.55259e-08	-0.114331	-9.83984e-09	-0.117925	-1.52352e-09	-0.114283	-2.97849e-09	-0.11433	-7.69539e-09	-0.113409	-1.94853e-08
-0.113706	3.20673e-12	-0.117272	-1.33977e-08	-0.112757	-2.516e-08	-0.113702	-1.09261e-08	-0.117301	-1.1398e-09	-0.113659	-3.00415e-09	-0.113704	-7.62841e-09	-0.112785	-1.93091e-08
-0.113082	-2.26593e-10	-0.116644	-1.31249e-08	-0.112132	-2.4998e-08	-0.113081	-1.05912e-08	-0.116674	-1.66605e-09	-0.113032	-2.99038e-09	-0.113078	-7.66255e-09	-0.112159	-1.89788e-08
-0.112456	-1.12998e-10	-0.116018	-1.32062e-08	-0.111502	-2.49944e-08	-0.112457	-1.06277e-08	-0.11605	-1.49419e-09	-0.112409	-2.91132e-09	-0.112454	-7.69873e-09	-0.111531	-1.90063e-08
-0.111831	-1.00052e-10	-0.115392	-1.42743e-08	-0.110877	-2.47467e-08	-0.11183	-1.02389e-08	-0.115419	-1.39983e-09	-0.111782	-8.10862e-10	-0.111827	-7.51932e-09	-0.110905	-1.91847e-08
-0.111204	-1.40738e-10	-0.114765	-1.20093e-08	-0.110252	-2.46235e-08	-0.111202	-1.03572e-08	-0.114795	-1.41975e-09	-0.111159	-3.72051e-09	-0.111199	-7.3517e-09	-0.11028	-1.9063e-08
-0.11058	3.35741e-10	-0.114137	-1.34092e-08	-0.109619	-2.43884e-08	-0.110576	-1.10916e-08	-0.114169	-1.08844e-09	-0.110533	-2.83307e-09	-0.110574	-7.06067e-09	-0.109655	-1.83487e-08
-0.109956	-3.94928e-10	-0.113518	-1.28977e-08	-0.108999	-2.33514e-08	-0.109949	-1.03035e-08	-0.113544	-1.68148e-09	-0.109907	-2.94762e-09	-0.109947	-7.5495e-09	-0.109032	-1.82718e-08
-0.109329	2.81858e-10	-0.112888	-1.34037e-08	-0.108371	-2.50577e-08	-0.109325	-1.01819e-08	-0.112918	-3.43124e-09	-0.109283	-2.89631e-09	-0.109322	-7.11045e-09	-0.108403	-2.12553e-08
-0.108704	-3.46148e-10	-0.112261	-1.27238e-08	-0.107744	-2.30096e-08	-0.108695	-1.00401e-08	-0.112293	-1.5762e-09	-0.108655	-2.84698e-09	-0.108695	-6.84464e-09	-0.107775	-1.8568e-08
-0.108079	-1.78754e-10	-0.111636	-1.25507e-08	-0.107119	-2.42787e-08	-0.108069	-8.21908e-09	-0.111663	-1.38001e-09	-0.108029	-2.89584e-09	-0.108069	-7.22944e-09	-0.10715	-1.82783e-08
-0.107449	-1.45197e-10	-0.111017	-1.25829e-08	-0.106494	-2.38922e-08	-0.107448	-1.1159e-08	-0.111037	-1.39185e-09	-0.107405	-2.85262e-09	-0.107444	-7.19694e-09	-0.106522	-1.82475e-08
-0.106824	-1.45614e-10	-0.110387	-1.26705e-08	-0.105866	-2.34663e-08	-0.106822	-9.79325e-09	-0.11041	-1.31767e-09	-0.10678	-2.77741e-09	-0.106823	-7.17242e-09	-0.105899	-1.82322e-08
-0.106198	-4.54187e-11	-0.109763	-1.25764e-08	-0.105243	-2.35253e-08	-0.106196	-1.00376e-08	-0.109785	-1.32519e-09	-0.106153	-2.47099e-09	-0.106193	-6.94758e-09	-0.105273	-1.80929e-08
-0.105573	-1.93572e-10	-0.109132	-1.196e-08	-0.104613	-2.31589e-08	-0.105572	-9.91375e-09	-0.10916	-1.3083e-09	-0.105529	-2.93894e-09	-0.105568	-6.97297e-09	-0.104648	-1.76834e-08
-0.104948	-2.87294e-11	-0.108512	-1.11365e-08	-0.103991	-2.33002e-08	-0.104947	-9.70082e-09	-0.108535	-1.28084e-09	-0.104899	-2.5649e-09	-0.104943	-7.1293e-09	-0.104022	-1.76956e-08
-0.104324	-1.12426e-10	-0.107883	-1.49045e-08	-0.103361	-2.31407e-08	-0.104317	-9.49924e-09	-0.107911	-1.1476e-09	-0.104274	-2.23709e-09	-0.104318	-7.05435e-09	-0.103394	-1.6977e-08
-0.103692	-1.37174e-09	-0.107257	-1.23935e-08	-0.102737	-2.29357e-08	-0.10369	-9.50675e-09	-0.107285	-2.02661e-09	-0.10365	-2.96347e-09	-0.103691	-7.26135e-09	-0.10277	-1.8027e-08
-0.103068	1.32864e-09	-0.106633	-1.19489e-08	-0.102108	-2.25321e-08	-0.103065	-9.54146e-09	-0.106655	-1.02329e-10	-0.103023	-2.757e-09	-0.103065	-5.8576e-09	-0.102144	-1.67371e-08
-0.102443	-9.16874e-10	-0.106009	-1.20689e-08	-0.101485	-1.95903e-08	-0.102438	-9.27482e-09	-0.106032	-1.89154e-09	-0.102396	-2.63795e-09	-0.102444	-7.34724e-09	-0.101518	-1.74398e-08
-0.101815	-3.37744e-10	-0.105381	-1.21477e-08	-0.10086	-2.43243e-08	-0.101811	-9.29626e-09	-0.105405	-1.54021e-09	-0.10177	-2.59848e-09	-0.101817	-6.90738e-09	-0.100891	-1.7376e-08
-0.10119	-1.92738e-10	-0.104755	-1.18992e-08	-0.100233	-2.24074e-08	-0.101183	-8.9287e-09	-0.104778	-1.27386e-09	-0.101147	-2.62128e-09	-0.101186	-6.81434e-09	-0.10026	-1.71238e-08
-0.100564	-1.02663e-10	-0.10413	-1.16907e-08	-0.0996061	-2.21268e-08	-0.100556	-7.47607e-09	-0.104155	-1.31029e-09	-0.100517	-2.67023e-09	-0.100562	-6.74595e-09	-0.0996339	-1.68215e-08
-0.0999395	-1.64866e-10	-0.103504	-1.1722e-08	-0.0989818	-2.21401e-08	-0.0999319	-1.02242e-08	-0.10353	-1.29315e-09	-0.0998923	-2.65205e-09	-0.0999367	-6.76154e-09	-0.099009	-1.67969e-08
-0.0993148	-1.18577e-10	-0.102874	-1.0585e-08	-0.0983572	-2.20239e-08	-0.0993074	-8.92332e-09	-0.102905	-1.31288e-09	-0.0992646	-2.98682e-09	-0.0993109	-6.81685e-09	-0.0983857	-1.68015e-08
-0.0986925	-1.9145e-10	-0.10225	-1.22693e-08	-0.097733	-2.17293e-08	-0.098681	-9.11766e-09	-0.10228	-1.3086e-09	-0.0986396	-1.58397e-09	-0.0986863	-6.59095e-09	-0.0977604	-1.65752e-08
-0.0980663	-9.80377e-11	-0.101623	-1.06059e-08	-0.0971069	-2.16056e-08	-0.098058	-9.03438e-09	-0.101648	-1.22833e-09	-0.0980154	-3.05686e-09	-0.0980597	-6.49221e-09	-0.0971344	-1.63747e-08
-0.0974405	8.25763e-11	-0.100997	-1.19375e-08	-0.0964781	-2.14619e-08	-0.0974315	-8.93337e-09	-0.101024	-1.0695e-09	-0.097387	-2.74293e-09	-0.097434	-6.37023e-09	-0.0965105	-1.62721e-08
-0.0968143	-1.78027e-10	-0.100372	-1.15468e-08	-0.0958508	-2.08205e-08	-0.096805	-8.80522e-09	-0.100401	4.5979e-10	-0.0967639	-2.52322e-09	-0.0968091	-6.5202e-09	-0.0958832	-1.47284e-08
-0.0961909	-2.16365e-09	-0.0997462	-1.13764e-08	-0.0952278	-2.14626e-08	-0.0961814	-8.81633e-09	-0.0997723	-2.69167e-09	-0.096135	-2.5008e-09	-0.0961814	-8.30278e-09	-0.09526	-1.70289e-08
-0.0955637	8.81314e-11	-0.0991203	-1.11207e-08	-0.0945992	-2.04742e-08	-0.0955498	-8.74729e-09	-0.0991472	-1.30219e-09	-0.095508	-2.49082e-09	-0.095558	-6.24149e-09	-0.094633	-1.57904e-08
-0.0949386	-3.04317e-10	-0.0984896	-1.12442e-08	-0.0939733	-2.17903e-08	-0.0949233	-7.98494e-09	-0.0985178	-1.3243e-09	-0.0948832	-2.50816e-09	-0.0949334	-6.5967e-09	-0.0940033	-1.60878e-08
-0.0943137	-8.50201e-11	-0.0978664	-1.12521e-08	-0.0933447	-2.07552e-08	-0.0942991	-8.83776e-09	-0.0978931	-1.26578e-09	-0.0942574	-2.42521e-09	-0.0943085	-6.4121e-09	-0.09338	-1.60077e-08
-0.0936839	2.86293e-10	-0.0972413	-1.10628e-08	-0.0927192	-2.0654e-08	-0.0936684	-8.98274e-09	-0.0972673	-1.08446e-09	-0.0936328	-2.39179e-09	-0.0936789	-6.28089e-09	-0.0927518	-1.5848e-08
-0.0930588	-3.45778e-10	-0.0966162	-1.08294e-08	-0.0920919	-2.0442e-08	-0.0930494	-8.67283e-09	-0.0966401	-1.29464e-09	-0.0930007	-2.29491e-09	-0.0930586	-6.16695e-09	-0.092129	-1.55384e-08
-0.0924343	1.23143e-11	-0.0959871	-1.08127e-08	-0.091467	-2.0459e-08	-0.0924207	-8.51085e-09	-0.0960143	-1.09344e-09	-0.0923734	-2.45552e-09	-0.092429	-6.25477e-09	-0.0915011	-1.57077e-08
-0.0918091	-1.84035e-10	-0.0953611	-8.85671e-09	-0.0908434	-2.03565e-08	-0.0917931	-8.1907e-09	-0.0953873	-7.94148e-10	-0.0917501	-4.29116e-09	-0.0918037	-6.11551e-09	-0.0908771	-1.56321e-08
-0.0911867	2.52676e-10	-0.0947399	-1.18681e-08	-0.0902179	-2.00389e-08	-0.0911682	-8.21861e-09	-0.0947617	-9.69219e-10	-0.0911233	-2.15698e-09	-0.0911824	-5.52032e-09	-0.0902467	-1.52767e-08
-0.0905597	-3.53205e-10	-0.0941105	-1.05971e-08	-0.0895912	-1.99394e-08	-0.0905438	-8.45692e-09	-0.0941363	-1.32204e-09	-0.0904979	-2.50294e-09	-0.0905526	-6.24981e-09	-0.0896214	-1.5155e-08
-0.0899294	5.09632e-10	-0.0934843	-1.0701e-08	-0.0889639	-2.06182e-08	-0.0899186	-8.05576e-09	-0.0935108	-6.98257e-10	-0.0898731	-2.29197e-09	-0.0899276	-5.50174e-09	-0.088993	-1.50759e-08
-0.0893049	-5.76377e-11	-0.0928548	-1.07681e-08	-0.0883428	-1.80822e-08	-0.0892933	-8.03579e-09	-0.0928847	-5.32496e-10	-0.0892476	-2.18445e-09	-0.0893039	-6.07303e-09	-0.0883702	-1.37949e-08
-0.0886787	-1.05704e-09	-0.0922302	-1.04585e-08	-0.0877193	-2.03419e-08	-0.0886648	-8.117e-09	-0.0922587	-1.57704e-09	-0.0886257	-2.29791e-09	-0.0886715	-6.44335e-09	-0.0877465	-1.55054e-08
-0.0880526	-1.70565e-10	-0.0916036	-1.03234e-08	-0.0870919	-1.94091e-08	-0.0880405	-8.91535e-09	-0.0916335	-1.17009e-09	-0.0880006	-2.31979e-09	-0.0880474	-5.77272e-09	-0.0871186	-1.47214e-08
-0.0874258	-1.01233e-10	-0.0909765	-1.06289e-08	-0.0864686	-1.93558e-08	-0.0874144	-6.61329e-09	-0.0910048	-1.11775e-09	-0.0873768	-2.27413e-09	-0.0874213	-5.75005e-09	-0.0864894	-1.48874e-08
-0.0868004	-1.60766e-10	-0.0903527	-1.02414e-08	-0.0858382	-1.91538e-08	-0.0867924	-8.42406e-09	-0.090378	-1.08538e-09	-0.0867504	-1.72604e-09	-0.086795	-5.69127e-09	-0.0858652	-1.49095e-08
-0.0861744	-1.02997e-10	-0.0897222	-1.00303e-08	-0.0852139	-1.88738e-08	-0.0861643	-7.78556e-09	-0.0897539	-1.04375e-09	-0.0861212	-2.49344e-09	-0.0861705	-5.60428e-09	-0.0852407	-1.46671e-08
-0.0855501	-6.85215e-11	-0.089097	-1.00392e-08	-0.0845891	-1.87139e-08	-0.0855388	-7.77508e-09	-0.0891294	-1.09991e-09	-0.0854941	-1.72882e-09	-0.0855444	-5.57883e-09	-0.0846142	-1.4289e-08
-0.0849249	-1.16432e-10	-0.0884684	-1.04121e-08	-0.0839616	-1.82992e-08	-0.0849138	-7.74119e-09	-0.0885019	-1.09016e-09	-0.08487	-2.09886e-09	-0.0849198	-5.64471e-09	-0.0839899	-1.43965e-08
-0.0842997	-6.63638e-11	-0.0878469	-9.53636e-09	-0.0833358	-1.88085e-08	-0.0842852	-7.50165e-09	-0.0878755	-1.04752e-09	-0.0842442	-2.72828e-09	-0.0842933	-5.57439e-09	-0.0833626	-1.45048e-08
-0.0836727	1.40663e-09	-0.0872209	-1.0323e-08	-0.0827052	-1.78388e-08	-0.0836568	-7.58493e-09	-0.0872493	1.2579e-10	-0.0836174	-2.13006e-09	-0.0836658	-3.4691e-09	-0.0827373	-1.38036e-08
-0.0830436	-7.77853e-10	-0.0865954	-9.72401e-09	-0.0820794	-1.84379e-08	-0.0830315	-7.49952e-09	-0.0866217	-1.63044e-09	-0.0829971	-2.13176e-09	-0.0830399	-6.43684e-09	-0.0821131	-1.42306e-08
-0.0824176	2.58279e-10	-0.0859677	-9.86483e-09	-0.0814532	-2.06444e-08	-0.082407	-7.48273e-09	-0.0859972	-8.6813e-10	-0.0823672	-2.1227e-09	-0.0824119	-5.29864e-09	-0.0814834	-1.62719e-08
-0.0817909	-2.62868e-10	-0.0853434	-9.79944e-09	-0.0808259	-1.8119e-08	-0.0817803	-6.98999e-09	-0.0853701	-1.44246e-09	-0.0817421	-1.97744e-09	-0.0817875	-5.48494e-09	-0.0808609	-1.4363e-08
-0.0811685	-8.80361e-11	-0.0847181	-9.66641e-09	-0.0802014	-1.78167e-08	-0.0811551	-6.49483e-09	-0.0847466	-6.48975e-10	-0.0811176	-2.03185e-09	-0.081162	-5.25081e-09	-0.0802323	-1.40429e-08
-0.0805427	-1.21546e-10	-0.0840889	-9.40454e-09	-0.0795746	-1.76256e-08	-0.0805276	-9.71535e-09	-0.0841221	-1.29706e-09	-0.0804919	-2.05868e-09	-0.0805344	-5.26239e-09	-0.0796063	-1.36407e-08
-0.0799171	-1.05309e-10	-0.0834645	-9.50522e-09	-0.078949	-1.76567e-08	-0.0799017	-7.34658e-09	-0.0834954	-1.06999e-09	-0.0798659	-1.96861e-09	-0.0799114	-5.29131e-09	-0.0789819	-1.37086e-08
-0.0792922	-1.27971e-10	-0.0828403	-9.59705e-09	-0.0783257	-1.75032e-08	-0.079275	-6.94705e-09	-0.0828694	-1.00427e-09	-0.0792371	1.40011e-10	-0.0792828	-5.32665e-09	-0.0783571	-1.36103e-08
-0.0786691	-8.29339e-11	-0.0822129	-8.73277e-09	-0.077699	-1.72572e-08	-0.0786492	-7.04161e-09	-0.0822451	-9.86075e-10	-0.0786119	-2.87616e-09	-0.0786534	-5.08624e-09	-0.0777319	-1.33482e-08
-0.0780429	-5.25832e-11	-0.0815823	-9.37228e-09	-0.0770725	-1.71082e-08	-0.0780234	-7.41189e-09	-0.0816182	-9.45962e-10	-0.0779847	-1.859e-09	-0.0780273	-4.83227e-09	-0.0771054	-1.30994e-08
-0.0774169	-1.52123e-10	-0.0809539	-1.05992e-08	-0.0764475	-1.66502e-08	-0.0773976	-6.72858e-09	-0.0809889	-9.76276e-10	-0.0773585	-2.02987e-09	-0.0774032	-5.34818e-09	-0.0764757	-1.3358e-08
-0.0767853	1.44207e-10	-0.0803283	-9.69571e-09	-0.0758192	-1.72235e-08	-0.0767712	-6.911e-09	-0.0803609	-1.57955e-09	-0.0767341	-1.83592e-09	-0.0767766	-4.86766e-09	-0.0758505	-1.39876e-08
-0.0761603	1.89549e-09	-0.0797028	-8.88604e-09	-0.0751923	-1.59602e-08	-0.0761413	-6.98437e-09	-0.0797375	5.23663e-10	-0.0761074	-1.88643e-09	-0.0761532	-4.04001e-09	-0.0752269	-1.20263e-08
-0.0755355	-1.13248e-09	-0.079078	-8.97852e-09	-0.0745688	-1.66668e-08	-0.075514	-6.02534e-09	-0.0791127	-1.69586e-09	-0.0754825	-1.90375e-09	-0.0755272	-5.51302e-09	-0.0745997	-1.31114e-08
-0.0749109	-1.42264e-10	-0.0784526	-8.95075e-09	-0.0739422	-1.72668e-08	-0.0748902	-7.07301e-09	-0.0784874	-1.0249e-09	-0.0748527	-1.87874e-09	-0.0748995	-5.04233e-09	-0.073971	-1.27351e-08
-0.074286	-7.67708e-11	-0.0778263	-8.95543e-09	-0.0733152	-1.62448e-08	-0.0742647	-5.81297e-09	-0.0778597	-9.14919e-10	-0.0742287	-1.79566e-09	-0.0742705	-5.0064e-09	-0.0733459	-1.25973e-08
-0.0736603	7.44581e-11	-0.0771998	-8.78509e-09	-0.0726887	-1.62295e-08	-0.0736393	-6.90733e-09	-0.0772295	-9.68111e-10	-0.0736057	-1.57074e-09	-0.0736439	-4.7997e-09	-0.0727226	-1.24275e-08
-0.0730345	-2.20239e-10	-0.0765712	-8.576e-09	-0.0720588	-1.59067e-08	-0.0730149	-6.71505e-09	-0.0766029	-9.67932e-10	-0.0729759	-2.01215e-09	-0.0730171	-4.77403e-09	-0.0720961	-1.21018e-08
-0.0724065	-2.89679e-12	-0.0759454	-8.54124e-09	-0.0714344	-1.56074e-08	-0.0723868	-6.51042e-09	-0.0759787	-9.38809e-10	-0.0723508	-1.57819e-09	-0.0723934	-4.82858e-09	-0.0714724	-1.22847e-08
-0.0717774	-1.83749e-10	-0.0753191	-9.45433e-09	-0.0708096	-1.59511e-08	-0.0717601	-6.29154e-09	-0.075353	-7.20978e-10	-0.0717246	-1.1776e-09	-0.0717661	-4.73099e-09	-0.0708483	-1.22779e-08
-0.0711514	-5.72503e-10	-0.0746948	-7.28189e-09	-0.0701837	-1.55748e-08	-0.0711336	-6.34128e-09	-0.074727	-1.11475e-09	-0.0710987	-2.05609e-09	-0.0711347	-4.5921e-09	-0.0702212	-1.21531e-08
-0.0705251	8.44693e-10	-0.0740658	-8.88581e-09	-0.0695521	-1.53681e-08	-0.0705047	-6.41013e-09	-0.0741012	-6.18696e-11	-0.0704711	-1.81638e-09	-0.070509	-3.54149e-09	-0.0695973	-1.16803e-08
-0.0699011	-5.98013e-10	-0.0734408	-8.42786e-09	-0.0689275	-1.35272e-08	-0.0698811	-6.36117e-09	-0.0734775	-1.25742e-09	-0.0698417	-1.74325e-09	-0.0698833	-5.13337e-09	-0.0689754	-1.01327e-08
-0.0692678	-1.38986e-10	-0.072812	-8.33278e-09	-0.0683022	-1.62118e-08	-0.0692547	-6.13801e-09	-0.0728507	-2.90064e-09	-0.0692164	-1.68111e-09	-0.0692549	-4.4451e-09	-0.0683474	-1.36763e-08
-0.0686511	-3.30865e-10	-0.072188	-8.25286e-09	-0.0676767	-1.46076e-08	-0.068627	-6.10666e-09	-0.0722256	-9.88519e-10	-0.0685908	-1.67748e-09	-0.0686312	-4.62301e-09	-0.0677226	-1.17772e-08
-0.068025	-1.00255e-10	-0.0715627	-8.02631e-09	-0.0670512	-1.51465e-08	-0.0679976	-4.08099e-09	-0.0716022	-8.59857e-10	-0.0679672	-1.73221e-09	-0.0680058	-4.43741e-09	-0.0670944	-1.13381e-08
-0.0673987	-7.1609e-11	-0.0709358	-8.12205e-09	-0.0664269	-1.4873e-08	-0.0673749	-7.12833e-09	-0.0709758	-8.60023e-10	-0.0673417	-1.70377e-09	-0.0673803	-4.47419e-09	-0.0664645	-1.14806e-08
-0.0667719	-7.5841e-11	-0.0703094	-7.81056e-09	-0.0658025	-1.4694e-08	-0.066749	-5.69915e-09	-0.0703512	-7.95126e-10	-0.0667133	-1.90256e-09	-0.0667551	-4.41024e-09	-0.0658384	-1.13976e-08
-0.0661438	2.99215e-12	-0.0696834	-8.04826e-09	-0.0651773	-1.44838e-08	-0.0661239	-5.90038e-09	-0.0697213	-8.06594e-10	-0.0660904	-6.2257e-10	-0.0661295	-4.32041e-09	-0.0652143	-1.10725e-08
-0.0655208	-1.0463e-10	-0.0690568	-7.34893e-09	-0.0645519	-1.43568e-08	-0.0654994	-6.24049e-09	-0.0690947	-8.4058e-10	-0.0654625	-2.15093e-09	-0.0655034	-4.29307e-09	-0.0645874	-1.09263e-08
-0.0648923	-8.04186e-11	-0.0684377	-5.54359e-09	-0.0639211	-1.43547e-08	-0.0648712	-5.90084e-09	-0.0684676	-8.71956e-10	-0.0648324	-1.79137e-09	-0.0648777	-4.25976e-09	-0.0639606	-1.10861e-08
-0.064266	-1.16491e-10	-0.0678043	-9.86197e-09	-0.0632948	-1.41043e-08	-0.0642455	-5.6475e-09	-0.0678463	-4.46665e-10	-0.0642088	-1.62512e-09	-0.0642524	-4.34768e-09	-0.0633362	-1.05453e-08
-0.0636391	-1.35735e-09	-0.0671795	-7.74441e-09	-0.0626697	-1.38005e-08	-0.0636222	-5.69309e-09	-0.0672192	-1.64679e-09	-0.0635846	-1.57031e-09	-0.0636241	-5.64789e-09	-0.0627114	-1.09647e-08
-0.0630152	1.51309e-09	-0.0665542	-7.40775e-09	-0.0620441	-1.35535e-08	-0.0629943	-5.79169e-09	-0.0665892	2.9819e-10	-0.0629613	-1.61606e-09	-0.0630008	-3.43915e-09	-0.0620841	-1.02274e-08
-0.0623869	-9.3472e-10	-0.0659279	-7.58742e-09	-0.0614176	-1.18833e-08	-0.0623679	-5.56291e-09	-0.0659626	-1.40669e-09	-0.0623353	-1.57726e-09	-0.062372	-4.4735e-09	-0.0614562	-1.02356e-08
-0.0617646	-7.71642e-11	-0.065302	-7.495e-09	-0.0607902	-1.44878e-08	-0.0617425	-5.50175e-09	-0.0653355	-8.02219e-10	-0.0617097	-1.45351e-09	-0.0617463	-4.16291e-09	-0.0608305	-1.08387e-08
-0.061134	3.9742e-10	-0.0646782	-7.35959e-09	-0.060163	-1.35141e-08	-0.0611143	-5.48972e-09	-0.0647105	-5.75507e-10	-0.0610797	-1.49846e-09	-0.0611223	-4.0327e-09	-0.0602044	-1.0338e-08
-0.0605082	-3.08073e-10	-0.0640537	-7.1589e-09	-0.0595337	-1.32375e-08	-0.0604932	-4.34392e-09	-0.0640855	-9.11379e-10	-0.0604539	-1.41143e-09	-0.0604961	-3.99333e-09	-0.0595772	-1.00705e-08
-0.0598788	7.4172e-11	-0.0634244	-7.30355e-09	-0.0589068	-1.3208e-08	-0.0598692	-5.98818e-09	-0.0634599	-6.59704e-10	-0.0598289	-1.5843e-09	-0.0598708	-4.08577e-09	-0.0589495	-1.01728e-08
-0.0592553	-1.33836e-10	-0.0628024	-6.49556e-09	-0.0582813	-1.30053e-08	-0.0592435	-5.22163e-09	-0.0628315	-7.18606e-10	-0.0592009	-3.304e-09	-0.0592451	-4.05538e-09	-0.0583262	-1.00336e-08
-0.0586308	-3.55959e-11	-0.0621744	-7.37873e-09	-0.0576566	-1.27801e-08	-0.0586183	-5.21193e-09	-0.0622068	-8.0744e-10	-0.0585775	-1.18722e-09	-0.058622	-3.79217e-09	-0.0577008	-9.7687e-09
-0.0580061	-7.34568e-11	-0.0615481	-6.28916e-09	-0.0570285	-1.27035e-08	-0.0579929	-5.2721e-09	-0.0615797	-7.83324e-10	-0.0579536	-1.63603e-09	-0.0579979	-3.88689e-09	-0.057073	-9.57296e-09
-0.0573812	3.0849e-10	-0.0609217	-7.23051e-09	-0.0564042	-1.27002e-08	-0.057367	-4.93501e-09	-0.0609535	-5.32067e-10	-0.0573278	-1.4717e-09	-0.0573723	-3.33478e-09	-0.05645	-9.75431e-09
-0.0567627	-4.79221e-12	-0.0602961	-7.00513e-09	-0.0557776	-1.18289e-08	-0.0567406	-4.93306e-09	-0.0603289	1.70729e-09	-0.0567013	-1.35919e-09	-0.0567435	-3.92766e-09	-0.0558243	-8.7815e-09
-0.056132	-2.8708e-09	-0.0596678	-6.60363e-09	-0.0551527	-1.25429e-08	-0.0561146	-5.0229e-09	-0.059702	-2.69626e-09	-0.0560766	-1.40373e-09	-0.0561201	-5.09574e-09	-0.0552001	-9.89322e-09
-0.0555042	-2.15793e-10	-0.059042	-6.61771e-09	-0.0545134	-1.22172e-08	-0.0554879	-4.56862e-09	-0.0590754	-8.30936e-10	-0.0554501	-1.4286e-09	-0.0554915	-3.61772e-09	-0.0545726	-9.00286e-09
-0.0548735	-1.14703e-10	-0.0584154	-6.9715e-09	-0.0538966	-1.23398e-08	-0.0548622	-4.43081e-09	-0.0584498	-7.30431e-10	-0.054827	-1.39092e-09	-0.0548673	-3.59958e-09	-0.0539501	-9.47733e-09
-0.0542509	-3.91245e-11	-0.0577914	-6.27843e-09	-0.0532716	-1.19668e-08	-0.0542381	-4.91941e-09	-0.0578233	-6.66928e-10	-0.0542007	-1.06801e-09	-0.0542422	-3.52203e-09	-0.053326	-9.36655e-09
-0.0536273	-7.56264e-11	-0.0571657	-6.65618e-09	-0.0526443	-1.16686e-08	-0.0536078	-6.28437e-09	-0.0571936	-6.43802e-10	-0.0535719	-1.59298e-09	-0.0536161	-3.44677e-09	-0.0526984	-8.97968e-09
-0.0529973	-7.23839e-11	-0.0565384	-6.2992e-09	-0.0520197	-1.16098e-08	-0.0529815	-4.8748e-09	-0.05657	-6.58226e-10	-0.0529453	-8.27789e-10	-0.0529917	-3.43604e-09	-0.0520708	-8.84225e-09
-0.0523716	-3.11971e-11	-0.0559143	-6.36753e-09	-0.0513902	-1.1333e-08	-0.0523551	-4.6221e-09	-0.0559447	-6.58202e-10	-0.0523159	-1.43188e-09	-0.0523659	-3.42373e-09	-0.0514462	-8.99577e-09
-0.0517462	-3.88622e-12	-0.0552866	-4.86863e-09	-0.0507647	-1.14659e-08	-0.0517299	-4.41455e-09	-0.055319	-5.90754e-10	-0.0516873	-1.90873e-09	-0.051741	-3.42174e-09	-0.0508215	-8.81861e-09
-0.0511167	9.14967e-10	-0.0546631	-6.88611e-09	-0.0501379	-1.09872e-08	-0.0511032	-4.51272e-09	-0.0546952	9.46879e-11	-0.051061	-1.26542e-09	-0.0511195	-1.91063e-09	-0.050197	-8.65637e-09
-0.050493	-4.30059e-10	-0.0540378	-5.94167e-09	-0.0495124	-1.09589e-08	-0.0504786	-4.58384e-09	-0.054067	-9.45342e-10	-0.0504356	-1.27896e-09	-0.050489	-4.12194e-09	-0.0495722	-8.49179e-09
-0.0498668	7.79986e-10	-0.0534119	-6.24925e-09	-0.0488891	-1.23359e-08	-0.0498558	-4.40537e-09	-0.0534401	-1.01149e-10	-0.0498101	-1.2691e-09	-0.0498609	-2.77812e-09	-0.0489394	-9.58426e-09
-0.049242	-5.02312e-10	-0.0527828	-6.10862e-09	-0.0482618	-9.24141e-09	-0.0492295	-4.18444e-09	-0.0528153	-1.42196e-09	-0.0491872	-1.11589e-09	-0.0492348	-3.40793e-09	-0.0483151	-6.81181e-09
-0.048618	-1.13761e-10	-0.0521614	-5.88469e-09	-0.0476337	-1.13462e-08	-0.048604	-4.34183e-09	-0.0521904	-5.09131e-10	-0.0485602	-1.17457e-09	-0.0486078	-3.0889e-09	-0.0476916	-8.99019e-09
-0.0479942	-8.07881e-11	-0.0515318	-5.73075e-09	-0.0470079	-1.05331e-08	-0.0479776	-5.09002e-09	-0.0515652	-6.90985e-10	-0.047936	-1.19716e-09	-0.0479834	-3.07076e-09	-0.0470658	-8.0529e-09
-0.0473645	-6.81877e-11	-0.0509079	-5.76745e-09	-0.0463836	-1.04541e-08	-0.0473463	-2.92199e-09	-0.0509401	-6.32179e-10	-0.0473113	-1.11511e-09	-0.0473588	-3.0544e-09	-0.0464393	-8.25183e-09
-0.0467376	-1.9443e-11	-0.0502812	-5.8411e-09	-0.0457596	-1.02618e-08	-0.0467222	-4.63333e-09	-0.0503133	-5.83303e-10	-0.0466844	9.98139e-10	-0.0467335	-3.03079e-09	-0.0458153	-8.18417e-09
-0.0461119	-5.59211e-11	-0.049657	-5.50686e-09	-0.0451352	-1.00038e-08	-0.0460975	-4.17974e-09	-0.0496879	-6.17635e-10	-0.046058	-2.12065e-09	-0.0461071	-2.96878e-09	-0.0451907	-7.7798e-09
-0.0454874	-4.88997e-11	-0.0490321	-5.48935e-09	-0.0445078	-9.93712e-09	-0.0454722	-4.20502e-09	-0.0490614	-5.74195e-10	-0.0454324	-1.01832e-09	-0.0454829	-2.84425e-09	-0.0445642	-7.64074e-09
-0.0448606	-1.86682e-11	-0.0483984	-6.75857e-09	-0.0438821	-9.92522e-09	-0.0448463	-3.75438e-09	-0.0484369	-5.67341e-10	-0.0448058	-1.15906e-09	-0.0448581	-2.909e-09	-0.0439386	-7.77981e-09
-0.044234	1.65701e-10	-0.0477782	-4.61357e-09	-0.0432527	-9.6969e-09	-0.044221	-3.8147e-09	-0.0478049	-4.37582e-10	-0.044185	-1.08912e-09	-0.0442289	-2.7505e-09	-0.0433132	-7.60723e-09
-0.0436065	2.99908e-09	-0.0471535	-5.69905e-09	-0.042627	-9.16808e-09	-0.0435929	-4.06715e-09	-0.0471794	1.40709e-09	-0.0435562	-1.03137e-09	-0.043605	-9.73368e-10	-0.0426878	-7.0325e-09
-0.0429888	-1.5837e-09	-0.0465259	-5.26191e-09	-0.0420036	-9.31004e-09	-0.0429697	-3.83831e-09	-0.0465567	-1.56332e-09	-0.042933	-1.08751e-09	-0.0429773	-3.79028e-09	-0.0420611	-7.28095e-09
-0.0423613	-1.31357e-10	-0.0458998	-5.63409e-09	-0.0413765	-1.18854e-08	-0.0423394	-3.72405e-09	-0.0459309	-5.85484e-10	-0.0423008	-1.06059e-09	-0.0423567	-2.74662e-09	-0.0414284	-1.01864e-08
-0.0417354	-6.75321e-11	-0.0452754	-5.26618e-09	-0.0407503	-9.15354e-09	-0.041713	-3.25154e-09	-0.0453062	-6.01184e-10	-0.0416761	-1.02574e-09	-0.0417248	-2.74532e-09	-0.040803	-7.28898e-09
-0.0411099	1.36149e-10	-0.0446484	-5.02514e-09	-0.040126	-8.9249e-09	-0.0410933	-1.65576e-09	-0.0446805	-4.09472e-10	-0.0410496	-6.64663e-10	-0.0411006	-2.61513e-09	-0.0401791	-6.89254e-09
-0.0404835	-1.57297e-10	-0.0440218	-4.86839e-09	-0.0395003	-8.69405e-09	-0.0404657	-5.57528e-09	-0.0440555	-5.74017e-10	-0.0404258	-1.16861e-09	-0.040477	-2.67251e-09	-0.039553	-6.81804e-09
-0.0398543	5.93066e-11	-0.0433961	-4.98567e-09	-0.0388721	-8.20738e-09	-0.0398401	-3.58685e-09	-0.0434307	-4.48358e-10	-0.0397995	-7.74956e-10	-0.0398493	-2.6261e-09	-0.0389287	-6.92617e-09
-0.0392297	-5.92232e-11	-0.0427659	-4.90913e-09	-0.038247	-8.83056e-09	-0.0392138	-3.31285e-09	-0.0428045	-1.19162e-10	-0.0391702	-4.88722e-10	-0.0392235	-2.59033e-09	-0.0383028	-6.84522e-09
-0.0386037	-6.75714e-10	-0.0421401	-4.22667e-09	-0.0376227	-8.32227e-09	-0.0385901	-3.37985e-09	-0.0421807	-8.28195e-10	-0.0385457	-1.18266e-09	-0.0385988	-2.45911e-09	-0.0376759	-6.4661e-09
-0.0379782	6.30534e-10	-0.0415141	-4.88245e-09	-0.0369952	-8.29744e-09	-0.0379571	-3.39394e-09	-0.041554	6.77228e-11	-0.0379189	-9.59265e-10	-0.0379675	-1.5413e-09	-0.0370508	-6.34582e-09
-0.0373527	-3.53944e-10	-0.0408878	-7.38035e-09	-0.0363685	-7.24287e-09	-0.0373328	-3.18235e-09	-0.0409269	-7.36082e-10	-0.037295	-9.64141e-10	-0.0373428	-2.77491e-09	-0.036427	-5.79885e-09
-0.0367183	4.44818e-10	-0.0402642	-4.81207e-09	-0.0357441	-8.43925e-09	-0.0367056	-3.01845e-09	-0.0402933	-2.05002e-09	-0.0366668	-9.26268e-10	-0.0367138	-2.13065e-09	-0.0357991	-6.78793e-09
-0.0360974	-3.24392e-10	-0.0396379	-4.42992e-09	-0.0351224	-7.03119e-09	-0.0360769	-3.16682e-09	-0.0396729	-6.41084e-10	-0.0360414	-8.44407e-10	-0.0360904	-2.43136e-09	-0.0351741	-5.30926e-09
-0.0354719	-2.18511e-11	-0.0390129	-4.32156e-09	-0.0344952	-8.06744e-09	-0.0354501	-2.24881e-09	-0.0390467	-4.52483e-10	-0.0354155	-9.09305e-10	-0.0354653	-2.20076e-09	-0.0345429	-6.20971e-09
-0.0348462	-8.39353e-11	-0.0383853	-4.45285e-09	-0.0338691	-7.66585e-09	-0.0348269	-3.408e-09	-0.0384222	-4.60958e-10	-0.0347901	-9.20165e-10	-0.0348398	-2.25611e-09	-0.0339205	-6.18244e-09
-0.03422	-4.57764e-11	-0.0377565	-4.27415e-09	-0.0332428	-7.48487e-09	-0.0341995	-2.13565e-09	-0.0377936	-3.90136e-10	-0.0341618	-7.85756e-10	-0.0342145	-2.27592e-09	-0.0332939	-5.89857e-09
-0.0335941	-8.31127e-11	-0.0371341	-4.18942e-09	-0.0326177	-7.16987e-09	-0.033574	-2.74655e-09	-0.0371707	-4.36068e-10	-0.0335342	2.92838e-10	-0.0335839	-2.15678e-09	-0.0326678	-5.59649e-09
-0.0329649	-8.2612e-12	-0.0365041	-4.0181e-09	-0.0319907	-7.13514e-09	-0.0329501	-3.37359e-09	-0.0365449	-4.4291e-10	-0.0329107	-1.34109e-09	-0.0329586	-2.1439e-09	-0.0320447	-5.57917e-09
-0.032339	-8.06689e-11	-0.0358809	-2.67231e-09	-0.0313594	-7.02099e-09	-0.0323205	-2.83257e-09	-0.0359194	-3.93331e-10	-0.0322865	-7.64143e-10	-0.0323344	-2.06697e-09	-0.0314178	-5.78487e-09
-0.0317127	-4.0102e-11	-0.0352542	-5.04497e-09	-0.0307337	-6.92955e-09	-0.0316965	-2.66312e-09	-0.0352942	-3.76666e-10	-0.0316615	-8.00109e-10	-0.0317099	-2.05323e-09	-0.0307922	-5.54259e-09
-0.031089	-9.96602e-10	-0.034629	-2.83171e-09	-0.0301073	-6.60068e-09	-0.031069	-2.75722e-09	-0.0346685	-1.02698e-09	-0.0310379	-7.41339e-10	-0.03108	-2.77704e-09	-0.0301623	-5.1717e-09
-0.0304628	1.55157e-09	-0.0340012	-4.30776e-09	-0.0294835	-6.46583e-09	-0.0304405	-2.74467e-09	-0.0340434	6.13773e-10	-0.0304075	-7.72393e-10	-0.030453	-5.90932e-10	-0.0295394	-5.00599e-09
-0.0298379	-8.15535e-10	-0.0333773	-3.97018e-09	-0.0288574	-4.59615e-09	-0.0298197	-2.56896e-09	-0.033416	-8.7229e-10	-0.0297828	-7.85768e-10	-0.0298321	-2.57649e-09	-0.0289121	-3.05793e-09
-0.0292133	1.19209e-12	-0.0327517	-3.77759e-09	-0.0282299	-7.20514e-09	-0.0291893	-2.38775e-09	-0.0327878	-5.2675e-10	-0.0291575	-6.55353e-10	-0.029203	-1.9349e-09	-0.0282849	-5.99661e-09
-0.0285868	5.0528e-10	-0.0321255	-3.55246e-09	-0.0276023	-6.23567e-09	-0.0285638	-2.43529e-09	-0.0321632	-3.32355e-11	-0.0285327	-6.86121e-10	-0.0285784	-1.90809e-09	-0.0276598	-4.59112e-09
-0.0279576	-2.78175e-10	-0.0314964	-3.50262e-09	-0.0269759	-6.13678e-09	-0.027937	-9.13823e-10	-0.0315376	-5.42033e-10	-0.0279053	-5.69487e-10	-0.0279548	-1.78797e-09	-0.0270382	-4.71722e-09
-0.0273322	5.20587e-11	-0.0308706	-3.58475e-09	-0.0263509	-6.04337e-09	-0.027315	-3.18075e-09	-0.0309131	-2.96319e-10	-0.0272806	-7.77316e-10	-0.0273273	-1.77037e-09	-0.0264088	-4.81092e-09
-0.0267058	-7.75576e-11	-0.0302449	-3.51042e-09	-0.0257256	-5.81172e-09	-0.0266867	-2.17804e-09	-0.0302892	-4.86648e-10	-0.0266526	-2.42977e-09	-0.0266987	-1.77207e-09	-0.0257843	-4.53973e-09
-0.0260802	-3.8743e-11	-0.0296202	-3.2817e-09	-0.0251009	-5.52112e-09	-0.026059	-2.35356e-09	-0.0296627	-2.85447e-10	-0.0260259	-3.4821e-10	-0.0260747	-1.62046e-09	-0.0251587	-4.24302e-09
-0.0254558	-1.53661e-11	-0.0289931	-3.00995e-09	-0.0244706	-5.48065e-09	-0.0254345	-2.29319e-09	-0.0290356	-3.67129e-10	-0.0254012	-8.25059e-10	-0.0254472	-1.58273e-09	-0.0245267	-4.18249e-09
-0.0248265	2.58875e-10	-0.02837	-4.60351e-10	-0.0238463	-5.37905e-09	-0.0248077	-2.10981e-09	-0.0284091	-1.90687e-10	-0.0247768	-6.65104e-10	-0.0248177	-1.22651e-09	-0.0239029	-4.4015e-09
-0.0242009	-1.63352e-10	-0.0277439	-4.82581e-09	-0.0232223	-5.00691e-09	-0.0241814	-2.00853e-09	-0.0277863	9.77099e-10	-0.024151	-6.0941e-10	-0.024193	-1.75703e-09	-0.0232778	-4.03411e-09
-0.0235772	-2.66007e-09	-0.0271181	-3.0417e-09	-0.0225967	-5.1779e-09	-0.0235588	-2.20486e-09	-0.0271543	-1.71276e-09	-0.0235247	-5.45585e-10	-0.0235667	-4.00257e-09	-0.0226513	-3.81093e-09
-0.0229478	-1.25325e-10	-0.0264911	-2.99401e-09	-0.0219702	-4.68417e-09	-0.0229312	-1.68842e-09	-0.0265321	-1.26207e-10	-0.022899	-5.8502e-10	-0.0229423	-1.5525e-09	-0.0220259	-3.67393e-09
-0.0223232	-3.89338e-11	-0.0258666	-3.29481e-09	-0.0213462	-4.21352e-09	-0.0223066	-1.86342e-09	-0.0259018	-4.29285e-10	-0.0222707	-6.09005e-10	-0.0223161	-1.43553e-09	-0.0213974	-1.92366e-09
-0.0216971	-5.8651e-12	-0.0252425	-2.68795e-09	-0.020721	-5.06051e-09	-0.0216798	-1.79123e-09	-0.0252777	-2.50804e-10	-0.0216472	-4.44591e-10	-0.0216858	-1.38541e-09	-0.0207737	-4.6407e-09
-0.0210728	4.2057e-11	-0.0246132	-2.84811e-09	-0.0200953	-4.44028e-09	-0.0210498	-3.08483e-09	-0.024651	-3.25596e-10	-0.0210193	-7.92217e-10	-0.0210601	-1.33848e-09	-0.0201491	-3.44847e-09
-0.0204473	-4.99606e-11	-0.0239848	-2.61111e-09	-0.0194684	-4.34271e-09	-0.0204268	-1.16986e-09	-0.0240271	-2.60639e-10	-0.0203911	1.4782e-11	-0.0204345	-1.30388e-09	-0.0195232	-3.35569e-09
-0.0198201	1.14918e-11	-0.0233601	-2.77184e-09	-0.0188395	-4.12831e-09	-0.0198044	-2.075e-09	-0.0234013	-2.86233e-10	-0.019767	-7.81965e-10	-0.0198074	-1.26518e-09	-0.0188997	-3.5073e-09
-0.0191958	-9.27806e-11	-0.0227345	-2.13077e-09	-0.0182155	-4.19996e-09	-0.0191779	-1.57988e-09	-0.022775	-2.94828e-10	-0.0191361	-9.40991e-10	-0.0191808	-1.23028e-09	-0.0182752	-3.31835e-09
-0.0185719	8.41296e-10	-0.0221098	-2.69192e-09	-0.0175892	-3.76561e-09	-0.0185545	-1.63524e-09	-0.0221504	-2.04825e-10	-0.0185154	-4.25112e-10	-0.0185601	-4.77087e-10	-0.0176453	-2.912e-09
-0.017946	-2.87652e-10	-0.0214844	-1.93211e-09	-0.0169629	-3.60192e-09	-0.0179278	-1.64618e-09	-0.02152	-2.06113e-10	-0.0178841	-4.8939e-10	-0.0179295	-1.85134e-09	-0.0170173	-2.96019e-09
-0.017319	6.90615e-10	-0.0208589	-2.57972e-09	-0.0163375	-4.31188e-09	-0.0173023	-1.53086e-09	-0.0208969	6.46472e-11	-0.0172597	-4.67837e-10	-0.0173041	-2.08116e-10	-0.0163921	-3.08625e-09
-0.0166932	-4.2249e-10	-0.0202322	-2.4361e-09	-0.0157108	-2.79995e-09	-0.0166751	-1.376e-09	-0.0202712	4.47524e-10	-0.0166336	-3.14558e-10	-0.0166819	-1.43236e-09	-0.0157665	-2.35021e-09
-0.0160683	-7.94649e-11	-0.0196015	-2.17016e-09	-0.0150808	-3.72285e-09	-0.0160503	-1.55056e-09	-0.0196442	-1.24756e-09	-0.0160079	-3.67439e-10	-0.0160549	-9.83775e-10	-0.0151406	-2.68177e-09
-0.0154387	6.31809e-12	-0.0189785	-2.09087e-09	-0.0144518	-4.05898e-09	-0.0154263	-1.43149e-09	-0.0190196	-2.41017e-10	-0.0153815	-3.83532e-10	-0.0154252	-9.52852e-10	-0.0145067	-2.97233e-09
-0.0148126	4.20928e-11	-0.0183478	-2.2024e-09	-0.0138308	-3.35315e-09	-0.0148001	-6.84261e-10	-0.0183915	-2.0833e-10	-0.0147527	-3.1718e-10	-0.0148	-9.47189e-10	-0.0138917	-2.71931e-09
-0.0141873	1.60813e-11	-0.0177233	-2.0888e-09	-0.0132047	-3.01696e-09	-0.0141729	-1.37286e-09	-0.0177681	-1.80852e-10	-0.0141304	1.51399e-09	-0.0141735	-8.93056e-10	-0.0132659	-2.46239e-09
-0.0135607	4.9901e-11	-0.0170972	-1.86526e-09	-0.0125797	-2.76649e-09	-0.0135438	-3.15911e-09	-0.0171442	-1.91879e-10	-0.0135024	-1.37292e-09	-0.0135487	-8.52132e-10	-0.0126398	-2.08709e-09
-0.0129353	-3.69072e-11	-0.0164655	-1.78896e-09	-0.0119482	-2.73296e-09	-0.0129193	-1.4352e-09	-0.0165163	-2.12789e-10	-0.0128753	-2.62463e-10	-0.0129235	-7.72369e-10	-0.0120116	-2.14432e-09
-0.0123108	8.38041e-12	-0.0158389	-2.05312e-09	-0.0113236	-2.58763e-09	-0.012294	-8.94833e-10	-0.0158894	-1.98793e-10	-0.0122509	-3.97456e-10	-0.0122968	-7.62534e-10	-0.0113841	-2.17893e-09
-0.011685	1.42622e-10	-0.0152159	-7.63071e-10	-0.0106981	-2.48187e-09	-0.0116699	-9.56488e-10	-0.015264	-1.98841e-10	-0.0116247	-2.9701e-10	-0.0116705	-5.86641e-10	-0.0107588	-2.00442e-09
-0.0110528	2.61472e-09	-0.0145903	-2.0651e-09	-0.0100709	-2.17649e-09	-0.0110444	-1.50023e-09	-0.0146365	9.68814e-10	-0.0109952	-2.35558e-10	-0.0110435	2.17261e-09	-0.0101324	-1.64735e-09
-0.0104277	-1.26413e-09	-0.0139665	-1.73924e-09	-0.009442	-2.11315e-09	-0.0104181	-9.96685e-10	-0.0140082	-7.19261e-10	-0.0103693	-2.89857e-10	-0.0104174	-2.39704e-09	-0.00950632	-1.71702e-09
-0.00980339	-9.81212e-11	-0.0133404	-2.26221e-09	-0.00881677	-3.24557e-09	-0.00979459	-8.31652e-10	-0.0133826	3.11947e-10	-0.00974276	-2.67994e-10	-0.00979106	-6.39856e-10	-0.00888257	-2.72591e-09
-0.00918264	-6.11067e-11	-0.0127146	-1.52563e-09	-0.00818913	-5.73516e-10	-0.0091681	-7.12347e-10	-0.0127573	-4.07207e-10	-0.00912051	-2.16913e-10	-0.009164	-5.85794e-10	-0.00825174	-4.12095e-10
-0.00855825	2.06304e-10	-0.0120852	-1.32749e-09	-0.00756152	-2.37213e-09	-0.00854394	-3.18289e-12	-0.012132	1.6892e-11	-0.00849123	2.65086e-10	-0.00853813	-5.19037e-10	-0.0076303	-1.7354e-09
-0.00793016	-4.69327e-11	-0.0114575	-1.25636e-09	-0.00693507	-1.67687e-09	-0.00791256	-1.54469e-09	-0.0115072	-2.15423e-10	-0.00786562	-4.09913e-10	-0.0079124	-4.86279e-10	-0.00700457	-1.30329e-09
-0.00730128	1.20926e-10	-0.0108336	-1.43716e-09	-0.00630927	-9.91118e-10	-0.0072891	4.97782e-10	-0.0108823	-2.71678e-11	-0.0072392	3.97444e-11	-0.00728598	-4.71687e-10	-0.00637682	-1.34441e-09
-0.00667632	-4.58956e-12	-0.0102063	-1.23148e-09	-0.00568237	-1.59357e-09	-0.00666442	-9.99987e-10	-0.0102573	3.61717e-10	-0.00661478	7.3266e-11	-0.00666089	-4.48239e-10	-0.00575032	-1.0778e-09
-0.00605135	-5.40781e-10	-0.00958076	-9.21655e-10	-0.00505385	-1.07769e-09	-0.00603652	-5.28991e-10	-0.00963228	-4.74489e-10	-0.00598741	-2.5245e-10	-0.00603476	-3.45254e-10	-0.00512688	-7.6797e-10
-0.00542529	4.78041e-10	-0.00895724	-9.62925e-10	-0.00442626	-1.07883e-09	-0.00541048	-6.25372e-10	-0.00900612	-1.35434e-10	-0.00535705	-1.95241e-10	-0.00540929	3.02839e-10	-0.00449355	-7.9658e-10
-0.00479922	-2.63858e-10	-0.00833089	-2.59091e-09	-0.00380297	-9.84228e-10	-0.00478315	-3.60954e-10	-0.0083796	-1.11842e-10	-0.00473218	-1.74189e-10	-0.00478592	-6.12187e-10	-0.0038681	-9.10425e-10
-0.00417428	4.09853e-10	-0.00770307	9.76682e-11	-0.00317531	-7.76005e-10	-0.00415838	-2.98595e-10	-0.00774622	-3.83067e-10	-0.00410481	-8.66652e-11	-0.00415592	1.31702e-10	-0.0032418	-6.76322e-10
-0.003545	-1.02019e-10	-0.00707998	-1.27481e-09	-0.00254953	-2.13039e-10	-0.00353415	-3.34692e-10	-0.007124	1.9717e-09	-0.00348001	-3.86477e-11	-0.00353112	-4.01998e-10	-0.00261672	-1.17779e-10
-0.00291555	-5.52773e-11	-0.00645225	-7.5947e-10	-0.00193286	9.55617e-10	-0.00290504	-2.4302e-10	-0.00649951	-1.15448e-09	-0.00285552	-9.46999e-11	-0.00290556	-2.19655e-10	-0.00199649	-9.78351e-11
-0.00228949	-1.19328e-11	-0.00582697	-7.73168e-10	-0.00130136	-2.74447e-09	-0.00227928	-1.96195e-10	-0.00587363	-1.19233e-10	-0.00222962	-9.58323e-11	-0.00227921	-1.62029e-10	-0.00136764	-2.54422e-09
-0.00166531	2.44617e-11	-0.00519657	-5.78654e-10	-0.000676489	-3.73125e-10	-0.00165303	1.95122e-10	-0.005249	-6.16789e-11	-0.0016041	6.01888e-11	-0.00165384	-1.28686e-10	-0.000741959	-2.32708e-10
-0.00103583	-5.75781e-12	-0.00457127	-4.91428e-10	-5.0211e-05	1.30653e-11	-0.00102892	2.89543e-09	-0.0046221	-3.66926e-11	-0.000977182	1.23173e-09	-0.00102704	-3.21865e-12	-0.000116515	1.33288e-10
-0.000410104	-3.5882e-12	-0.00394573	-4.3366e-10	0.000600553	7.12872e-12	-0.000402641	-2.10986e-09	-0.00399692	-2.92659e-11	-0.000354242	-5.89776e-10	-0.000403166	-6.72817e-11	0.000552988	5.14507e-11
0.000250077	2.18034e-11	-0.00331995	-7.43508e-11	0.001231	1.86133e-10	0.000256848	8.64387e-11	-0.00337059	-2.90155e-11	0.00029676	-7.78437e-12	0.000251627	3.45707e-13	0.0011755	-1.13249e-12
0.000874257	4.9293e-11	-0.00269518	-6.0004e-10	0.00185506	3.21579e-10	0.000879669	1.055e-10	-0.0027422	-3.96371e-11	0.000922847	8.6844e-11	0.000875902	2.8944e-11	0.00179996	2.59113e-10
0.00150132	-6.10483e-10	-0.00206912	3.40068e-10	0.00247974	6.22809e-10	0.00150323	4.75883e-11	-0.0021152	-9.799e-12	0.00155122	3.89695e-11	0.00150747	-1.2244e-10	0.00242395	5.99861e-10
0.00212557	1.39451e-09	-0.00145364	1.48726e-10	0.00310993	6.652e-10	0.00213099	8.70109e-11	-0.00148938	5.27728e-10	0.00217755	4.75645e-12	0.00212917	1.94798e-09	0.00305097	5.09882e-10
0.0027494	-6.11365e-10	-0.000822425	-3.04394e-09	0.00373495	1.42674e-09	0.00275469	2.87998e-10	-0.000863171	-2.84195e-10	0.00280232	1.77503e-11	0.00275753	-7.00474e-10	0.00367572	9.24957e-10
0.00337622	-1.1611e-10	-0.000194907	-2.12836e-10	0.00435789	6.20186e-10	0.00338335	3.57366e-10	-0.000229716	-2.18773e-09	0.0034291	9.17792e-11	0.00338025	1.73378e-10	0.0043004	4.89438e-10
0.00399964	5.56397e-10	0.000473547	1.57237e-10	0.00498328	1.78659e-09	0.00401013	1.84715e-10	0.000417209	2.09236e-10	0.004055	1.52695e-10	0.00400689	1.95122e-10	0.00492551	1.41084e-09
0.00462906	-2.0119e-10	0.00109842	1.25659e-10	0.00560913	6.38533e-10	0.00463488	9.56774e-10	0.00104079	-1.72758e-10	0.00468099	3.02351e-10	0.00463269	2.88868e-10	0.00555367	1.56847e-09
0.00524988	7.76291e-11	0.00172458	1.17326e-10	0.00623283	1.26362e-09	0.00526109	1.39582e-10	0.0016669	2.21848e-11	0.0053077	-1.18732e-11	0.00525708	3.06845e-10	0.00618	1.19805e-10
0.00587363	-1.85966e-11	0.00234895	1.54305e-10	0.00685833	1.41727e-09	0.00589049	1.04942e-09	0.00229194	-2.14577e-13	0.00593481	-1.4214e-09	0.0058871	3.38566e-10	0.00680463	1.16533e-09
0.00649822	-7.95245e-11	0.00297413	4.11356e-10	0.00748687	1.69631e-09	0.00650988	1.6799e-10	0.00291631	5.68509e-11	0.00655727	3.8718e-10	0.00651004	3.56734e-10	0.00742977	1.49667e-09
0.00712788	9.10997e-11	0.00360374	3.87192e-10	0.00811536	1.7023e-09	0.00713811	5.21028e-10	0.00354283	8.40902e-11	0.00718205	4.23312e-11	0.00713956	4.52042e-10	0.00805628	1.35937e-09
0.00775416	2.29466e-10	0.00423114	1.45296e-09	0.00874011	1.8394e-09	0.00776272	7.04408e-10	0.00416768	4.54664e-11	0.00781169	1.34301e-10	0.00776467	7.62725e-10	0.00868137	1.3864e-09
0.00838115	-3.36289e-11	0.00485637	-2.36869e-11	0.00936425	2.02945e-09	0.00838952	7.81333e-10	0.00479124	1.70136e-10	0.0084379	1.96135e-10	0.00839043	3.68965e-10	0.00930626	1.60948e-09
0.00900426	-2.07406e-09	0.00548213	1.55232e-09	0.00999103	2.29152e-09	0.00901628	5.91803e-10	0.00541544	-6.78062e-10	0.0090631	2.38276e-10	0.00902262	-1.88978e-09	0.00993125	1.96553e-09
0.00963023	1.75631e-10	0.00610619	2.55668e-10	0.0106171	2.44006e-09	0.00964019	9.75442e-10	0.00604916	1.1995e-09	0.00968709	2.09641e-10	0.0096441	5.463e-10	0.0105604	1.78752e-09
0.0102559	-1.60348e-10	0.0067379	4.63021e-10	0.011248	4.60607e-09	0.0102678	8.07595e-10	0.00667307	-4.99237e-10	0.0103136	1.94967e-10	0.0102676	6.22618e-10	0.0111857	2.99648e-09
0.0108817	-1.7786e-11	0.00736136	8.78131e-10	0.0118702	1.43806e-09	0.0108949	1.10089e-09	0.00729778	-9.69172e-12	0.0109381	3.15917e-10	0.0108944	6.40917e-10	0.0118079	1.53222e-09
0.0115073	-2.62618e-11	0.007987	9.35912e-10	0.0124962	2.7856e-09	0.0115238	5.51844e-10	0.0079242	1.1903e-10	0.0115663	-6.78778e-11	0.011518	7.5537e-10	0.012435	2.7824e-09
0.0121363	2.37346e-11	0.00861499	1.00427e-09	0.0131214	2.95213e-09	0.0121449	2.4452e-09	0.00855556	1.02735e-10	0.0121924	8.66175e-10	0.0121451	7.13384e-10	0.0130578	2.04223e-09
0.0127636	-8.17776e-12	0.0092401	9.82606e-10	0.0137461	3.14834e-09	0.012769	3.02827e-10	0.00918047	1.43206e-10	0.0128188	8.4877e-12	0.0127706	7.36582e-10	0.0136835	2.32083e-09
0.0133894	1.48058e-11	0.00986795	9.75466e-10	0.0143712	3.01158e-09	0.0133931	1.08585e-09	0.00980651	2.14267e-10	0.0134406	-6.27279e-11	0.0134003	7.99847e-10	0.0143081	2.50953e-09
0.014013	2.44045e-10	0.0104925	1.26359e-09	0.0150011	3.44682e-09	0.0140187	1.01839e-09	0.0104316	-6.6793e-11	0.0140682	3.64196e-10	0.0140254	9.33397e-10	0.0149384	2.87746e-09
0.0146451	1.47939e-11	0.0111178	1.4171e-09	0.0156245	3.67634e-09	0.0146491	1.18041e-09	0.0110603	3.25227e-10	0.0146924	3.40188e-10	0.0146515	3.27814e-10	0.0155636	2.7079e-09
0.0152701	5.51331e-10	0.0117458	3.68944e-09	0.016251	3.13632e-09	0.0152729	1.34007e-09	0.0116875	2.96116e-10	0.0153188	3.26586e-10	0.0152794	1.71449e-09	0.0161896	2.69384e-09
0.0158942	6.44326e-11	0.0123675	6.87122e-11	0.0168782	4.17746e-09	0.0159004	1.39573e-09	0.0123074	1.99695e-09	0.0159449	4.28033e-10	0.0159046	5.69379e-10	0.0168153	2.9205e-09
0.0165193	-9.14752e-10	0.0129993	1.5257e-09	0.0175016	3.74357e-09	0.0165244	1.31786e-09	0.0129348	-1.6605e-09	0.0165695	4.35567e-10	0.0165283	9.77659e-10	0.0174443	3.29508e-09
0.0171443	-2.69055e-11	0.013625	1.56302e-09	0.0181339	2.96419e-09	0.0171513	1.33008e-09	0.0135609	4.00424e-11	0.0171956	4.00472e-10	0.0171582	1.00898e-09	0.0180685	3.23675e-09
0.017771	2.29001e-11	0.0142483	1.45944e-09	0.0187538	3.91227e-09	0.0177794	1.80541e-09	0.0141901	1.80352e-10	0.0178234	4.77493e-10	0.0177839	1.03544e-09	0.0186942	5.36563e-09
0.0183951	-2.82884e-11	0.0148747	1.64566e-09	0.0193799	6.44187e-09	0.0184058	1.44353e-09	0.0148158	1.75941e-10	0.0184459	2.06774e-09	0.0184091	1.06435e-09	0.0193202	2.56468e-09
0.0190255	7.54714e-11	0.0154992	1.85043e-09	0.02001	6.58531e-09	0.0190326	-3.75998e-10	0.01544	2.08795e-10	0.0190716	-7.02465e-10	0.0190365	1.12753e-09	0.0199519	3.83835e-09
0.0196514	3.09944e-11	0.0161267	1.77041e-09	0.0206359	6.71651e-09	0.0196587	1.74361e-09	0.0160658	2.29347e-10	0.0197002	5.32889e-10	0.0196606	1.12694e-09	0.0205781	3.652e-09
0.0202762	2.66552e-11	0.016755	1.87428e-09	0.0212615	6.85008e-09	0.0202827	1.58857e-09	0.0166911	2.11644e-10	0.020324	3.85845e-10	0.0202862	1.19455e-09	0.021205	3.7316e-09
0.0209034	7.71165e-11	0.0173766	2.26601e-09	0.0218882	7.05487e-09	0.0209079	1.71583e-09	0.0173175	2.36857e-10	0.0209479	5.35858e-10	0.0209125	1.38667e-09	0.0218286	3.9101e-09
0.0215301	1.84458e-09	0.0180076	1.95109e-09	0.0225132	7.35694e-09	0.0215306	1.16221e-09	0.0179436	9.08566e-10	0.0215735	5.27382e-10	0.0215315	3.56071e-09	0.0224544	4.25866e-09
0.0221581	-8.27467e-10	0.0186352	2.34277e-09	0.0231399	7.39224e-09	0.0221564	1.86515e-09	0.0185668	-9.51529e-11	0.0221999	5.4388e-10	0.0221648	-2.47276e-10	0.02308	4.10182e-09
0.0227846	5.0385e-10	0.0192563	1.66256e-09	0.0237665	6.66058e-09	0.0227799	1.88657e-09	0.0191976	8.31175e-10	0.0228294	4.97937e-10	0.0227902	1.32496e-09	0.02371	4.07705e-09
0.023409	-1.75381e-10	0.0198827	2.28242e-09	0.0243936	8.91759e-09	0.0234069	2.0156e-09	0.0198211	-4.5085e-11	0.0234539	6.23453e-10	0.0234165	1.38069e-09	0.0243364	4.76196e-09
0.0240343	3.68094e-10	0.0205103	2.31301e-09	0.0250194	6.2531e-09	0.0240328	2.01418e-09	0.0204463	3.60334e-10	0.0240801	1.02365e-09	0.0240424	1.41191e-09	0.0249614	4.64236e-09
0.0246595	-1.0618e-10	0.0211354	2.3917e-09	0.0256436	8.00222e-09	0.0246587	1.80514e-09	0.0210728	1.56081e-10	0.0247055	3.63851e-10	0.0246718	1.41916e-09	0.0255919	2.67411e-09
0.025286	1.18089e-10	0.0217595	2.33669e-09	0.026267	8.50352e-09	0.0252892	2.69532e-09	0.0216963	3.02494e-10	0.0253337	8.26871e-10	0.0252967	1.50191e-09	0.0262124	4.52713e-09
0.0259104	1.37568e-11	0.0223843	2.44888e-09	0.0268944	8.20458e-09	0.0259109	2.11656e-09	0.0223215	4.94683e-10	0.0259589	9.31692e-10	0.0259207	1.50673e-09	0.0268383	4.92783e-09
0.0265367	-5.08666e-10	0.0230078	2.7022e-09	0.0275245	8.6905e-09	0.0265382	3.21198e-10	0.0229473	-2.08616e-11	0.0265854	4.38082e-10	0.0265468	1.54723e-09	0.0274679	5.25008e-09
0.0271642	1.17052e-10	0.0236386	2.662e-09	0.0281506	8.81922e-09	0.0271657	2.05214e-09	0.0235765	2.65515e-10	0.0272102	6.05249e-10	0.0271718	2.12959e-09	0.0280935	5.04024e-09
0.0277913	4.82798e-12	0.0242632	2.22024e-09	0.0287751	8.93027e-09	0.02779	2.30736e-09	0.0242021	2.84028e-10	0.0278366	5.81324e-10	0.0277958	1.41259e-09	0.0287194	5.07543e-09
0.0284169	3.0359e-10	0.0248917	3.63632e-09	0.0294045	9.11727e-09	0.0284149	2.32257e-09	0.0248286	3.69847e-10	0.0284626	6.91724e-10	0.0284221	2.01886e-09	0.029346	5.40811e-09
0.0290419	2.01489e-09	0.0255136	2.4969e-09	0.0300307	9.50288e-09	0.029038	2.29599e-09	0.0254554	2.12772e-09	0.0290927	7.36046e-10	0.0290483	1.59739e-09	0.0299705	5.65003e-09
0.0296637	-9.38702e-10	0.0261451	2.23534e-09	0.0306535	1.0536e-08	0.0296636	2.35535e-09	0.0260804	-6.1971e-10	0.0297168	6.99377e-10	0.0296772	1.78304e-09	0.030596	5.48563e-09
0.0302905	1.31488e-11	0.0267679	2.8236e-09	0.0312804	7.67468e-09	0.030288	2.5777e-09	0.0267066	2.74754e-10	0.0303454	6.53684e-10	0.030302	1.79708e-09	0.0312259	4.98552e-09
0.0309179	5.54204e-11	0.0273931	3.01076e-09	0.0319091	9.87163e-09	0.0309182	2.65504e-09	0.027332	3.42166e-10	0.0309693	7.7889e-10	0.0309274	1.84044e-09	0.0318502	6.66575e-09
0.0315423	8.44598e-11	0.0280168	3.28017e-09	0.0325345	1.02002e-08	0.0315412	4.34988e-09	0.0279591	3.59452e-10	0.0315974	2.09167e-09	0.0315522	1.8229e-09	0.0324754	5.87943e-09
0.0321675	5.0509e-11	0.02864	3.25449e-09	0.0331601	1.028e-08	0.032165	1.63674e-09	0.0285826	3.1904e-10	0.0322211	1.45757e-10	0.0321834	1.94036e-09	0.033101	6.04769e-09
0.0327966	4.21762e-11	0.0292694	3.44312e-09	0.0337871	1.03361e-08	0.0327921	3.81628e-09	0.0292123	3.28517e-10	0.0328464	7.79247e-10	0.0328086	1.93617e-09	0.0337303	6.06418e-09
0.0334222	1.9002e-11	0.0298918	3.14901e-09	0.0344136	1.06462e-08	0.033416	2.22088e-09	0.0298383	2.66445e-10	0.0334716	7.8851e-10	0.0334336	1.96515e-09	0.0343552	6.39572e-09
0.0340474	8.08835e-11	0.0305168	3.66685e-09	0.0350407	1.08833e-08	0.0340456	2.61065e-09	0.0304625	3.82316e-10	0.0341008	8.30185e-10	0.0340585	2.08673e-09	0.0349812	6.60422e-09
0.0346703	9.68361e-10	0.0311447	3.49029e-09	0.0356645	1.09698e-08	0.0346734	2.84052e-09	0.0310904	7.49707e-10	0.0347249	8.03912e-10	0.0346901	3.35993e-09	0.0356059	6.46752e-09
0.035295	-4.23086e-10	0.0317703	2.24423e-09	0.0362906	1.12647e-08	0.0352992	2.93586e-09	0.031715	1.89149e-10	0.0353501	7.55644e-10	0.0353145	1.44696e-09	0.0362307	6.50688e-09
0.0359271	8.48651e-11	0.0323971	4.77414e-09	0.0369198	1.1096e-08	0.0359255	2.9902e-09	0.0323452	-1.11101e-09	0.0359766	8.76915e-10	0.035939	2.19537e-09	0.0368568	6.80479e-09
0.0365459	3.99089e-10	0.0330221	3.19617e-09	0.037544	1.15878e-08	0.0365494	2.83332e-09	0.032966	7.80773e-10	0.0366032	8.81779e-10	0.0365611	2.15334e-09	0.0374826	7.1237e-09
0.0371696	-2.05362e-10	0.0336496	3.68131e-09	0.0381691	1.16431e-08	0.0371754	3.00571e-09	0.0335921	1.11425e-10	0.0372276	1.07286e-09	0.0371929	2.2343e-09	0.0381092	8.34689e-09
0.0377981	1.9995e-10	0.0342779	3.72597e-09	0.038794	1.10757e-08	0.0378006	3.17781e-09	0.0342169	3.91376e-10	0.0378506	7.3185e-10	0.0378185	2.24262e-09	0.0387357	5.93526e-09
0.038426	1.70636e-10	0.0349026	3.89076e-09	0.0394249	1.18494e-08	0.0384283	3.39293e-09	0.0348428	3.9674e-10	0.0384807	-2.36392e-10	0.0384434	2.30362e-09	0.0393614	7.63341e-09
0.0390522	1.51145e-10	0.0355309	4.15374e-09	0.0400496	1.21799e-08	0.0390544	6.18401e-09	0.0354703	4.43888e-10	0.0391036	1.31027e-09	0.039068	2.35218e-09	0.0399863	7.3938e-09
0.0396769	1.25372e-10	0.0361572	4.07112e-09	0.0406746	1.21772e-08	0.0396778	1.65635e-09	0.0360969	3.94821e-10	0.039728	7.40814e-10	0.0396995	2.40725e-09	0.0406127	7.36704e-09
0.0403035	1.00136e-10	0.0367825	4.00746e-09	0.0413037	1.22403e-08	0.0403087	3.32586e-09	0.0367231	4.36294e-10	0.0403576	8.87811e-10	0.040325	2.63209e-09	0.0412395	7.55873e-09
0.0409281	5.45621e-11	0.0374108	4.16942e-09	0.0419296	1.25291e-08	0.0409357	3.35352e-09	0.0373494	3.94118e-10	0.0409812	9.20951e-10	0.0409495	2.44831e-09	0.0418621	7.86999e-09
0.0415529	-1.23211e-09	0.0380368	4.67991e-09	0.0425568	1.27425e-08	0.0415593	3.128e-09	0.0379748	5.07593e-11	0.041609	1.02897e-09	0.0415767	1.06437e-09	0.0424937	8.05156e-09
0.0421837	1.65133e-09	0.0386561	5.68488e-09	0.0431814	1.28276e-08	0.042184	3.5239e-09	0.0386006	1.27783e-09	0.0422332	9.79936e-10	0.0422009	2.91811e-09	0.0431178	7.82443e-09
0.0428076	-7.54333e-10	0.0392848	1.93304e-09	0.0438062	1.42484e-08	0.042809	3.50269e-09	0.0392245	3.94225e-11	0.0428567	9.42636e-10	0.0428296	2.41916e-09	0.0437416	8.12289e-09
0.0434326	1.47581e-11	0.0399118	4.44822e-09	0.0444283	1.22717e-08	0.0434378	3.63611e-09	0.0398499	-3.31235e-10	0.0434831	1.0581e-09	0.0434567	2.60425e-09	0.0443671	8.33908e-09
0.0440584	6.93321e-11	0.0405378	4.59363e-09	0.045055	1.35818e-08	0.0440613	3.61491e-09	0.0404779	3.68822e-10	0.0441124	6.6942e-10	0.0440823	2.64374e-09	0.0449925	8.74045e-09
0.0446847	1.04082e-10	0.0411642	4.19685e-09	0.04568	1.31877e-08	0.0446869	4.0894e-09	0.0411031	4.80998e-10	0.0447382	1.66668e-09	0.0447082	2.68048e-09	0.0456168	1.08553e-08
0.0453126	1.31929e-10	0.0417878	4.90003e-09	0.0463077	1.35774e-08	0.04531	3.5735e-09	0.0417325	5.14472e-10	0.0453634	7.19512e-10	0.045334	2.68664e-09	0.046246	7.28765e-09
0.0459366	9.51648e-11	0.0424139	6.51897e-09	0.046931	1.36118e-08	0.0459393	4.25279e-09	0.0423562	7.25412e-10	0.0459886	5.24342e-10	0.0459647	2.74384e-09	0.0468692	8.96168e-09
0.0465631	-1.52576e-10	0.0430392	4.98437e-09	0.0475566	1.4036e-08	0.0465623	3.5297e-09	0.0429806	2.37405e-10	0.0466159	1.08171e-09	0.0465873	2.80334e-09	0.0474958	9.16179e-09
0.0471886	3.07143e-10	0.0436637	7.03409e-09	0.0481832	1.43572e-08	0.0471874	3.83245e-09	0.043607	6.53827e-10	0.0472416	1.06071e-09	0.0472122	2.57618e-09	0.0481195	8.88612e-09
0.0478164	3.51191e-10	0.0442859	7.74033e-09	0.0488108	1.36779e-08	0.0478127	4.05842e-09	0.0442317	4.08745e-10	0.047867	1.03486e-09	0.0478364	3.42598e-09	0.0487466	9.00775e-09
0.0484402	8.03709e-11	0.0449143	4.46628e-09	0.0494367	1.43777e-08	0.0484395	3.93674e-09	0.0448517	1.26096e-09	0.0484918	1.11378e-09	0.0484616	2.71473e-09	0.0493708	9.43397e-09
0.0490674	-2.73511e-09	0.0455392	7.68387e-09	0.0500612	1.45343e-08	0.049065	3.9191e-09	0.0454819	-6.29652e-10	0.049116	1.20226e-09	0.0490887	1.72874e-09	0.049997	9.61295e-09
0.0496934	-7.61509e-11	0.046166	7.20124e-09	0.0506913	1.41516e-08	0.0496902	4.02926e-09	0.0461092	1.05002e-09	0.0497414	1.16153e-09	0.0497169	2.89243e-09	0.0506224	9.32333e-09
0.0503199	4.46558e-11	0.046789	7.39394e-09	0.0513172	1.63346e-08	0.0503185	4.2364e-09	0.0467326	2.1863e-10	0.050371	1.19967e-09	0.0503416	3.05048e-09	0.051253	1.01415e-08
0.0509461	8.7595e-11	0.0474139	7.46264e-09	0.0519406	1.39138e-08	0.0509437	3.93983e-09	0.0473625	4.54783e-10	0.0509886	2.42333e-09	0.0509673	3.11856e-09	0.0518778	9.61843e-09
0.0515734	1.20664e-10	0.04804	7.80085e-09	0.052566	1.50939e-08	0.0515692	3.32626e-09	0.0479899	5.53596e-10	0.0516215	-5.26071e-11	0.0515916	3.12002e-09	0.0525029	1.0407e-08
0.052199	7.57694e-11	0.0486702	7.59524e-09	0.0531902	1.50592e-08	0.0521966	7.68865e-09	0.0486148	5.30684e-10	0.0522476	1.3725e-09	0.0522178	3.12741e-09	0.0531283	9.59407e-09
0.0528244	8.89778e-11	0.0492934	7.55202e-09	0.0538174	1.52732e-08	0.05282	3.83898e-09	0.0492391	5.57041e-10	0.0528733	1.08651e-09	0.0528476	3.23194e-09	0.0537534	1.0015e-08
0.0534538	9.86695e-11	0.0499192	7.80913e-09	0.0544431	1.54661e-08	0.0534456	6.80832e-09	0.0498648	5.63443e-10	0.053496	1.26203e-09	0.0534736	3.3116e-09	0.0543796	1.02821e-08
0.0540782	1.33798e-09	0.0505453	8.12831e-09	0.0550746	1.57918e-08	0.05407	3.84971e-09	0.0504884	6.68049e-10	0.0541256	1.2704e-09	0.0540945	4.37433e-09	0.0550045	1.03058e-08
0.0547051	-4.81904e-10	0.0511704	8.00258e-09	0.0557014	1.57356e-08	0.0546972	6.89168e-09	0.0511165	5.59783e-10	0.0547504	1.27883e-09	0.0547235	2.46474e-09	0.0556304	1.02324e-08
0.0553316	9.99415e-10	0.051796	9.75015e-09	0.0563241	1.58116e-08	0.0553231	4.51388e-09	0.0517415	9.47273e-10	0.0553749	1.2172e-09	0.0553536	3.89261e-09	0.0562582	1.04996e-08
0.0559562	-3.86572e-10	0.0524226	4.87351e-09	0.0569493	1.66125e-08	0.0559444	4.25396e-09	0.0523653	2.36267e-09	0.056005	1.29534e-09	0.0559789	3.15171e-09	0.0568809	1.08266e-08
0.0565814	2.85494e-10	0.0530518	8.20392e-09	0.0575783	1.60283e-08	0.0565734	6.9839e-09	0.0529921	-4.97186e-10	0.0566321	1.79628e-09	0.0566046	3.37909e-09	0.0575073	1.0977e-08
0.0572114	-2.05517e-11	0.0536765	8.20985e-09	0.0582037	1.39303e-08	0.0571993	6.64657e-09	0.0536225	4.91977e-10	0.0572567	1.13341e-09	0.0572286	3.42569e-09	0.0581328	9.91155e-09
0.057839	1.7693e-10	0.0543019	8.32373e-09	0.0588264	1.65739e-08	0.0578249	6.59678e-09	0.0542459	7.94399e-10	0.0578817	1.625e-09	0.0578542	3.53998e-09	0.0587584	1.42076e-08
0.0584625	2.75016e-11	0.0549256	8.5077e-09	0.0594489	1.64199e-08	0.0584529	6.84295e-09	0.0548705	7.83086e-10	0.058505	1.68854e-09	0.0584776	3.57403e-09	0.0593832	1.07107e-08
0.0590881	-4.97091e-10	0.0555511	8.75672e-09	0.0600752	1.67731e-08	0.0590763	2.6697e-09	0.0554959	6.05547e-10	0.0591288	1.13407e-09	0.059109	3.59575e-09	0.0600088	1.31698e-08
0.0597123	1.01662e-10	0.0561768	8.72546e-09	0.0607012	1.66866e-08	0.0597027	7.4815e-09	0.056122	7.38633e-10	0.0597579	1.39543e-09	0.0597356	3.6465e-09	0.0606378	1.31391e-08
0.0603375	8.81314e-11	0.0568036	8.62495e-09	0.0613307	1.67331e-08	0.0603309	6.54707e-09	0.0567484	7.06673e-10	0.0603831	1.34919e-09	0.0603607	3.71604e-09	0.0612629	1.34832e-08
0.0609634	3.20411e-10	0.0574298	9.29048e-09	0.0619565	1.68939e-08	0.0609534	7.23478e-09	0.0573732	7.54952e-10	0.0610094	1.47039e-09	0.0609863	3.97472e-09	0.0618892	1.391e-08
0.0615886	3.25577e-09	0.0580556	8.83904e-09	0.0625819	1.7211e-08	0.0615819	7.18592e-09	0.0580021	1.72176e-09	0.0616343	1.48277e-09	0.0616055	6.10306e-09	0.0625163	1.40364e-08
0.0622131	-1.47004e-09	0.0586858	8.11769e-09	0.0632029	1.74017e-08	0.0622077	7.2093e-09	0.0586291	1.78635e-10	0.0622585	1.45593e-09	0.0622347	2.2267e-09	0.0631399	1.38059e-08
0.0628399	2.01583e-11	0.0593081	9.34868e-09	0.0638344	1.66362e-08	0.062833	7.42395e-09	0.0592549	1.27873e-09	0.062885	1.39731e-09	0.0628615	3.77522e-09	0.0637652	1.39584e-08
0.0634674	6.94633e-11	0.0599341	8.81273e-09	0.0644617	1.85301e-08	0.0634602	7.34105e-09	0.0598801	4.14777e-10	0.0635096	1.56143e-09	0.0634915	3.90724e-09	0.0643907	1.47141e-08
0.064096	1.44589e-10	0.0605608	9.42446e-09	0.0650865	1.73267e-08	0.0640854	7.93817e-09	0.0605099	7.42006e-10	0.0641414	2.94427e-09	0.0641172	3.79061e-09	0.0650146	1.48772e-08
0.0647217	9.20892e-11	0.0611871	9.28719e-09	0.0657135	1.75009e-08	0.0647102	7.16542e-09	0.061135	7.85863e-10	0.064762	8.65877e-10	0.064742	3.89049e-09	0.0656414	1.20253e-08
0.0653476	7.97868e-11	0.0618139	9.60296e-09	0.0663433	1.75794e-08	0.0653385	8.27259e-09	0.0617596	7.86936e-10	0.0653914	1.48631e-09	0.0653678	3.9783e-09	0.066269	1.52742e-08
0.0659771	9.23514e-11	0.0624401	9.38623e-09	0.0669658	1.7805e-08	0.0659591	8.73196e-09	0.062385	8.07488e-10	0.0660182	1.54078e-09	0.0659944	4.06064e-09	0.066894	1.5363e-08
0.0666047	1.22678e-10	0.0630642	1.00064e-08	0.0675913	1.79132e-08	0.066588	3.49602e-09	0.0630101	6.17814e-10	0.0666451	1.57721e-09	0.0666199	4.02361e-09	0.0675199	1.57071e-08
0.0672285	8.59559e-10	0.063689	1.00049e-08	0.0682173	1.79316e-08	0.0672161	7.8542e-09	0.0636333	8.32736e-10	0.067273	1.54697e-09	0.0672445	4.72885e-09	0.0681441	1.54643e-08
0.0678549	-2.59662e-10	0.0643126	9.14618e-09	0.0688411	1.78332e-08	0.0678459	8.06125e-09	0.0642627	6.88648e-10	0.0678974	1.52725e-09	0.0678721	3.86535e-09	0.0687703	1.57166e-08
0.0684779	6.7395e-10	0.0649386	1.05741e-08	0.069471	1.83353e-08	0.0684717	8.06484e-09	0.0648923	4.1225e-10	0.0685234	1.62225e-09	0.0684986	4.69877e-09	0.0693971	1.62431e-08
0.0691029	4.64618e-10	0.0655689	9.83407e-09	0.0700968	1.87019e-08	0.0690948	7.93307e-09	0.0655157	3.17835e-09	0.0691503	1.68511e-09	0.0691236	4.01815e-09	0.0700184	1.61533e-08
0.0697276	-1.69551e-10	0.0661962	8.47386e-09	0.0707212	2.03316e-08	0.0697196	7.93651e-09	0.0661402	-4.98998e-10	0.0697735	1.86524e-09	0.069749	4.27455e-09	0.0706476	1.63948e-08
0.0703533	1.31965e-10	0.0668201	1.00471e-08	0.0713485	1.70831e-08	0.0703448	8.23687e-09	0.0667654	7.1367e-10	0.0704027	1.459e-09	0.070378	4.39878e-09	0.0712718	1.60585e-08
0.0709833	6.18577e-11	0.067445	1.02968e-08	0.0719758	1.85274e-08	0.0709679	8.16519e-09	0.0673915	7.20131e-10	0.0710334	7.5562e-10	0.0710034	4.42522e-09	0.0719004	1.72555e-08
0.0716103	1.62005e-10	0.0680707	1.05505e-08	0.0726053	1.86967e-08	0.071599	9.47658e-09	0.06802	7.33495e-10	0.0716579	1.89141e-09	0.0716289	4.38432e-09	0.0725234	1.74007e-08
0.0722357	1.22523e-10	0.0686966	1.03015e-08	0.0732301	1.86784e-08	0.0722222	7.44965e-09	0.0686458	7.98845e-10	0.0722815	1.58367e-09	0.0722554	4.3808e-09	0.0731512	1.52052e-08
0.0728609	5.73158e-11	0.069323	1.05384e-08	0.0738528	1.87956e-08	0.072848	9.13069e-09	0.0692722	7.86567e-10	0.0729042	1.61802e-09	0.0728804	4.56357e-09	0.0737817	1.72042e-08
0.0734839	8.90255e-11	0.0699475	1.05866e-08	0.0744784	1.8852e-08	0.073472	8.10734e-09	0.069897	7.4929e-10	0.0735309	1.74921e-09	0.0735064	4.57397e-09	0.0744075	1.76129e-08
0.0741083	-7.72858e-10	0.0705737	1.09758e-08	0.0751034	1.9006e-08	0.0741021	8.27349e-09	0.0705239	8.4157e-10	0.074156	1.78422e-09	0.074139	4.06923e-09	0.0750329	1.76905e-08
0.0747342	1.68363e-09	0.0711949	1.11004e-08	0.0757306	1.89978e-08	0.074726	8.63121e-09	0.0711528	1.28314e-09	0.0747812	1.75991e-09	0.0747608	6.13788e-09	0.0756591	1.75485e-08
0.0753608	-6.66022e-10	0.0718264	9.55043e-09	0.0763551	1.97914e-08	0.0753524	8.71762e-09	0.0717771	5.99265e-10	0.0754065	1.69085e-09	0.0753859	3.67581e-09	0.0762854	1.79392e-08
0.0759877	1.51861e-10	0.072453	1.23571e-08	0.0769803	1.91174e-08	0.0759783	8.78437e-09	0.0724053	-1.24489e-09	0.0760309	1.81838e-09	0.0760134	4.51808e-09	0.0769109	1.8254e-08
0.0766136	2.67518e-10	0.073078	1.05598e-08	0.077608	2.00353e-08	0.0766042	9.15788e-09	0.0730313	6.84357e-10	0.0766607	1.29869e-09	0.076636	4.48228e-09	0.0775423	1.80399e-08
0.0772379	1.87099e-10	0.0737048	1.10401e-08	0.0782342	1.93727e-08	0.0772292	8.48725e-09	0.0736567	7.66325e-10	0.0772844	2.55637e-09	0.0772615	4.5301e-09	0.0781664	1.88609e-08
0.0778625	1.68002e-10	0.0743286	1.15489e-08	0.0788597	1.96199e-08	0.0778529	9.06396e-09	0.0742817	8.39865e-10	0.0779091	1.42949e-09	0.0778865	4.59838e-09	0.0787902	1.7636e-08
0.078488	8.8203e-11	0.0749537	1.1001e-08	0.0794892	1.96012e-08	0.0784837	8.97664e-09	0.0749072	1.02603e-09	0.078536	1.65226e-09	0.0785123	4.75432e-09	0.0794147	1.91607e-08
0.079114	-8.13603e-11	0.0755837	1.15761e-08	0.0801142	1.98813e-08	0.0791087	1.16141e-08	0.075535	6.01816e-10	0.0791616	1.91559e-09	0.0791383	4.63511e-09	0.080039	1.82301e-08
0.0797413	4.48596e-10	0.0762091	1.13446e-08	0.0807398	2.01391e-08	0.0797316	7.27206e-09	0.0761646	1.02967e-09	0.0797875	1.89226e-09	0.0797678	4.63896e-09	0.0806653	1.847e-08
0.0803661	2.99704e-10	0.076833	1.16092e-08	0.0813622	1.96317e-08	0.080361	9.16828e-09	0.0767898	7.52461e-10	0.0804117	1.84733e-09	0.0803932	5.04711e-09	0.0812944	1.88236e-08
0.0809935	-2.76804e-11	0.0774652	1.16635e-08	0.0819902	2.01376e-08	0.0809854	9.33198e-09	0.0774149	9.09066e-10	0.0810424	1.9202e-09	0.0810184	4.67522e-09	0.0819192	1.93905e-08
0.0816192	-2.59615e-09	0.0780893	1.21516e-08	0.0826153	2.01639e-08	0.0816111	9.2014e-09	0.0780415	1.21248e-10	0.0816664	1.94331e-09	0.0816448	2.33848e-09	0.0825441	1.9327e-08
0.0822441	-4.87566e-12	0.0787125	1.40821e-08	0.0832443	2.02745e-08	0.0822375	9.38724e-09	0.0786678	2.01728e-09	0.0822928	1.9508e-09	0.0822656	4.83516e-09	0.0831701	1.90847e-08
0.0828737	1.45102e-10	0.0793407	9.5201e-09	0.0838695	2.19303e-08	0.0828649	9.58135e-09	0.0792942	3.17121e-10	0.0829177	2.02467e-09	0.0828905	5.00962e-09	0.0837937	1.93943e-08
0.0835003	1.26076e-10	0.0799711	1.1912e-08	0.0844966	2.00771e-08	0.0834922	9.64717e-09	0.0799208	9.40895e-10	0.0835382	2.89347e-09	0.0835173	5.11603e-09	0.084419	1.98338e-08
0.0841256	2.02811e-10	0.0805964	1.21796e-08	0.0851219	2.06638e-08	0.0841174	9.58948e-09	0.0805473	9.14609e-10	0.0841682	5.55038e-10	0.0841468	4.97865e-09	0.0850449	1.96632e-08
0.0847509	9.58443e-11	0.0812219	1.21532e-08	0.0857472	2.05203e-08	0.0847436	1.02073e-08	0.0811742	8.64184e-10	0.0847939	1.98481e-09	0.0847697	5.01865e-09	0.0856716	2.19719e-08
0.0853826	1.32096e-10	0.081848	1.22211e-08	0.0863725	2.06552e-08	0.085374	9.67069e-09	0.0817987	8.95047e-10	0.0854244	1.86793e-09	0.0853965	5.0753e-09	0.0862945	1.86917e-08
0.0860077	7.17044e-11	0.0824706	1.22696e-08	0.0869982	2.07766e-08	0.0860007	8.62154e-09	0.0824293	8.62205e-10	0.0860486	2.03207e-09	0.0860223	5.20636e-09	0.0869247	2.03366e-08
0.0866286	9.8598e-10	0.0830975	1.25748e-08	0.0876256	2.09842e-08	0.0866224	9.35217e-09	0.0830535	9.20129e-10	0.0866734	2.04947e-09	0.0866448	5.24918e-09	0.0875517	2.01345e-08
0.0872563	-3.42417e-10	0.0837236	1.24172e-08	0.0882501	2.09118e-08	0.08725	1.01259e-08	0.0836787	9.49884e-10	0.0872989	2.04743e-09	0.0872723	4.6477e-09	0.088175	2.01259e-08
0.0878868	9.29356e-10	0.0843494	1.30314e-08	0.0888753	2.10295e-08	0.0878775	1.02707e-08	0.0843046	1.15044e-09	0.0879232	1.96087e-09	0.0878992	5.91801e-09	0.0888013	2.06225e-08
0.0885139	-3.23081e-10	0.0849798	1.23983e-08	0.0895008	2.15688e-08	0.0885041	9.87411e-09	0.084925	2.96705e-09	0.0885476	2.07512e-09	0.0885233	4.89764e-09	0.0894304	2.10455e-08
0.0891372	3.46148e-10	0.0856036	1.32279e-08	0.0901274	2.13002e-08	0.0891299	1.00236e-08	0.0855544	-6.55842e-10	0.0891754	2.64364e-09	0.0891497	5.30649e-09	0.0900558	2.09526e-08
0.0897635	2.15173e-11	0.0862288	1.21142e-08	0.0907556	1.95546e-08	0.0897545	1.03145e-08	0.0861839	7.39944e-10	0.0898053	1.86274e-09	0.0897737	5.37083e-09	0.0906812	2.09899e-08
0.0903899	2.63762e-10	0.0868527	1.27113e-08	0.091377	2.19048e-08	0.0903788	1.0503e-08	0.0868075	1.09904e-09	0.0904305	2.37546e-09	0.0904033	5.49821e-09	0.0913061	2.18184e-08
0.0910128	1.28388e-10	0.0874789	1.29814e-08	0.0920032	2.15196e-08	0.0910056	1.05779e-08	0.0874333	1.09216e-09	0.0910571	2.27282e-09	0.0910277	5.46654e-09	0.0919316	2.20321e-08
0.091643	-2.28846e-10	0.0881028	1.31406e-08	0.0926305	2.18505e-08	0.0916302	9.6517e-09	0.0880584	1.00195e-09	0.0916856	1.91611e-09	0.0916522	5.23775e-09	0.0925624	2.10238e-08
0.0922687	8.92043e-11	0.0887292	1.30245e-08	0.0932549	2.16459e-08	0.0922569	1.16773e-08	0.0886848	9.89461e-10	0.0923116	2.13742e-09	0.0922776	5.30667e-09	0.0931803	2.15846e-08
0.092896	9.58443e-11	0.089354	1.3113e-08	0.0938801	2.17995e-08	0.0928812	1.00281e-08	0.0893096	9.85813e-10	0.0929344	2.07993e-09	0.0929024	5.43951e-09	0.0938074	2.21813e-08
0.0935205	2.82395e-10	0.0899805	1.32329e-08	0.0945099	2.18668e-08	0.0935117	1.05274e-08	0.0899382	1.09141e-09	0.0935585	2.16786e-09	0.0935282	5.52481e-09	0.0944336	2.24117e-08
0.0941506	2.61755e-09	0.090606	1.33846e-08	0.0951351	2.20914e-08	0.0941355	1.06058e-08	0.0905651	1.7144e-09	0.0941854	2.20098e-09	0.0941488	7.63222e-09	0.0950601	2.20235e-08
0.0947734	-1.12491e-09	0.0912352	1.32745e-08	0.0957616	2.20114e-08	0.0947607	1.06522e-08	0.0911874	7.18093e-10	0.0948102	2.17167e-09	0.0947807	4.36097e-09	0.0956847	2.20819e-08
0.0953999	1.65284e-10	0.0918635	1.50741e-08	0.0963857	2.19413e-08	0.0953854	1.10191e-08	0.0918121	1.60912e-09	0.095441	2.11259e-09	0.0954075	5.78915e-09	0.0963083	2.25585e-08
0.0960217	2.06745e-10	0.0924863	1.25518e-08	0.0970149	2.30564e-08	0.0960151	1.08382e-08	0.092436	8.044e-10	0.0960666	2.23204e-09	0.0960323	5.65232e-09	0.0969358	2.3032e-08
0.096652	1.38986e-10	0.0931127	1.36842e-08	0.0976409	2.24386e-08	0.0966397	1.09213e-08	0.0930647	1.0891e-09	0.0966927	3.82887e-09	0.0966589	5.55962e-09	0.0975608	2.29323e-08
0.0972774	1.57559e-10	0.0937387	1.36734e-08	0.098267	2.1352e-08	0.0972652	1.09022e-08	0.0936915	1.12722e-09	0.0973156	1.56927e-09	0.0972847	5.65562e-09	0.098186	2.24044e-08
0.0979013	1.65963e-10	0.0943635	1.37917e-08	0.0988915	2.24421e-08	0.0978919	1.12265e-08	0.0943165	1.10724e-09	0.097946	2.27479e-09	0.0979099	5.7556e-09	0.0988111	2.38938e-08
0.0985257	1.67453e-10	0.0949875	1.38258e-08	0.0995159	2.27497e-08	0.0985121	1.20473e-08	0.0949419	1.19258e-09	0.0985714	2.29402e-09	0.0985396	5.72278e-09	0.0994359	2.33815e-08
0.0991527	1.58226e-10	0.0956124	1.40826e-08	0.100145	2.28744e-08	0.0991425	8.5713e-09	0.0955658	1.00458e-09	0.0991961	2.32803e-09	0.0991647	5.79159e-09	0.100062	2.2366e-08
0.0997777	7.50613e-10	0.0962396	1.44367e-08	0.100769	2.28993e-08	0.0997686	1.12971e-08	0.0961912	1.15103e-09	0.0998198	2.28161e-09	0.0997901	6.02748e-09	0.100691	2.31467e-08
0.100402	-1.70934e-10	0.096867	1.36675e-08	0.101395	2.28089e-08	0.100394	1.14273e-08	0.0968164	1.05734e-09	0.100451	2.24488e-09	0.100416	5.7319e-09	0.101317	2.36074e-08
0.101027	6.11568e-10	0.0974917	1.43761e-08	0.10202	2.30852e-08	0.101024	1.13278e-08	0.0974423	8.66926e-10	0.101075	2.35904e-09	0.101038	6.17852e-09	0.101944	2.41647e-08
0.101651	9.10425e-10	0.0981181	1.42307e-08	0.10265	2.31436e-08	0.10165	1.14389e-08	0.098072	3.07775e-09	0.101702	2.42149e-09	0.101664	6.9303e-09	0.10257	2.3784e-08
0.102279	-2.90179e-10	0.0987472	1.26368e-08	0.103269	2.41423e-08	0.102274	1.15116e-08	0.0986968	1.81961e-10	0.102332	2.66043e-09	0.10229	5.50467e-09	0.103195	2.36156e-08
0.102907	7.04885e-11	0.0993694	1.4779e-08	0.103898	2.26622e-08	0.102902	1.18769e-08	0.0993213	1.14716e-09	0.102959	2.22602e-09	0.10292	6.147e-09	0.10382	2.40087e-08
0.103532	1.26982e-10	0.099995	1.41752e-08	0.104525	2.43626e-08	0.103527	1.17856e-08	0.0999527	1.16928e-09	0.103589	2.00663e-09	0.103547	6.20902e-09	0.104449	2.45539e-08
0.104156	1.54972e-10	0.10062	1.47059e-08	0.10515	2.3531e-08	0.104154	1.19728e-08	0.100576	1.14262e-09	0.104209	2.68061e-09	0.104174	6.25859e-09	0.105072	2.47798e-08
0.104782	1.755e-10	0.101248	1.45566e-08	0.105775	2.34271e-08	0.104782	1.16359e-08	0.101202	1.20015e-09	0.104839	2.30292e-09	0.104799	6.19427e-09	0.105699	2.35796e-08
0.105409	1.71244e-10	0.101873	1.46073e-08	0.106405	2.35488e-08	0.105409	1.23358e-08	0.101827	1.21235e-09	0.105466	2.43305e-09	0.105426	6.22107e-09	0.106326	2.52293e-08
0.106032	1.53196e-10	0.1025	1.48956e-08	0.107029	2.384e-08	0.106038	1.29304e-08	0.102451	1.19296e-09	0.10609	2.51435e-09	0.106053	6.29491e-09	0.10695	2.45079e-08
0.10666	-4.90665e-11	0.103126	1.4951e-08	0.107656	2.38682e-08	0.106662	1.09678e-08	0.103077	1.16988e-09	0.106716	2.5704e-09	0.106677	6.19152e-09	0.107576	2.46671e-08
0.107289	1.36852e-09	0.103756	1.49008e-08	0.108284	2.38624e-08	0.107285	1.2127e-08	0.103706	1.38531e-09	0.10734	2.5389e-09	0.107303	6.86092e-09	0.108201	2.47043e-08
0.107913	-4.6345e-10	0.104381	1.47889e-08	0.108909	2.40306e-08	0.107909	1.22896e-08	0.104331	1.08399e-09	0.10797	2.44826e-09	0.107932	5.91965e-09	0.108825	2.50892e-08
0.108542	5.4574e-11	0.105005	1.57465e-08	0.109536	2.4137e-08	0.10854	1.21464e-08	0.104962	1.63639e-10	0.108595	2.55144e-09	0.108557	6.46741e-09	0.109452	2.53325e-08
0.10917	9.93967e-11	0.10563	1.49392e-08	0.110162	2.45903e-08	0.109166	1.27062e-08	0.105584	1.55705e-09	0.109218	2.13599e-09	0.10918	6.1162e-09	0.110075	2.5065e-08
0.109794	1.6185e-10	0.106259	1.29603e-08	0.110787	2.73196e-08	0.109791	1.20379e-08	0.106209	9.45628e-10	0.109845	3.3869e-09	0.109809	6.32968e-09	0.110705	2.52326e-08
0.11042	1.9902e-10	0.106882	1.54066e-08	0.11141	2.34035e-08	0.110415	1.25481e-08	0.106835	1.25957e-09	0.11047	2.22508e-09	0.110435	6.36673e-09	0.111328	2.56482e-08
0.111045	1.3119e-10	0.107507	1.52665e-08	0.112036	2.44541e-08	0.111041	1.24185e-08	0.107457	1.50057e-09	0.111097	2.29114e-09	0.111061	6.40345e-09	0.111954	2.58422e-08
0.111672	-1.68908e-10	0.108132	1.55528e-08	0.112668	2.46378e-08	0.111669	1.37186e-08	0.108084	1.01968e-09	0.111723	2.6376e-09	0.111687	6.25281e-09	0.112576	2.79439e-08
0.112296	4.92036e-10	0.108757	1.54112e-08	0.113291	2.499e-08	0.112291	1.1879e-08	0.108711	1.5792e-09	0.112347	2.65899e-09	0.112315	6.46042e-09	0.113202	2.38662e-08
0.112922	1.28758e-10	0.109387	1.55475e-08	0.113918	2.44144e-08	0.112922	1.30712e-08	0.109334	1.14644e-09	0.112972	2.60007e-09	0.112941	6.59108e-09	0.113832	2.58727e-08
0.113548	9.0611e-11	0.110011	1.57156e-08	0.114543	2.49756e-08	0.113545	1.24126e-08	0.109962	1.27765e-09	0.113596	2.76799e-09	0.113568	6.67288e-09	0.114459	2.64577e-08
0.114173	-1.46602e-09	0.110638	1.57969e-08	0.115171	2.4925e-08	0.114171	1.26889e-08	0.110586	9.85062e-10	0.114219	2.79248e-09	0.114192	5.47345e-09	0.115086	2.59911e-08
0.114798	9.28497e-10	0.111262	1.67388e-08	0.115798	2.48874e-08	0.114796	1.27051e-08	0.111217	2.03391e-09	0.114852	2.80774e-09	0.114818	8.04746e-09	0.115712	2.61649e-08
0.115428	-2.42615e-10	0.111887	1.50289e-08	0.116422	2.57177e-08	0.115421	1.29262e-08	0.111841	9.08339e-10	0.115476	2.83328e-09	0.115443	6.36965e-09	0.116335	2.65792e-08
0.116052	1.16026e-10	0.112517	1.70209e-08	0.117048	2.51478e-08	0.116047	1.28019e-08	0.11247	1.43099e-10	0.116098	3.02579e-09	0.116066	7.03474e-09	0.116962	2.68091e-08
0.116683	2.38979e-10	0.113142	1.55827e-08	0.117675	2.60888e-08	0.116676	1.28128e-08	0.113092	1.21557e-09	0.116725	1.26778e-09	0.116691	6.88421e-09	0.11759	2.63338e-08
0.117308	1.85215e-10	0.113768	1.59371e-08	0.1183	2.52209e-08	0.117302	1.29247e-08	0.113718	1.32632e-09	0.117352	2.97631e-09	0.117317	6.90166e-09	0.118216	2.71647e-08
0.117934	1.50239e-10	0.114392	1.61657e-08	0.11893	2.53846e-08	0.11793	1.32407e-08	0.114344	1.3182e-09	0.117976	2.64199e-09	0.117946	7.06879e-09	0.11884	2.66963e-08
0.11856	1.43528e-10	0.115017	1.62709e-08	0.119554	2.55674e-08	0.118557	1.31196e-08	0.11497	1.25817e-09	0.118601	2.85345e-09	0.118573	7.17791e-09	0.119465	2.76248e-08
0.119185	1.91653e-10	0.115644	1.64219e-08	0.120181	2.56231e-08	0.11918	1.5156e-08	0.115599	1.27851e-09	0.119226	2.84362e-09	0.119197	6.95907e-09	0.120092	2.68797e-08
0.119812	1.4993e-10	0.116275	1.64035e-08	0.120807	2.55813e-08	0.119803	1.21895e-08	0.116225	1.27075e-09	0.119852	2.90982e-09	0.119821	7.06104e-09	0.120719	2.7083e-08
0.120438	7.1038e-10	0.116899	1.62445e-08	0.121431	2.56695e-08	0.120435	1.32783e-08	0.11685	1.36852e-09	0.120477	2.78132e-09	0.120448	7.36303e-09	0.121344	2.74866e-08
0.121057	1.37937e-10	0.117524	1.67031e-08	0.12206	2.59634e-08	0.121061	1.30776e-08	0.117471	1.99205e-09	0.121104	2.96977e-09	0.121073	7.09972e-09	0.121969	2.76476e-08
0.121692	-1.50794e-09	0.118149	1.67419e-08	0.122687	2.60007e-08	0.121685	1.33393e-08	0.118101	5.5362e-10	0.121729	3.49532e-09	0.121703	3.9699e-09	0.122594	2.73149e-08
0.122317	-1.34456e-10	0.118774	1.90132e-08	0.123315	2.5155e-08	0.122309	1.34106e-08	0.118726	2.07016e-09	0.122352	2.78314e-09	0.122326	6.97608e-09	0.123219	2.76101e-08
0.122942	3.23284e-10	0.1194	1.49644e-08	0.123943	2.78802e-08	0.122933	1.36815e-08	0.11935	1.05686e-09	0.122983	3.3149e-09	0.122954	7.23218e-09	0.123846	2.80275e-08
0.123568	1.2958e-10	0.120028	1.67029e-08	0.124564	2.60878e-08	0.123564	1.35823e-08	0.11998	1.44315e-09	0.123607	3.25189e-09	0.123579	7.22501e-09	0.124474	2.8254e-08
0.124193	-3.18289e-11	0.12065	1.68671e-08	0.125195	2.64238e-08	0.124188	1.35851e-08	0.120606	1.2862e-09	0.124232	2.61708e-09	0.124204	7.15629e-09	0.125104	2.79641e-08
0.124819	2.01452e-10	0.121281	1.68359e-08	0.125821	2.62496e-08	0.124814	1.42017e-08	0.121231	1.45209e-09	0.124859	2.97526e-09	0.12483	7.28198e-09	0.125725	2.92919e-08
0.125442	1.77741e-10	0.121903	1.68199e-08	0.126448	2.64467e-08	0.125438	1.37299e-08	0.121856	1.47477e-09	0.125487	2.85518e-09	0.125454	7.41905e-09	0.126351	2.83394e-08
0.126065	1.82557e-10	0.122528	1.70994e-08	0.127072	2.65879e-08	0.126069	1.19044e-08	0.122482	1.53598e-09	0.126114	2.97049e-09	0.126081	7.59712e-09	0.126979	2.87332e-08
0.126694	1.60429e-09	0.123154	1.71951e-08	0.127697	2.66078e-08	0.126689	1.36237e-08	0.123107	1.43782e-09	0.126741	2.97432e-09	0.126706	8.62948e-09	0.127605	2.83319e-08
0.127318	-5.81694e-10	0.123773	1.70882e-08	0.128321	2.66945e-08	0.127318	1.40044e-08	0.123732	1.46756e-09	0.127366	3.00173e-09	0.127336	7.05239e-09	0.128233	2.8417e-08
0.127944	1.0766e-09	0.1244	1.77192e-08	0.128946	2.67246e-08	0.127943	1.41478e-08	0.124358	1.75315e-09	0.12799	2.90159e-09	0.12796	8.3712e-09	0.128855	2.89179e-08
0.12857	-2.40135e-10	0.125021	1.70865e-08	0.129575	2.73132e-08	0.128568	1.40962e-08	0.124981	3.424e-09	0.128617	3.12452e-09	0.128586	7.23064e-09	0.129484	2.8997e-08
0.129193	2.47717e-10	0.125651	1.78361e-08	0.130202	2.70772e-08	0.129192	1.42938e-08	0.125612	-2.051e-10	0.129244	4.81893e-09	0.129215	7.53301e-09	0.130112	2.8899e-08
0.129821	2.3216e-10	0.126275	1.7167e-08	0.130827	2.49786e-08	0.129823	1.41458e-08	0.126237	1.37599e-09	0.129871	2.39539e-09	0.12984	7.5278e-09	0.130737	2.8853e-08
0.130447	1.62697e-10	0.126902	1.74504e-08	0.131452	2.71464e-08	0.130449	1.44295e-08	0.126862	1.42312e-09	0.130497	3.15197e-09	0.130466	7.69914e-09	0.131364	2.95351e-08
0.131079	1.47271e-10	0.127529	1.75309e-08	0.132083	2.7321e-08	0.131074	1.46745e-08	0.127489	1.50865e-09	0.131123	3.091e-09	0.131093	7.77777e-09	0.131995	2.92229e-08
0.131702	2.76971e-10	0.128155	1.76289e-08	0.132707	2.74243e-08	0.1317	1.32501e-08	0.128112	1.49454e-09	0.131749	3.15937e-09	0.131715	7.80876e-09	0.132621	2.79317e-08
0.132329	3.17657e-10	0.128781	1.80715e-08	0.13333	2.75739e-08	0.132325	1.54469e-08	0.128738	1.65073e-09	0.132374	3.14943e-09	0.132345	7.79918e-09	0.133244	3.02191e-08
0.132954	1.13559e-10	0.129405	1.73554e-08	0.133958	2.74619e-08	0.132949	1.40399e-08	0.129367	1.47797e-09	0.133003	3.04936e-09	0.132971	8.04222e-09	0.133869	2.95105e-08
0.133578	5.22637e-10	0.130032	1.78422e-08	0.134583	2.78467e-08	0.133576	1.4629e-08	0.129987	1.27033e-09	0.133629	3.15551e-09	0.133596	8.02275e-09	0.134497	2.96552e-08
0.134206	3.68129e-09	0.130657	1.78559e-08	0.135208	2.77801e-08	0.134202	1.46566e-08	0.13062	2.81205e-09	0.134255	3.1864e-09	0.134221	1.06928e-08	0.135121	2.95208e-08
0.134832	-1.64363e-09	0.131289	1.7067e-08	0.135831	2.80432e-08	0.134831	1.4769e-08	0.131243	9.36174e-10	0.13488	3.50308e-09	0.134845	6.46567e-09	0.13575	2.94928e-08
0.135459	1.2393e-10	0.131912	1.93566e-08	0.136459	2.76308e-08	0.135456	1.49315e-08	0.131871	2.12773e-09	0.135509	3.02185e-09	0.135476	8.02832e-09	0.136375	2.99904e-08
0.136078	2.12312e-10	0.13254	1.74242e-08	0.137087	2.88472e-08	0.136082	1.48687e-08	0.132495	1.23369e-09	0.136137	3.30647e-09	0.136101	8.077e-09	0.137005	3.00108e-08
0.136709	2.36559e-10	0.133165	1.79919e-08	0.137712	2.83017e-08	0.136709	1.4771e-08	0.133119	1.56085e-09	0.136759	3.58911e-09	0.136727	8.00403e-09	0.137633	2.98074e-08
0.137335	2.03359e-10	0.133789	1.7929e-08	0.138338	2.78385e-08	0.137335	1.49299e-08	0.13375	1.59324e-09	0.137383	3.08201e-09	0.137352	8.07046e-09	0.138256	3.01198e-08
0.13796	2.05767e-10	0.134415	1.79732e-08	0.138963	2.82579e-08	0.13796	1.5415e-08	0.134373	1.55094e-09	0.138012	3.21651e-09	0.137981	8.12e-09	0.138883	3.08281e-08
0.138588	2.08533e-10	0.135045	1.82563e-08	0.139588	2.83236e-08	0.13858	1.66371e-08	0.134997	1.57405e-09	0.138637	3.26849e-09	0.138607	8.07617e-09	0.139505	3.07915e-08
0.139215	2.19011e-10	0.135667	1.82147e-08	0.140216	2.84394e-08	0.139211	1.35624e-08	0.135625	1.68785e-09	0.139264	3.38212e-09	0.139233	8.07084e-09	0.140133	2.77506e-08
0.13984	9.69732e-10	0.136296	1.80474e-08	0.140839	2.83412e-08	0.139836	1.53146e-08	0.136255	1.70571e-09	0.139889	3.33807e-09	0.139859	8.62517e-09	0.140763	3.03528e-08
0.140465	-1.92666e-10	0.136919	1.81563e-08	0.141466	2.86023e-08	0.140462	1.53462e-08	0.13688	1.6369e-09	0.140514	3.32792e-09	0.140482	7.97297e-09	0.141389	3.07514e-08
0.141091	7.36082e-10	0.137545	1.8652e-08	0.14209	2.87527e-08	0.141088	1.51617e-08	0.137506	1.62084e-09	0.141141	3.44533e-09	0.141108	8.41504e-09	0.142011	3.07924e-08
0.141716	-7.09295e-11	0.138175	1.8386e-08	0.142717	2.89033e-08	0.141711	1.56405e-08	0.138133	3.82518e-09	0.141765	2.9163e-09	0.141735	7.77999e-09	0.142637	3.05224e-08
0.14234	2.69103e-10	0.138799	1.61468e-08	0.143343	3.08998e-08	0.142342	1.52809e-08	0.138756	5.61321e-10	0.142392	4.28327e-09	0.142359	8.27705e-09	0.143262	3.05904e-08
0.142966	2.54619e-10	0.139426	1.89311e-08	0.143964	2.83777e-08	0.142965	1.57182e-08	0.139382	1.60086e-09	0.14302	3.01355e-09	0.142982	8.50933e-09	0.143889	3.11809e-08
0.143589	2.04885e-10	0.14005	1.84816e-08	0.144596	2.95627e-08	0.143589	1.55654e-08	0.140007	1.77379e-09	0.143648	3.09086e-09	0.14361	8.57556e-09	0.144515	3.09638e-08
0.144217	-1.58119e-10	0.140675	1.85949e-08	0.145223	2.93257e-08	0.144215	1.58237e-08	0.140634	1.34858e-09	0.144271	3.43943e-09	0.144233	8.57955e-09	0.14514	3.18355e-08
0.144846	5.48792e-10	0.141305	1.84881e-08	0.145847	2.95712e-08	0.144842	1.56163e-08	0.141263	1.83791e-09	0.144897	3.38694e-09	0.144862	8.45237e-09	0.145765	3.07685e-08
0.145472	3.97801e-11	0.141932	1.86071e-08	0.14647	2.92006e-08	0.145467	1.62599e-08	0.141887	1.42955e-09	0.145523	3.31074e-09	0.145487	8.67983e-09	0.146392	3.21699e-08
0.146095	2.05636e-10	0.142557	1.88314e-08	0.147098	2.96371e-08	0.146094	1.70971e-08	0.142513	1.55827e-09	0.146153	3.44659e-09	0.146114	8.84978e-09	0.147016	3.15276e-08
0.146726	-6.76572e-10	0.143184	1.87667e-08	0.147722	2.9424e-08	0.146723	1.47908e-08	0.143138	1.71655e-09	0.146776	3.55893e-09	0.146743	7.84867e-09	0.147642	3.15414e-08
0.147349	2.05238e-09	0.143805	1.9023e-08	0.148346	2.93778e-08	0.147349	1.5966e-08	0.143765	2.10922e-09	0.1474	3.51925e-09	0.147367	9.65877e-09	0.148264	3.17256e-08
0.147974	-7.2999e-10	0.144433	1.86256e-08	0.148977	2.97444e-08	0.147976	1.61044e-08	0.144388	1.37117e-09	0.148027	3.5388e-09	0.147991	8.35428e-09	0.148897	3.223e-08
0.148598	1.61827e-10	0.145058	1.96151e-08	0.149602	2.98401e-08	0.148602	1.60399e-08	0.145016	-2.51353e-10	0.148648	3.43523e-09	0.148616	8.60435e-09	0.14952	3.21765e-08
0.149224	2.21539e-10	0.145678	1.94195e-08	0.150226	3.03244e-08	0.149227	1.60005e-08	0.145639	1.53248e-09	0.149276	1.80731e-09	0.14924	8.70771e-09	0.150145	3.19296e-08
0.149853	2.19834e-10	0.146313	1.76241e-08	0.150852	3.16689e-08	0.149851	1.60704e-08	0.146269	1.68996e-09	0.149902	3.70826e-09	0.14987	8.79123e-09	0.15077	3.2184e-08
0.150477	2.55752e-10	0.146939	1.89978e-08	0.151476	2.94787e-08	0.150476	1.62232e-08	0.146894	1.67515e-09	0.150527	3.43415e-09	0.150495	8.85158e-09	0.151396	3.25753e-08
0.151101	2.16627e-10	0.147564	1.9032e-08	0.152101	3.02839e-08	0.151105	1.62427e-08	0.147519	1.71522e-09	0.151153	3.50723e-09	0.151122	8.81679e-09	0.152021	3.25233e-08
0.15173	2.86317e-10	0.148194	1.91021e-08	0.152726	3.01942e-08	0.151733	1.69684e-08	0.148144	1.69413e-09	0.151776	3.68451e-09	0.151747	8.74372e-09	0.152648	3.43339e-08
0.152355	2.60043e-10	0.148817	1.9235e-08	0.153351	3.01546e-08	0.152357	1.59576e-08	0.148769	1.71207e-09	0.152407	3.6221e-09	0.152373	8.89367e-09	0.15327	3.16213e-08
0.152981	5.78046e-10	0.149444	1.90817e-08	0.153977	3.02589e-08	0.152983	1.68682e-08	0.149396	1.66968e-09	0.153032	3.57819e-09	0.152997	9.1393e-09	0.153902	3.26197e-08
0.153609	7.22289e-11	0.150068	1.94487e-08	0.154609	3.05218e-08	0.153609	1.55388e-08	0.150018	1.77045e-09	0.153658	3.68109e-09	0.153623	9.03201e-09	0.154527	3.24955e-08
0.154236	-2.15757e-09	0.150694	1.92598e-08	0.155233	3.05373e-08	0.154238	1.63361e-08	0.150645	1.2711e-09	0.154283	4.29163e-09	0.154246	7.05426e-09	0.155155	3.24784e-08
0.154861	-1.11187e-10	0.151325	2.0288e-08	0.155857	3.02761e-08	0.154862	1.64874e-08	0.151272	2.81879e-09	0.154912	3.48377e-09	0.154878	9.40118e-09	0.155781	3.2734e-08
0.155486	3.90744e-10	0.151948	1.89436e-08	0.156483	3.15535e-08	0.155488	1.6724e-08	0.151901	1.28008e-09	0.155537	4.06437e-09	0.155505	9.13953e-09	0.156406	3.33915e-08
0.156111	1.29986e-10	0.152574	2.03199e-08	0.157106	3.09559e-08	0.156113	1.64514e-08	0.152527	1.81093e-09	0.156161	3.76259e-09	0.156128	9.50905e-09	0.157035	3.30589e-08
0.156741	2.12061e-10	0.153202	1.95424e-08	0.157743	3.08443e-08	0.156741	1.65626e-08	0.153152	1.78543e-09	0.156787	3.36324e-09	0.156754	9.56557e-09	0.157659	3.27544e-08
0.157367	2.71106e-10	0.153825	1.94059e-08	0.158361	3.09614e-08	0.157367	1.67306e-08	0.153776	1.87467e-09	0.157414	3.66293e-09	0.157379	9.59014e-09	0.158285	3.34117e-08
0.157991	2.44188e-10	0.154455	1.9536e-08	0.158985	3.09331e-08	0.157992	1.67964e-08	0.154401	1.77667e-09	0.158037	3.54767e-09	0.158002	9.58014e-09	0.158911	3.35477e-08
0.158623	2.59984e-10	0.155081	1.97438e-08	0.159611	3.12756e-08	0.15862	1.61553e-08	0.155027	1.80526e-09	0.158661	3.65262e-09	0.158628	9.50129e-09	0.159537	3.37566e-08
0.15924	1.09789e-09	0.155703	1.97155e-08	0.160237	3.11889e-08	0.159244	1.86363e-08	0.15565	1.76576e-09	0.159287	3.77705e-09	0.159253	9.77427e-09	0.160167	3.4061e-08
0.159872	-3.69203e-10	0.15633	1.96107e-08	0.160861	3.12365e-08	0.159867	1.58369e-08	0.156276	1.73676e-09	0.159912	3.78414e-09	0.159878	9.70414e-09	0.160791	3.33192e-08
0.160498	1.20962e-09	0.156955	1.97865e-08	0.161488	3.14015e-08	0.160495	1.68572e-08	0.156901	1.88973e-09	0.160542	3.6997e-09	0.160504	1.0289e-08	0.161416	3.39488e-08
0.161124	-2.98762e-10	0.157582	1.98734e-08	0.162116	3.15303e-08	0.16112	1.67542e-08	0.157527	3.68013e-09	0.161166	3.80769e-09	0.161125	1.01739e-08	0.162046	3.37083e-08
0.161753	3.13473e-10	0.158207	2.01154e-08	0.16274	3.16033e-08	0.161746	1.69502e-08	0.158156	7.33495e-11	0.161791	5.72205e-09	0.161756	8.06345e-09	0.162672	3.36782e-08
0.162376	2.48742e-10	0.158834	2.27259e-08	0.163365	3.06476e-08	0.16237	1.69989e-08	0.158783	1.65367e-09	0.162416	3.03926e-09	0.162381	9.605e-09	0.163299	3.39423e-08
0.163003	2.31314e-10	0.159456	1.90977e-08	0.163993	3.32215e-08	0.162996	1.71615e-08	0.159405	1.7524e-09	0.163041	3.82988e-09	0.163006	9.80579e-09	0.163923	3.4189e-08
0.163628	2.24161e-10	0.160087	2.01272e-08	0.164616	3.19395e-08	0.163622	1.7434e-08	0.160037	1.81001e-09	0.163668	3.81533e-09	0.163631	9.63143e-09	0.164551	3.40455e-08
0.164251	1.67322e-10	0.160712	2.01175e-08	0.165241	3.18718e-08	0.164245	1.67346e-08	0.160663	1.76462e-09	0.164293	3.88454e-09	0.16426	9.70262e-09	0.165174	3.40619e-08
0.164879	4.58515e-10	0.161338	2.05225e-08	0.165866	3.20045e-08	0.16487	1.76491e-08	0.161289	2.04686e-09	0.164923	3.92615e-09	0.164886	9.70273e-09	0.165799	3.50536e-08
0.165508	1.51408e-10	0.161962	1.99419e-08	0.16649	3.19631e-08	0.165498	1.70897e-08	0.161913	1.81874e-09	0.16555	3.80487e-09	0.16551	9.49018e-09	0.166424	3.50688e-08
0.166135	5.17523e-10	0.162588	2.03879e-08	0.16712	3.24192e-08	0.166126	1.50081e-08	0.162541	1.60882e-09	0.166173	3.8384e-09	0.166136	9.76261e-09	0.167053	3.38963e-08
0.16676	3.04852e-09	0.163214	2.02068e-08	0.167742	3.22964e-08	0.166752	1.72316e-08	0.163164	2.75086e-09	0.1668	3.89606e-09	0.166762	1.10649e-08	0.167678	3.48803e-08
0.167386	-1.27482e-09	0.163841	2.00964e-08	0.16837	3.19444e-08	0.167377	1.74132e-08	0.163788	1.37198e-09	0.167425	4.07425e-09	0.167388	9.40764e-09	0.168302	3.51885e-08
0.168011	1.53446e-10	0.164468	2.08266e-08	0.168997	3.26731e-08	0.16801	1.76348e-08	0.164414	2.41876e-09	0.16805	3.64671e-09	0.168013	1.04456e-08	0.168928	3.57026e-08
0.168636	2.60413e-10	0.165091	2.03874e-08	0.169623	3.29574e-08	0.168636	1.73735e-08	0.165042	1.45584e-09	0.16868	4.06684e-09	0.168639	9.50918e-09	0.169554	3.55658e-08
0.169261	2.14291e-10	0.16572	2.07754e-08	0.170241	3.32111e-08	0.169261	1.74922e-08	0.165668	1.87032e-09	0.169306	4.24784e-09	0.169264	9.70442e-09	0.17018	3.5196e-08
0.169887	2.93255e-10	0.16634	2.03831e-08	0.170874	3.07138e-08	0.169886	1.76377e-08	0.166292	1.77464e-09	0.169932	3.93267e-09	0.169889	9.99359e-09	0.170809	3.55844e-08
0.170513	2.11692e-10	0.166972	2.04478e-08	0.171501	3.27635e-08	0.17051	1.7757e-08	0.166917	1.80687e-09	0.170558	3.96155e-09	0.170519	1.02452e-08	0.171436	3.60241e-08
0.171137	2.1553e-10	0.167595	2.06936e-08	0.17213	3.30127e-08	0.171134	1.78813e-08	0.167541	1.89897e-09	0.171183	3.98636e-09	0.171146	9.8827e-09	0.172062	3.60524e-08
0.171763	2.70414e-10	0.168222	2.06575e-08	0.172757	3.29099e-08	0.17176	1.73131e-08	0.168168	1.95071e-09	0.171814	4.05988e-09	0.171772	9.80396e-09	0.172683	3.52485e-08
0.17239	9.26363e-10	0.168849	2.05274e-08	0.173383	3.28977e-08	0.172385	1.87051e-08	0.168798	1.95645e-09	0.172437	4.0432e-09	0.172396	1.01203e-08	0.173312	3.69813e-08
0.173016	-4.09961e-11	0.169475	2.06338e-08	0.174009	3.29849e-08	0.173012	1.77639e-08	0.169424	1.90152e-09	0.173064	4.03779e-09	0.173021	1.03035e-08	0.173934	3.6424e-08
0.173643	8.11005e-10	0.170101	2.08083e-08	0.174633	3.32929e-08	0.173641	1.76132e-08	0.17005	2.12663e-09	0.173689	4.09719e-09	0.173646	1.07008e-08	0.174565	3.58458e-08
0.174264	8.99672e-11	0.170723	2.07353e-08	0.175264	3.3325e-08	0.174265	1.81975e-08	0.170676	4.07561e-09	0.174313	3.59067e-09	0.17427	1.32021e-08	0.175189	3.5995e-08
0.174893	1.35255e-10	0.17135	1.97513e-08	0.175889	3.43558e-08	0.174891	1.80471e-08	0.171302	9.72664e-10	0.174941	5.05362e-09	0.17489	9.38721e-09	0.175814	3.63891e-08
0.175518	3.49927e-10	0.171977	2.23973e-08	0.176513	3.32256e-08	0.175513	1.83497e-08	0.17193	2.01784e-09	0.175564	3.68173e-09	0.175521	1.0717e-08	0.176441	3.69738e-08
0.176144	1.99866e-10	0.172605	2.0964e-08	0.177142	3.43921e-08	0.176143	1.80651e-08	0.172556	2.29574e-09	0.176195	4.01973e-09	0.176146	1.06169e-08	0.177069	3.63204e-08
0.176774	-1.92463e-10	0.173233	2.08991e-08	0.177769	3.36213e-08	0.176768	1.80751e-08	0.17318	1.80613e-09	0.176818	4.25816e-09	0.176771	1.0485e-08	0.177695	3.64117e-08
0.177398	4.13835e-10	0.173857	2.09029e-08	0.178398	3.39147e-08	0.177394	1.84028e-08	0.173803	2.32198e-09	0.177444	4.21346e-09	0.177397	1.06404e-08	0.178322	3.6396e-08
0.178024	1.94216e-10	0.174481	2.09434e-08	0.179022	3.37002e-08	0.178019	1.86108e-08	0.174427	2.06289e-09	0.178069	4.08746e-09	0.178021	1.0784e-08	0.178948	3.71819e-08
0.178649	2.61557e-10	0.175107	2.11719e-08	0.179649	3.40919e-08	0.178644	2.02459e-08	0.175053	2.29105e-09	0.178695	4.12552e-09	0.178649	1.06362e-08	0.179572	3.85836e-08
0.179278	-1.31726e-11	0.175731	2.11522e-08	0.180273	3.3968e-08	0.179269	1.75483e-08	0.175677	2.26749e-09	0.179325	4.32024e-09	0.179273	1.06583e-08	0.180199	3.54544e-08
0.179901	1.80852e-09	0.176356	2.1114e-08	0.180904	3.39175e-08	0.179896	1.88489e-08	0.176308	2.57725e-09	0.179949	4.20448e-09	0.179903	1.14212e-08	0.180824	3.72885e-08
0.180524	-5.09262e-10	0.17698	2.11582e-08	0.181527	3.40911e-08	0.18052	1.83322e-08	0.176932	2.00183e-09	0.180572	4.35185e-09	0.180529	1.07158e-08	0.181451	3.80113e-08
0.18115	1.80113e-10	0.177607	2.15626e-08	0.182153	3.43775e-08	0.181147	1.82241e-08	0.177559	1.33516e-09	0.181197	4.18694e-09	0.181162	1.04528e-08	0.182075	3.73451e-08
0.181773	3.01051e-10	0.178234	2.14323e-08	0.182775	3.45934e-08	0.181772	1.84001e-08	0.178182	2.25868e-09	0.181821	2.44566e-09	0.181784	1.06079e-08	0.1827	3.75064e-08
0.182398	3.02863e-10	0.178862	1.94067e-08	0.183405	3.66634e-08	0.182401	1.8633e-08	0.178809	2.2608e-09	0.182445	4.49367e-09	0.182408	1.27105e-08	0.183327	3.78574e-08
0.183025	2.90883e-10	0.179486	2.13208e-08	0.184027	3.39512e-08	0.183027	1.85348e-08	0.179435	2.27872e-09	0.18307	4.29862e-09	0.183032	1.11585e-08	0.183954	3.85003e-08
0.183655	2.72334e-10	0.180112	2.16079e-08	0.184657	3.46674e-08	0.183651	1.85437e-08	0.18006	2.29293e-09	0.183694	4.34742e-09	0.183656	1.08438e-08	0.184579	3.77739e-08
0.18428	2.44474e-10	0.180744	2.14879e-08	0.185283	3.46622e-08	0.184277	1.84218e-08	0.180685	2.37129e-09	0.184321	4.43696e-09	0.184283	1.06755e-08	0.185204	3.85486e-08
0.184904	3.40021e-10	0.181369	2.15926e-08	0.185907	3.46429e-08	0.184902	1.88155e-08	0.18131	2.1812e-09	0.18495	4.33648e-09	0.18491	1.08941e-08	0.185826	3.82488e-08
0.185529	5.05066e-10	0.181995	2.14837e-08	0.186533	3.48538e-08	0.185532	1.9061e-08	0.181933	2.09866e-09	0.185574	4.22535e-09	0.185534	1.08212e-08	0.186452	3.88858e-08
0.186153	1.57619e-10	0.182623	2.17514e-08	0.187163	3.51603e-08	0.186156	2.06273e-08	0.18256	2.17232e-09	0.186199	4.39084e-09	0.18616	1.06263e-08	0.187082	3.83989e-08
0.186785	-1.25113e-09	0.183248	2.17742e-08	0.187789	3.51206e-08	0.186781	1.79589e-08	0.183184	2.03222e-09	0.186827	5.17439e-09	0.186785	1.00495e-08	0.187706	3.7843e-08
0.187409	8.52466e-11	0.183874	2.19355e-08	0.188415	3.50143e-08	0.187406	1.89123e-08	0.18381	2.92001e-09	0.187453	4.03221e-09	0.18741	1.22079e-08	0.188332	3.84423e-08
0.188033	3.46875e-10	0.1845	2.16269e-08	0.189045	3.56987e-08	0.188031	1.90305e-08	0.184435	1.7795e-09	0.188081	4.69593e-09	0.188035	1.09277e-08	0.188958	3.87606e-08
0.188659	2.22492e-10	0.18513	2.23263e-08	0.189671	3.55095e-08	0.188658	1.87793e-08	0.185059	1.74186e-09	0.188701	4.24874e-09	0.188664	1.12278e-08	0.189583	3.84991e-08
0.189284	2.87628e-10	0.185754	2.2297e-08	0.190301	3.59727e-08	0.189282	1.892e-08	0.185688	2.15251e-09	0.189329	4.1918e-09	0.189294	1.32689e-08	0.190208	3.89844e-08
0.189908	2.72739e-10	0.18638	2.15199e-08	0.190921	3.57706e-08	0.189908	1.91198e-08	0.186315	2.13329e-09	0.18996	4.34953e-09	0.189918	1.30862e-08	0.190838	3.90371e-08
0.190536	2.95126e-10	0.187006	2.19105e-08	0.19155	3.54655e-08	0.190537	1.90863e-08	0.186941	2.14702e-09	0.190584	4.27985e-09	0.190549	1.13211e-08	0.191463	3.94622e-08
0.191161	2.41435e-10	0.187629	2.21665e-08	0.192175	3.57149e-08	0.191158	1.89082e-08	0.187564	2.14313e-09	0.19121	4.267e-09	0.191171	1.12017e-08	0.192089	3.90609e-08
0.191783	4.64106e-10	0.188256	2.20367e-08	0.192801	3.5767e-08	0.191782	1.96544e-08	0.18819	2.25478e-09	0.191835	4.36448e-09	0.191799	1.10346e-08	0.192714	4.02e-08
0.192412	-1.7643e-12	0.188884	2.20256e-08	0.193426	3.56991e-08	0.192406	1.90468e-08	0.188818	2.18539e-09	0.192461	4.40499e-09	0.192424	1.11091e-08	0.193341	3.93938e-08
0.193035	9.7872e-10	0.189509	2.21308e-08	0.194052	3.5885e-08	0.193039	1.98406e-08	0.189445	2.30111e-09	0.193086	4.30892e-09	0.19305	1.16447e-08	0.193968	4.00465e-08
0.193658	-4.74453e-11	0.190135	2.23851e-08	0.194679	3.61155e-08	0.19366	1.91442e-08	0.190064	2.75729e-09	0.193707	4.38263e-09	0.193673	1.16678e-08	0.194593	3.94593e-08
0.19429	-6.93929e-10	0.19076	2.23809e-08	0.195302	3.60402e-08	0.194289	1.93894e-08	0.190693	7.89452e-10	0.194338	6.51983e-09	0.194302	9.1516e-09	0.195221	3.96997e-08
0.194916	3.0036e-10	0.191387	2.39215e-08	0.195931	3.58186e-08	0.194914	1.94536e-08	0.191319	2.58843e-09	0.194965	3.52348e-09	0.19493	1.31625e-08	0.195849	4.02823e-08
0.19554	2.97844e-10	0.19201	2.18264e-08	0.196558	3.72111e-08	0.195539	1.94939e-08	0.191945	1.9509e-09	0.195588	4.30806e-09	0.195559	1.3195e-08	0.196475	4.02021e-08
0.196167	2.88355e-10	0.192635	2.27213e-08	0.19718	3.65856e-08	0.196165	1.97536e-08	0.192568	2.30885e-09	0.196216	4.33959e-09	0.196184	1.3555e-08	0.197101	3.98397e-08
0.196797	3.10659e-10	0.193261	2.24288e-08	0.197805	3.61317e-08	0.19679	1.92182e-08	0.1932	2.22148e-09	0.196839	4.53782e-09	0.196808	1.12692e-08	0.197725	3.99462e-08
0.197421	5.76806e-10	0.193889	2.2734e-08	0.198434	3.65362e-08	0.197414	1.97245e-08	0.193822	2.46189e-09	0.197466	4.55681e-09	0.197434	1.14362e-08	0.198349	4.04561e-08
0.198046	1.46091e-10	0.194514	2.23741e-08	0.199057	3.66636e-08	0.198041	1.96978e-08	0.194447	2.17354e-09	0.198091	4.45998e-09	0.198059	1.35637e-08	0.198975	4.09511e-08
0.19867	4.67432e-10	0.19514	2.27981e-08	0.199682	3.6936e-08	0.198667	1.85551e-08	0.195072	1.90659e-09	0.198719	4.47733e-09	0.198682	1.12241e-08	0.199603	3.98666e-08
0.199296	1.96956e-09	0.195764	2.26216e-08	0.200332	3.69785e-08	0.199292	2.12179e-08	0.195698	2.58684e-09	0.199345	4.57073e-09	0.199311	1.20298e-08	0.200252	4.22069e-08
0.199923	-7.00855e-10	0.196391	2.25101e-08	0.200938	3.64928e-08	0.199914	1.95966e-08	0.196323	2.24932e-09	0.199971	4.92938e-09	0.199941	1.12149e-08	0.200855	4.10598e-08
0.200552	7.28571e-10	0.197018	2.27105e-08	0.201577	3.71718e-08	0.200544	1.97778e-08	0.196946	2.75774e-09	0.200605	4.28417e-09	0.200565	1.33232e-08	0.201501	4.09908e-08
0.201193	1.94907e-11	0.197646	2.28815e-08	0.202189	3.72401e-08	0.201182	1.95649e-08	0.19757	3.34141e-09	0.201247	4.7335e-09	0.20121	1.42861e-08	0.202108	4.10109e-08
0.201801	4.33493e-10	0.198271	2.31511e-08	0.202832	3.70713e-08	0.20179	1.96304e-08	0.198197	1.17211e-09	0.201856	4.61984e-09	0.201818	1.32279e-08	0.202752	4.10893e-08
0.202448	2.9279e-10	0.198899	2.47461e-08	0.203441	3.62629e-08	0.202435	1.98765e-08	0.198827	2.34405e-09	0.202497	4.52366e-09	0.202463	1.39454e-08	0.203361	4.13353e-08
0.203054	3.10874e-10	0.199521	2.22839e-08	0.204089	3.81385e-08	0.203043	1.9997e-08	0.199453	2.41281e-09	0.203109	4.47954e-09	0.203072	1.40558e-08	0.204005	4.15299e-08
0.203701	3.56472e-10	0.200161	2.30137e-08	0.204697	3.75523e-08	0.203692	1.97938e-08	0.200078	2.40464e-09	0.203717	4.57375e-09	0.20372	1.38613e-08	0.204614	4.11245e-08
0.204309	2.7169e-10	0.200805	2.29107e-08	0.205341	3.74567e-08	0.204299	1.99195e-08	0.200721	2.44727e-09	0.204361	4.63008e-09	0.204328	1.38667e-08	0.205257	4.1213e-08
0.204952	3.84939e-10	0.201409	2.28861e-08	0.205947	3.75262e-08	0.204938	2.03564e-08	0.201325	2.42257e-09	0.204968	4.5678e-09	0.204971	1.39773e-08	0.205863	4.20244e-08
0.205563	3.04484e-10	0.202053	2.30933e-08	0.206592	3.76388e-08	0.205546	1.99636e-08	0.201972	2.33271e-09	0.205613	4.50836e-09	0.205579	1.39667e-08	0.206511	4.19414e-08
0.206207	5.80764e-10	0.202663	2.32328e-08	0.207205	3.78149e-08	0.206189	1.75169e-08	0.20258	2.42163e-09	0.206223	4.55923e-09	0.206222	1.39569e-08	0.20712	3.91249e-08
0.206813	2.29452e-09	0.203273	2.31252e-08	0.207849	3.78454e-08	0.206797	2.01847e-08	0.203229	3.97438e-09	0.206872	4.10463e-09	0.206834	1.53895e-08	0.207762	4.18341e-08
0.20746	-9.07493e-10	0.203915	2.30101e-08	0.208453	3.78087e-08	0.207443	2.01346e-08	0.203833	1.79816e-09	0.207478	5.81418e-09	0.207478	1.13524e-08	0.208368	4.207e-08
0.208064	3.04782e-10	0.204527	2.4014e-08	0.209103	3.80097e-08	0.208057	2.04065e-08	0.204484	2.96989e-09	0.208123	4.04596e-09	0.208083	1.4408e-08	0.209017	4.21591e-08
0.208712	2.51889e-10	0.205167	2.33798e-08	0.209707	3.86925e-08	0.208697	2.00577e-08	0.205086	2.44651e-09	0.208728	4.68755e-09	0.208732	1.43108e-08	0.209624	4.17144e-08
0.209317	-2.7107e-10	0.205783	2.25047e-08	0.210349	3.99185e-08	0.209305	2.01629e-08	0.205727	1.98178e-09	0.209377	4.82101e-09	0.209334	1.40217e-08	0.210268	4.19529e-08
0.209962	3.60644e-10	0.206423	2.33958e-08	0.210962	3.69746e-08	0.209948	2.04105e-08	0.20634	2.50835e-09	0.209986	4.83959e-09	0.209977	1.4443e-08	0.210877	4.24349e-08
0.210569	2.87473e-10	0.207032	2.33867e-08	0.211611	3.82911e-08	0.210553	2.04529e-08	0.206985	2.53979e-09	0.210628	4.7403e-09	0.210587	1.47229e-08	0.211522	4.24954e-08
0.211217	3.1693e-10	0.207675	2.35093e-08	0.212219	3.87705e-08	0.211201	2.11543e-08	0.207593	2.63935e-09	0.211233	4.75521e-09	0.211232	1.52086e-08	0.212129	4.31029e-08
0.211827	4.30632e-10	0.208286	2.35433e-08	0.212862	3.87475e-08	0.21181	2.01268e-08	0.208241	2.58213e-09	0.21188	4.89085e-09	0.211839	1.50373e-08	0.212771	4.2394e-08
0.212471	1.24191e-09	0.208926	2.34531e-08	0.213469	3.85864e-08	0.212461	2.12608e-08	0.208848	2.53626e-09	0.212489	4.94893e-09	0.212448	1.49446e-08	0.213379	4.379e-08
0.213076	-1.13904e-10	0.209535	2.3497e-08	0.214113	3.88088e-08	0.213067	2.06461e-08	0.209495	2.48468e-09	0.213135	5.04476e-09	0.213091	1.48579e-08	0.214022	4.3332e-08
0.213722	7.87234e-10	0.210181	2.37533e-08	0.214722	3.89444e-08	0.213711	2.01941e-08	0.210104	2.69467e-09	0.213744	4.7621e-09	0.213704	1.45148e-08	0.214633	4.30411e-08
0.214329	4.31657e-11	0.210786	2.36881e-08	0.215375	3.89139e-08	0.214321	2.04386e-08	0.210748	4.43047e-09	0.214388	2.71031e-09	0.214345	1.67235e-08	0.215243	4.29683e-08
0.214942	3.30722e-10	0.211435	2.29411e-08	0.215969	3.98919e-08	0.214968	2.07135e-08	0.211352	1.5071e-09	0.214998	4.94269e-09	0.214954	1.38608e-08	0.215887	4.36445e-08
0.215584	2.95043e-10	0.212043	2.51476e-08	0.216611	3.90238e-08	0.215572	2.06066e-08	0.211998	2.43537e-09	0.215638	4.82781e-09	0.215598	1.47559e-08	0.216499	4.34038e-08
0.216189	3.22068e-10	0.212683	2.38879e-08	0.217222	4.02829e-08	0.216214	2.06867e-08	0.212607	2.5654e-09	0.216255	4.91464e-09	0.216207	1.47141e-08	0.217131	4.35199e-08
0.21684	4.03845e-10	0.213294	2.38535e-08	0.21787	3.937e-08	0.216824	2.05345e-08	0.213251	2.57995e-09	0.216896	5.0222e-09	0.216856	1.441e-08	0.217748	4.33995e-08
0.217441	4.05657e-10	0.213938	2.3931e-08	0.218486	3.94157e-08	0.217465	2.07204e-08	0.213861	2.66935e-09	0.217498	4.91894e-09	0.217454	1.45263e-08	0.218395	4.38693e-08
0.218082	2.9825e-10	0.214543	2.39135e-08	0.219115	3.9485e-08	0.218065	2.08781e-08	0.214468	2.48672e-09	0.218141	4.79813e-09	0.218102	1.46856e-08	0.219003	4.38871e-08
0.218691	4.03607e-10	0.215192	2.40905e-08	0.219735	3.97439e-08	0.218738	2.21685e-08	0.215114	2.58672e-09	0.218762	4.89191e-09	0.218726	1.46636e-08	0.219653	4.52439e-08
0.219347	-1.30415e-11	0.215798	2.41275e-08	0.22038	3.96608e-08	0.219329	2.02167e-08	0.215728	3.00381e-09	0.219399	5.53192e-09	0.219362	1.45856e-08	0.220251	4.35814e-08
0.219951	1.86127e-09	0.216451	2.37163e-08	0.220986	3.97259e-08	0.219944	2.12294e-08	0.216372	2.89116e-09	0.220011	4.54624e-09	0.219965	1.52029e-08	0.220897	4.45392e-08
0.220592	-5.32126e-10	0.217043	2.42368e-08	0.221632	4.00356e-08	0.220589	2.10118e-08	0.21697	2.36003e-09	0.220649	5.50321e-09	0.220609	1.51463e-08	0.221505	4.43501e-08
0.221202	2.31993e-10	0.217687	2.45945e-08	0.222237	3.99733e-08	0.221193	2.09337e-08	0.217616	1.07745e-09	0.221266	4.79274e-09	0.221228	1.25756e-08	0.22215	4.43444e-08
0.221843	4.08542e-10	0.218294	2.52842e-08	0.222847	4.02828e-08	0.221834	2.1045e-08	0.218238	2.51012e-09	0.221904	5.08428e-09	0.221862	1.47341e-08	0.22276	4.45094e-08
0.222456	3.22294e-10	0.218954	2.25146e-08	0.223494	4.2564e-08	0.222447	2.12142e-08	0.218867	2.65613e-09	0.222515	5.05761e-09	0.222474	1.5781e-08	0.223411	4.49919e-08
0.223104	3.16989e-10	0.219556	2.42198e-08	0.224097	3.97105e-08	0.223087	2.12162e-08	0.219483	2.73556e-09	0.223161	4.96166e-09	0.223119	1.56817e-08	0.224013	4.46687e-08
0.223713	3.02589e-10	0.220209	2.44667e-08	0.224743	4.03481e-08	0.223701	2.09643e-08	0.220125	2.73261e-09	0.223771	4.98157e-09	0.22373	1.53712e-08	0.224656	4.46815e-08
0.224353	3.36409e-10	0.22081	2.43499e-08	0.225351	4.03806e-08	0.224342	2.12134e-08	0.220739	2.60407e-09	0.224416	5.11141e-09	0.224375	1.58269e-08	0.225266	4.48544e-08
0.224961	3.66998e-10	0.22146	2.43078e-08	0.225997	4.04242e-08	0.22495	2.1421e-08	0.221386	2.56034e-09	0.225023	5.0079e-09	0.224981	1.63054e-08	0.22591	4.58322e-08
0.225608	7.56979e-10	0.222065	2.45126e-08	0.226606	4.05449e-08	0.225601	2.17075e-08	0.221995	2.6118e-09	0.225668	4.98408e-09	0.225624	1.63374e-08	0.226524	4.54621e-08
0.226214	1.54173e-10	0.222712	2.45446e-08	0.227252	4.08522e-08	0.226211	2.37072e-08	0.222639	2.79471e-09	0.226274	5.12618e-09	0.226233	1.54867e-08	0.227167	4.77006e-08
0.226858	-2.2745e-09	0.223323	2.45282e-08	0.227859	4.0787e-08	0.226852	2.06466e-08	0.223245	1.93876e-09	0.226921	7.47347e-09	0.226875	1.44418e-08	0.227775	4.46218e-08
0.227469	1.64521e-10	0.223966	2.53556e-08	0.228501	4.08261e-08	0.227462	2.15921e-08	0.223894	4.14717e-09	0.22753	3.90118e-09	0.22749	1.65801e-08	0.22842	4.59302e-08
0.228113	3.80623e-10	0.22457	2.44461e-08	0.229107	4.13774e-08	0.22811	2.1466e-08	0.224502	2.03031e-09	0.228174	4.97944e-09	0.228134	1.48007e-08	0.229025	4.54448e-08
0.228717	3.32809e-10	0.225216	2.5472e-08	0.229751	4.11518e-08	0.228715	2.17115e-08	0.225145	2.7225e-09	0.22878	5.04739e-09	0.228735	1.61183e-08	0.229668	4.55216e-08
0.22936	2.09033e-10	0.22582	2.47921e-08	0.230368	4.04582e-08	0.229358	2.1497e-08	0.225753	2.61658e-09	0.229424	5.22095e-09	0.229381	1.58144e-08	0.230278	4.57923e-08
0.22997	6.61278e-10	0.226463	2.5097e-08	0.231006	4.10255e-08	0.229966	2.19641e-08	0.226395	2.99498e-09	0.230035	5.26015e-09	0.22999	1.63448e-08	0.230922	4.62298e-08
0.230616	1.69027e-10	0.227075	2.46747e-08	0.231615	4.12717e-08	0.230615	2.18016e-08	0.227007	2.69873e-09	0.23068	5.18979e-09	0.230639	1.61036e-08	0.231528	4.61151e-08
0.231226	3.96454e-10	0.227722	2.50419e-08	0.232264	4.15821e-08	0.231219	2.16353e-08	0.227652	2.6804e-09	0.231286	5.11339e-09	0.231247	1.61216e-08	0.232173	4.59459e-08
0.231864	1.0276e-09	0.228328	2.48186e-08	0.232865	4.1533e-08	0.231863	2.24267e-08	0.228259	2.89466e-09	0.231896	5.18774e-09	0.23189	1.62238e-08	0.232782	4.64996e-08
0.232476	-2.48945e-10	0.228969	2.49483e-08	0.233512	4.13118e-08	0.232472	2.21152e-08	0.228898	2.95604e-09	0.232538	5.74541e-09	0.232497	1.60418e-08	0.233427	4.65922e-08
0.233119	1.388e-09	0.229575	2.49185e-08	0.234121	4.1916e-08	0.233124	2.18124e-08	0.22951	3.06311e-09	0.233146	4.85362e-09	0.233143	1.57022e-08	0.234043	4.61157e-08
0.233728	-1.3088e-10	0.230187	2.50335e-08	0.234768	4.18929e-08	0.233727	2.19573e-08	0.230148	3.99864e-09	0.233788	5.48084e-09	0.233751	1.76717e-08	0.234681	4.62748e-08
0.234374	3.27885e-10	0.230833	2.5229e-08	0.235378	4.1718e-08	0.234372	2.20462e-08	0.23076	5.7528e-10	0.234397	5.21828e-09	0.234395	1.34262e-08	0.23529	4.64295e-08
0.234985	3.9506e-10	0.231442	2.7108e-08	0.23602	4.1422e-08	0.23498	2.22982e-08	0.231405	2.66532e-09	0.235042	5.21803e-09	0.235009	1.60181e-08	0.235934	4.71228e-08
0.235626	3.52406e-10	0.23208	2.46415e-08	0.236631	4.31532e-08	0.235624	2.20557e-08	0.232016	2.79562e-09	0.235653	5.17439e-09	0.235615	1.62468e-08	0.23654	4.66168e-08
0.236235	3.56603e-10	0.232689	2.52651e-08	0.237274	4.2253e-08	0.236233	2.21034e-08	0.232656	3.0133e-09	0.236298	5.16033e-09	0.23626	1.62246e-08	0.237187	4.67789e-08
0.236878	3.69847e-10	0.233331	2.52685e-08	0.237881	4.21917e-08	0.236876	2.22314e-08	0.233266	3.02778e-09	0.236908	5.40633e-09	0.236867	1.60871e-08	0.23779	4.7174e-08
0.23749	4.06444e-10	0.233943	2.52253e-08	0.238528	4.22534e-08	0.237484	2.23657e-08	0.233912	2.9444e-09	0.237551	5.31313e-09	0.23751	1.64863e-08	0.238437	4.77422e-08
0.238127	3.15249e-10	0.234586	2.5236e-08	0.239137	4.24911e-08	0.23813	2.23335e-08	0.234523	2.92676e-09	0.238154	5.27813e-09	0.238117	1.68063e-08	0.239047	4.75164e-08
0.238738	5.638e-10	0.235198	2.54322e-08	0.239781	4.28261e-08	0.238737	2.13429e-08	0.235168	2.98994e-09	0.238802	5.31383e-09	0.238764	1.64098e-08	0.23969	4.68872e-08
0.23938	3.15645e-09	0.235838	2.53793e-08	0.24039	4.26599e-08	0.239384	2.38873e-08	0.235775	3.96258e-09	0.239414	5.24849e-09	0.239376	1.72183e-08	0.240296	4.85343e-08
0.239991	-1.33424e-09	0.236446	2.53163e-08	0.241035	4.27377e-08	0.239993	2.26288e-08	0.236418	2.42512e-09	0.240058	6.74939e-09	0.240015	1.60713e-08	0.240941	4.84545e-08
0.240632	4.06313e-10	0.237093	2.59542e-08	0.24164	4.28931e-08	0.240639	2.25999e-08	0.237028	3.71629e-09	0.240663	4.75123e-09	0.240626	1.63038e-08	0.241553	4.77631e-08
0.241242	3.21651e-10	0.237703	2.55605e-08	0.242282	4.33914e-08	0.241246	2.27055e-08	0.237672	2.803e-09	0.241308	5.34098e-09	0.24127	1.65859e-08	0.242196	4.79529e-08
0.241886	-2.08819e-10	0.238354	2.53424e-08	0.242892	4.41695e-08	0.241854	2.24215e-08	0.238278	2.46534e-09	0.241915	5.53135e-09	0.241879	1.68616e-08	0.242807	4.81329e-08
0.242497	3.60882e-10	0.238955	2.60959e-08	0.243537	4.22081e-08	0.242498	2.27187e-08	0.238923	2.94915e-09	0.242561	5.5034e-09	0.242525	1.69667e-08	0.243452	4.85244e-08
0.243108	3.75962e-10	0.239599	2.55352e-08	0.244147	4.35559e-08	0.243109	2.25456e-08	0.239534	2.94719e-09	0.243172	5.39366e-09	0.243133	1.73143e-08	0.244059	4.85203e-08
0.243749	3.66402e-10	0.240206	2.58119e-08	0.244791	4.35673e-08	0.243754	2.25022e-08	0.240178	2.98727e-09	0.243818	5.36332e-09	0.243778	1.70618e-08	0.244701	4.85095e-08
0.244359	3.88813e-10	0.240849	2.5667e-08	0.245395	4.36392e-08	0.244361	2.25432e-08	0.240784	3.09695e-09	0.244422	5.51795e-09	0.244384	1.72429e-08	0.24531	4.88389e-08
0.245003	1.06168e-09	0.241461	2.57821e-08	0.246043	4.32596e-08	0.245007	2.31086e-08	0.241431	3.0684e-09	0.245067	5.48426e-09	0.245029	1.71201e-08	0.245919	4.95075e-08
0.24561	1.67966e-11	0.242106	2.57452e-08	0.246651	4.3667e-08	0.24561	2.30831e-08	0.24204	3.0358e-09	0.245676	5.59976e-09	0.245638	1.68746e-08	0.246566	4.94049e-08
0.246258	9.01473e-10	0.242716	2.60319e-08	0.247297	4.39251e-08	0.24626	2.07761e-08	0.242685	3.24156e-09	0.246323	5.27205e-09	0.246281	1.70309e-08	0.247172	4.82178e-08
0.246868	4.39167e-11	0.243361	2.59213e-08	0.247906	4.37321e-08	0.246871	2.28104e-08	0.243298	5.42974e-09	0.24693	3.4201e-09	0.246888	1.82339e-08	0.24782	4.98092e-08
0.247507	3.81386e-10	0.243969	2.56505e-08	0.248513	4.40038e-08	0.247514	2.29383e-08	0.243906	1.992e-09	0.247571	5.56541e-09	0.247534	1.60169e-08	0.248429	4.93404e-08
0.248118	3.96907e-10	0.244613	2.68534e-08	0.249158	4.37906e-08	0.248119	2.28377e-08	0.244549	2.95898e-09	0.248179	5.60237e-09	0.248146	1.73284e-08	0.249072	4.9554e-08
0.248763	3.78239e-10	0.245221	2.6085e-08	0.249768	4.46464e-08	0.248766	2.28449e-08	0.245153	3.2791e-09	0.248821	5.55688e-09	0.248788	1.70845e-08	0.249681	4.92701e-08
0.249371	4.4297e-10	0.245869	2.53097e-08	0.250413	4.57562e-08	0.249372	2.30007e-08	0.245803	3.20832e-09	0.249424	5.82254e-09	0.249396	1.7235e-08	0.250329	4.93972e-08
0.250017	5.0441e-10	0.246474	2.6116e-08	0.251023	4.34054e-08	0.250019	2.32546e-08	0.246413	3.37456e-09	0.250073	5.7659e-09	0.250038	1.75251e-08	0.250937	4.97096e-08
0.250626	3.37219e-10	0.247117	2.62432e-08	0.251665	4.44073e-08	0.25063	2.30872e-08	0.247056	3.12656e-09	0.250685	5.66204e-09	0.25065	1.76807e-08	0.251582	4.94254e-08
0.251272	4.21834e-10	0.247725	2.63746e-08	0.25227	4.4617e-08	0.251275	2.34448e-08	0.247665	3.28869e-09	0.251329	5.71364e-09	0.251296	1.74622e-08	0.252187	4.97954e-08
0.25188	7.31695e-10	0.248371	2.64981e-08	0.25292	4.45859e-08	0.251882	2.31156e-08	0.24831	3.75345e-09	0.251937	6.08852e-09	0.251903	1.75196e-08	0.252833	4.98606e-08
0.252523	1.80738e-09	0.248979	2.60136e-08	0.253525	4.46002e-08	0.252525	2.37986e-08	0.248919	3.53589e-09	0.252583	5.4119e-09	0.252547	1.79135e-08	0.253443	5.07263e-08
0.253127	-5.10299e-10	0.249624	2.65068e-08	0.254169	4.49021e-08	0.253134	2.36207e-08	0.249562	3.08589e-09	0.253191	6.43828e-09	0.253155	1.76625e-08	0.254083	5.22048e-08
0.253775	2.89714e-10	0.250235	2.65211e-08	0.25478	4.49761e-08	0.25378	2.28094e-08	0.250174	3.31354e-09	0.253835	5.43178e-09	0.253803	1.64411e-08	0.254694	4.8582e-08
0.254386	3.35205e-10	0.25084	2.6665e-08	0.255424	4.47179e-08	0.254389	2.31365e-08	0.250814	3.30126e-09	0.254447	5.86671e-09	0.25441	1.81087e-08	0.25534	5.03434e-08
0.255032	4.15862e-10	0.251487	2.57418e-08	0.256029	4.63196e-08	0.255033	2.34384e-08	0.251424	3.48774e-09	0.255092	5.89912e-09	0.255054	1.75335e-08	0.255948	5.05958e-08
0.255639	4.04561e-10	0.252096	2.7538e-08	0.256673	4.4923e-08	0.255643	2.32685e-08	0.252069	3.37133e-09	0.2557	5.85363e-09	0.255663	1.77579e-08	0.256592	5.03103e-08
0.256284	4.02236e-10	0.252741	2.66243e-08	0.257282	4.62052e-08	0.256284	2.32235e-08	0.252677	3.44388e-09	0.25634	5.8313e-09	0.256304	1.76728e-08	0.257199	5.02806e-08
0.25689	4.37868e-10	0.253347	2.65649e-08	0.257927	4.52067e-08	0.256891	2.33279e-08	0.253319	3.458e-09	0.25695	5.97541e-09	0.256914	1.77535e-08	0.257843	5.04019e-08
0.257536	3.8259e-10	0.253989	2.66099e-08	0.258537	4.53321e-08	0.257538	2.35355e-08	0.253927	3.29533e-09	0.257593	5.91938e-09	0.257559	1.81159e-08	0.258453	5.10035e-08
0.258146	7.72715e-10	0.254601	2.67521e-08	0.259182	4.55412e-08	0.258146	2.35751e-08	0.254574	3.14642e-09	0.258205	5.80761e-09	0.258171	1.83155e-08	0.259097	5.06947e-08
0.25879	2.26009e-10	0.255248	2.68558e-08	0.259792	4.56826e-08	0.258791	2.48654e-08	0.255182	3.15927e-09	0.258848	5.88262e-09	0.258812	1.79023e-08	0.259707	5.12703e-08
0.259401	-1.7844e-09	0.255856	2.67609e-08	0.260437	4.56587e-08	0.259399	2.29454e-08	0.255823	2.70123e-09	0.259455	8.32031e-09	0.259421	1.79115e-08	0.26035	5.11413e-08
0.260042	2.75528e-10	0.2565	2.67209e-08	0.261046	4.56449e-08	0.260045	2.40388e-08	0.25643	4.50188e-09	0.26006	4.50596e-09	0.260064	1.85764e-08	0.260955	5.22601e-08
0.26065	3.90983e-10	0.257109	2.68063e-08	0.261685	4.58144e-08	0.260651	2.35427e-08	0.257074	2.69429e-09	0.260707	5.87118e-09	0.260675	1.79212e-08	0.261599	5.12423e-08
0.261296	3.55411e-10	0.257753	2.74364e-08	0.262297	4.60066e-08	0.261292	2.37971e-08	0.257684	3.09447e-09	0.261315	5.89626e-09	0.261321	1.61582e-08	0.262209	5.13663e-08
0.261903	2.49887e-10	0.25836	2.91287e-08	0.262944	4.61089e-08	0.261904	2.35793e-08	0.258328	3.0285e-09	0.261959	6.01016e-09	0.261928	1.78608e-08	0.262852	5.2186e-08
0.262516	7.66528e-10	0.259005	2.57638e-08	0.263552	4.80603e-08	0.26255	2.39837e-08	0.258936	3.554e-09	0.262571	6.00224e-09	0.262535	1.8453e-08	0.263462	5.29766e-08
0.263158	2.40517e-10	0.259617	2.70944e-08	0.264194	4.5942e-08	0.263158	2.39662e-08	0.259577	3.13085e-09	0.263214	6.00734e-09	0.26318	1.86228e-08	0.264103	5.17292e-08
0.263764	4.60076e-10	0.260256	2.73264e-08	0.264808	4.65286e-08	0.263803	2.35157e-08	0.260187	3.22287e-09	0.263825	5.90587e-09	0.263788	1.83689e-08	0.264716	5.17271e-08
0.264409	4.73356e-10	0.260868	2.71745e-08	0.265447	4.64927e-08	0.26441	2.38812e-08	0.26083	3.40039e-09	0.264466	6.24154e-09	0.264431	1.85153e-08	0.265356	5.20775e-08
0.265017	-4.90308e-11	0.261511	2.71026e-08	0.266056	4.63423e-08	0.265051	2.42367e-08	0.261438	3.2776e-09	0.265073	6.80238e-09	0.265041	1.85595e-08	0.265967	5.28433e-08
0.265659	1.26441e-09	0.262121	2.72593e-08	0.2667	4.68134e-08	0.26566	2.43692e-08	0.262088	3.40253e-09	0.265718	5.84017e-09	0.265683	1.8726e-08	0.266616	5.23955e-08
0.266272	-7.86781e-13	0.262763	2.74111e-08	0.267312	4.68238e-08	0.266307	2.62609e-08	0.262694	3.20989e-09	0.266328	6.41775e-09	0.266292	1.91015e-08	0.267219	5.33507e-08
0.266916	2.84624e-10	0.263371	2.72842e-08	0.267953	4.65023e-08	0.266914	2.34474e-08	0.263333	1.64393e-09	0.266973	6.00973e-09	0.266936	1.76816e-08	0.267825	5.22818e-08
0.26752	4.36401e-10	0.264013	2.81981e-08	0.268561	4.68216e-08	0.267522	2.42072e-08	0.263944	3.51318e-09	0.267584	6.06935e-09	0.267545	1.95215e-08	0.268473	5.30404e-08
0.268166	3.82352e-10	0.264623	2.711e-08	0.269205	4.74768e-08	0.268165	2.40705e-08	0.264555	3.12294e-09	0.268224	5.94947e-09	0.268189	1.85037e-08	0.269084	5.2692e-08
0.268776	3.9171e-10	0.265266	2.83689e-08	0.269813	4.72496e-08	0.268777	2.40512e-08	0.265203	3.37301e-09	0.268833	5.95579e-09	0.268799	1.86058e-08	0.269727	5.3212e-08
0.269419	3.42202e-10	0.265874	2.74785e-08	0.270462	4.56849e-08	0.269418	2.41613e-08	0.265807	3.4382e-09	0.269478	6.25755e-09	0.269446	1.88477e-08	0.270335	5.31415e-08
0.27003	4.36008e-10	0.266522	2.74524e-08	0.27107	4.71548e-08	0.270033	2.42407e-08	0.266454	3.46422e-09	0.270087	6.19473e-09	0.270053	1.90389e-08	0.270981	5.32324e-08
0.270674	4.26877e-10	0.267131	2.75692e-08	0.271677	4.73205e-08	0.270676	2.4252e-08	0.267063	3.44813e-09	0.270733	6.13525e-09	0.2707	1.90073e-08	0.271585	5.3116e-08
0.271286	5.92089e-10	0.267774	2.76352e-08	0.272319	4.75822e-08	0.271282	2.40455e-08	0.267703	3.50444e-09	0.271339	6.07494e-09	0.271308	1.86872e-08	0.272228	5.30198e-08
0.271924	2.55127e-09	0.268384	2.76939e-08	0.272929	4.74728e-08	0.271927	2.4832e-08	0.268312	4.0423e-09	0.271986	6.24022e-09	0.271952	1.91062e-08	0.272839	5.37522e-08
0.272536	-1.01097e-09	0.269027	2.7547e-08	0.273576	4.75918e-08	0.272536	2.45612e-08	0.268958	3.18745e-09	0.272595	7.87581e-09	0.272561	1.92758e-08	0.273486	5.37258e-08
0.27318	7.09307e-10	0.269636	2.78905e-08	0.274184	4.78024e-08	0.273184	2.33859e-08	0.269567	4.06884e-09	0.273235	5.47719e-09	0.273207	1.93978e-08	0.274096	5.23236e-08
0.273789	2.6294e-10	0.270282	2.79298e-08	0.27483	4.79149e-08	0.273791	2.48528e-08	0.270212	3.93878e-09	0.273845	6.21531e-09	0.273813	2.19039e-08	0.274739	5.44158e-08
0.274438	-8.86083e-11	0.270888	2.79572e-08	0.275437	4.80967e-08	0.274434	2.43456e-08	0.270819	1.88859e-09	0.274491	6.34776e-09	0.274458	1.73022e-08	0.275347	5.37115e-08
0.275046	4.21524e-10	0.271535	3.01249e-08	0.276083	4.76509e-08	0.275045	2.4719e-08	0.271467	3.32414e-09	0.275101	6.30474e-09	0.275066	1.90082e-08	0.275991	5.38306e-08
0.275686	3.88372e-10	0.272141	2.74139e-08	0.276692	4.9087e-08	0.275689	2.45971e-08	0.272075	3.28385e-09	0.275743	6.23027e-09	0.27571	1.94094e-08	0.276601	5.38062e-08
0.276297	4.14884e-10	0.272787	2.80826e-08	0.277335	4.85917e-08	0.276299	2.45136e-08	0.272714	3.3692e-09	0.276352	6.21573e-09	0.276325	1.93963e-08	0.277238	5.3802e-08
0.27694	4.07851e-10	0.273394	2.80284e-08	0.277943	4.87013e-08	0.276938	2.47001e-08	0.273323	3.45252e-09	0.276997	6.33786e-09	0.276964	1.92707e-08	0.277852	5.4626e-08
0.277547	8.06761e-10	0.274005	2.79931e-08	0.27859	4.822e-08	0.277549	2.48563e-08	0.273969	3.41204e-09	0.277603	6.34652e-09	0.277571	1.9472e-08	0.278494	5.44234e-08
0.278193	2.74801e-10	0.274648	2.81769e-08	0.279197	4.85306e-08	0.278198	2.47351e-08	0.274581	3.38027e-09	0.278251	6.64349e-09	0.27822	1.93943e-08	0.279104	5.41019e-08
0.278803	8.2283e-10	0.275256	2.81026e-08	0.279842	4.869e-08	0.278805	2.41495e-08	0.275227	3.45635e-09	0.278862	6.11182e-09	0.278828	1.8811e-08	0.279746	5.45284e-08
0.279445	1.40642e-09	0.2759	2.81996e-08	0.28045	4.86171e-08	0.279449	2.60232e-08	0.275834	5.15538e-09	0.279472	4.21942e-09	0.279469	1.95987e-08	0.280356	5.5285e-08
0.280053	-2.27118e-10	0.27651	2.81186e-08	0.281092	4.86944e-08	0.280055	2.49516e-08	0.276475	2.7333e-09	0.280112	6.41657e-09	0.280076	1.91486e-08	0.280996	5.49664e-08
0.280699	4.34351e-10	0.277155	2.87263e-08	0.281702	4.89505e-08	0.280701	2.48463e-08	0.277084	3.84868e-09	0.280722	6.41084e-09	0.280725	1.97973e-08	0.281608	5.23146e-08
0.281304	4.22561e-10	0.277764	2.84059e-08	0.282348	4.92903e-08	0.281312	2.49373e-08	0.277728	3.13734e-09	0.281367	6.31572e-09	0.281332	1.9595e-08	0.282251	5.51579e-08
0.281953	4.69327e-10	0.278414	2.73977e-08	0.282957	5.07045e-08	0.281957	2.49206e-08	0.278339	3.64599e-09	0.281979	6.4559e-09	0.281979	2.00349e-08	0.282861	5.58459e-08
0.28256	5.68628e-10	0.279018	2.8364e-08	0.283597	4.81619e-08	0.282566	2.52876e-08	0.278983	3.64642e-09	0.282623	6.48438e-09	0.282587	2.017e-08	0.283506	5.58909e-08
0.283209	3.46577e-10	0.279663	2.83118e-08	0.284207	4.93682e-08	0.283206	2.50501e-08	0.279595	3.5153e-09	0.283226	6.33227e-09	0.283237	2.00065e-08	0.284116	5.5701e-08
0.28381	4.74727e-10	0.280269	2.86105e-08	0.284852	4.93917e-08	0.283812	2.49623e-08	0.280236	3.76236e-09	0.28387	6.39563e-09	0.283842	1.97758e-08	0.284755	5.54779e-08
0.284456	9.48775e-10	0.280914	2.86713e-08	0.285459	4.92205e-08	0.284423	2.55071e-08	0.280846	4.10571e-09	0.284487	6.55675e-09	0.284482	1.99942e-08	0.285366	5.59541e-08
0.285065	1.15718e-09	0.28152	2.82725e-08	0.286106	4.93505e-08	0.285064	2.56843e-08	0.281488	3.55951e-09	0.285128	5.93971e-09	0.285092	1.98655e-08	0.286011	5.55231e-08
0.28571	-6.12736e-11	0.282166	2.88669e-08	0.286714	4.95823e-08	0.285669	2.65677e-08	0.282096	3.71459e-09	0.285738	7.33761e-09	0.285738	1.99148e-08	0.286618	5.71303e-08
0.28632	7.51007e-10	0.282776	2.86554e-08	0.287358	4.96737e-08	0.286316	2.38838e-08	0.282742	4.04192e-09	0.286381	6.06152e-09	0.286346	1.91602e-08	0.287261	5.6211e-08
0.286965	2.47359e-10	0.283419	2.87014e-08	0.287966	4.94622e-08	0.286928	2.52947e-08	0.283351	5.82585e-09	0.286988	6.56699e-09	0.28699	2.1191e-08	0.287871	5.75126e-08
0.287569	4.54986e-10	0.284029	2.81803e-08	0.288613	5.04465e-08	0.287572	2.55704e-08	0.283995	2.6495e-09	0.287631	6.60653e-09	0.287594	1.94147e-08	0.288512	5.68199e-08
0.288212	4.65226e-10	0.284669	2.98206e-08	0.289217	4.99162e-08	0.288178	2.53823e-08	0.2846	3.56028e-09	0.288243	6.54778e-09	0.288242	2.00021e-08	0.289124	5.66548e-08
0.288825	4.36246e-10	0.285279	2.88556e-08	0.289864	5.05845e-08	0.288823	2.52833e-08	0.285248	3.58536e-09	0.288888	6.53862e-09	0.288852	1.98213e-08	0.28977	5.69725e-08
0.289431	4.69363e-10	0.285923	2.87701e-08	0.290472	5.13745e-08	0.289431	2.53889e-08	0.285856	3.64707e-09	0.289493	6.55676e-09	0.289495	1.98403e-08	0.290377	5.8021e-08
0.290078	4.71091e-10	0.286534	2.88199e-08	0.291115	4.96537e-08	0.290079	2.56123e-08	0.286503	3.70634e-09	0.290143	6.63745e-09	0.290105	2.02198e-08	0.290987	5.74857e-08
0.290687	4.29738e-10	0.28718	2.88601e-08	0.291726	5.02701e-08	0.290687	2.5499e-08	0.287106	3.61019e-09	0.29075	6.63838e-09	0.290745	1.99129e-08	0.291627	5.70067e-08
0.29133	4.54867e-10	0.287788	2.90928e-08	0.292367	5.04846e-08	0.291331	2.61087e-08	0.287715	3.59784e-09	0.291397	6.6803e-09	0.291358	2.00122e-08	0.292237	5.68963e-08
0.291941	-5.90551e-10	0.288429	2.9006e-08	0.292979	5.04607e-08	0.29194	2.56751e-08	0.288358	3.71305e-09	0.292003	8.74969e-09	0.291997	1.98755e-08	0.292882	5.81351e-08
0.292583	1.90513e-09	0.289039	2.90116e-08	0.29362	5.04989e-08	0.292585	2.6465e-08	0.288969	4.31058e-09	0.292647	4.95712e-09	0.292609	2.01663e-08	0.293496	5.83332e-08
0.29319	-2.45702e-10	0.289685	2.91124e-08	0.29423	5.06495e-08	0.293194	2.60827e-08	0.289615	3.34966e-09	0.293259	6.67039e-09	0.293251	1.98543e-08	0.294139	5.94929e-08
0.293839	4.02081e-10	0.290296	2.93409e-08	0.294873	5.07641e-08	0.293841	2.56516e-08	0.290226	3.25289e-09	0.293904	6.60321e-09	0.293866	1.74065e-08	0.294744	5.77088e-08
0.294444	2.71714e-10	0.290933	3.05552e-08	0.295483	5.06025e-08	0.294448	2.58948e-08	0.290867	3.23478e-09	0.294514	6.77989e-09	0.294468	2.00133e-08	0.295387	5.851e-08
0.29509	7.84218e-10	0.291544	2.83485e-08	0.296127	5.1723e-08	0.295091	2.61525e-08	0.291474	4.11031e-09	0.295158	6.81806e-09	0.295112	2.02481e-08	0.296	5.84317e-08
0.295696	3.15571e-10	0.292188	2.94189e-08	0.296735	5.09959e-08	0.295698	2.63188e-08	0.292118	3.50646e-09	0.295764	6.80145e-09	0.295721	1.9949e-08	0.296641	5.87177e-08
0.296341	5.11205e-10	0.292798	2.9543e-08	0.297379	5.17369e-08	0.296339	2.55957e-08	0.292728	3.68868e-09	0.296408	6.69993e-09	0.296368	2.00731e-08	0.297252	5.87855e-08
0.296951	4.51601e-10	0.293442	2.94725e-08	0.297987	5.11071e-08	0.296952	2.61e-08	0.293371	3.77911e-09	0.297016	6.72802e-09	0.29697	2.0549e-08	0.297901	5.89365e-08
0.297591	4.68147e-10	0.294054	2.93122e-08	0.298632	5.10388e-08	0.297594	2.64699e-08	0.293982	3.85995e-09	0.297667	7.54018e-09	0.297618	2.03534e-08	0.29851	5.8745e-08
0.298203	9.75823e-10	0.294701	2.94794e-08	0.29924	5.14712e-08	0.298205	2.62304e-08	0.294628	3.69421e-09	0.298275	6.48509e-09	0.298226	2.0497e-08	0.299151	5.90615e-08
0.298848	2.06339e-10	0.295307	2.95423e-08	0.299879	5.13553e-08	0.298848	2.73887e-08	0.295237	3.76265e-09	0.298919	7.13699e-09	0.29887	2.06272e-08	0.299759	5.92672e-08
0.299458	-2.07167e-09	0.295947	2.95268e-08	0.30049	5.11743e-08	0.299453	2.59798e-08	0.295875	2.8033e-09	0.299526	6.64024e-09	0.299479	2.00237e-08	0.300406	5.94153e-08
0.300098	2.91193e-10	0.296556	2.99613e-08	0.301134	5.15538e-08	0.300099	2.68543e-08	0.296487	5.40329e-09	0.300171	6.8869e-09	0.300119	2.12197e-08	0.301016	5.98527e-08
0.300708	4.70579e-10	0.297203	2.95775e-08	0.301747	5.16333e-08	0.300708	2.62439e-08	0.297126	2.97e-09	0.300778	6.83165e-09	0.300726	2.0745e-08	0.301663	6.0672e-08
0.301354	4.88615e-10	0.297811	3.01217e-08	0.302389	5.18152e-08	0.301351	2.62772e-08	0.297735	3.79506e-09	0.301388	6.8123e-09	0.301374	1.99634e-08	0.302266	5.8597e-08
0.301962	5.01883e-10	0.298453	3.09197e-08	0.302999	5.09164e-08	0.301961	2.63689e-08	0.298384	3.84212e-09	0.302032	6.89509e-09	0.301984	2.07638e-08	0.302913	5.93576e-08
0.302609	4.53961e-10	0.299065	2.90829e-08	0.303603	5.38193e-08	0.302603	2.66271e-08	0.298989	3.93924e-09	0.302639	6.91338e-09	0.302626	2.14374e-08	0.303523	5.93405e-08
0.303215	5.09977e-10	0.299708	2.98137e-08	0.304245	5.2114e-08	0.303214	2.64404e-08	0.299631	3.96312e-09	0.30328	6.8778e-09	0.303235	2.10625e-08	0.304165	5.90489e-08
0.303857	4.66549e-10	0.300319	2.99689e-08	0.304854	5.22904e-08	0.303821	2.65578e-08	0.300239	3.92456e-09	0.30389	6.74136e-09	0.303881	2.11945e-08	0.304773	5.95392e-08
0.304465	1.47402e-09	0.300925	2.98816e-08	0.305502	5.22633e-08	0.304464	2.67092e-08	0.300886	4.43237e-09	0.304534	6.92652e-09	0.304488	2.09396e-08	0.305424	5.95033e-08
0.305109	-3.48103e-10	0.301572	2.98471e-08	0.306112	5.23602e-08	0.305075	2.68475e-08	0.301492	3.70902e-09	0.305143	8.84631e-09	0.305136	2.07909e-08	0.306031	5.94486e-08
0.305722	1.65485e-09	0.30218	3.00619e-08	0.306754	5.26447e-08	0.305723	2.65079e-08	0.302139	4.3308e-09	0.305789	6.03067e-09	0.305743	2.11549e-08	0.306673	5.97233e-08
0.306365	-1.10292e-10	0.302824	3.01369e-08	0.307363	5.26771e-08	0.306328	2.902e-08	0.302738	4.21438e-09	0.306398	6.72783e-09	0.306391	2.27565e-08	0.307279	6.08383e-08
0.306977	-1.07932e-10	0.303432	2.97803e-08	0.308006	5.25555e-08	0.306972	2.63973e-08	0.303385	1.57646e-09	0.307037	6.84992e-09	0.306999	2.0207e-08	0.307924	6.05359e-08
0.30762	4.50385e-10	0.304077	3.14224e-08	0.308614	5.28212e-08	0.307578	2.6884e-08	0.303996	3.98954e-09	0.307651	6.96398e-09	0.307644	2.16963e-08	0.308538	5.93892e-08
0.308231	4.76301e-10	0.304683	2.99447e-08	0.309258	5.31741e-08	0.308225	2.66113e-08	0.304638	3.84142e-09	0.308295	6.85052e-09	0.308251	2.11342e-08	0.309175	6.01639e-08
0.308872	5.17404e-10	0.30533	3.07518e-08	0.309869	5.31584e-08	0.308834	2.67144e-08	0.305247	3.83843e-09	0.308903	6.84509e-09	0.308895	2.13753e-08	0.309783	6.05411e-08
0.309483	4.93336e-10	0.305941	3.01656e-08	0.310516	5.14829e-08	0.309478	2.69237e-08	0.305896	3.96602e-09	0.309552	7.02959e-09	0.309501	2.11762e-08	0.310431	6.08893e-08
0.310133	4.32134e-10	0.306584	3.0207e-08	0.311121	5.30237e-08	0.31009	2.69324e-08	0.306503	3.8844e-09	0.310159	7.16816e-09	0.31015	2.09594e-08	0.311038	6.07357e-08
0.310737	5.2439e-10	0.307189	3.03625e-08	0.311768	5.33855e-08	0.310734	2.68127e-08	0.307148	3.85776e-09	0.310804	7.48214e-09	0.310758	2.11725e-08	0.311681	6.05948e-08
0.311381	7.1826e-10	0.307836	3.04781e-08	0.312372	5.33061e-08	0.311336	2.67507e-08	0.307755	3.87225e-09	0.311409	6.72295e-09	0.311402	2.13833e-08	0.312291	6.12933e-08
0.311991	3.36788e-09	0.308441	3.03305e-08	0.313021	5.32863e-08	0.311981	2.73434e-08	0.308399	5.05359e-09	0.312057	5.35165e-09	0.312011	2.15605e-08	0.312936	6.13967e-08
0.312599	-1.3052e-09	0.309085	3.04161e-08	0.313626	5.33023e-08	0.312593	2.71373e-08	0.309005	3.4493e-09	0.312662	7.09987e-09	0.312656	2.13817e-08	0.313544	6.14153e-08
0.313245	3.65448e-10	0.309699	3.04935e-08	0.314273	5.3746e-08	0.313242	2.52391e-08	0.309655	4.76154e-09	0.313306	7.12351e-09	0.313265	2.17742e-08	0.314187	6.03739e-08
0.313852	4.76956e-10	0.31034	3.06045e-08	0.314881	5.37364e-08	0.313849	2.7179e-08	0.310263	3.59516e-09	0.313914	7.05698e-09	0.313873	2.40565e-08	0.314798	6.23804e-08
0.314497	3.33345e-10	0.310953	3.04137e-08	0.315521	5.47521e-08	0.314493	2.72506e-08	0.310911	3.75116e-09	0.314561	7.17323e-09	0.314517	2.05881e-08	0.315442	6.17491e-08
0.315106	6.73473e-10	0.31159	3.2555e-08	0.316131	5.35146e-08	0.3151	2.75321e-08	0.311516	4.31018e-09	0.315164	7.27727e-09	0.315125	2.18468e-08	0.316051	6.20387e-08
0.315746	4.29642e-10	0.3122	3.02955e-08	0.316774	5.48391e-08	0.315747	2.7405e-08	0.312122	4.02783e-09	0.315812	7.22519e-09	0.315761	2.19529e-08	0.316695	6.17751e-08
0.316359	5.77855e-10	0.312846	3.07523e-08	0.317385	5.40396e-08	0.316352	2.72522e-08	0.312768	4.10697e-09	0.316419	7.18716e-09	0.316377	2.17114e-08	0.317303	6.2095e-08
0.317003	1.06406e-09	0.313455	3.10009e-08	0.318029	5.39268e-08	0.317001	2.77902e-08	0.313378	4.16236e-09	0.317061	7.27408e-09	0.317018	2.16064e-08	0.317947	6.24537e-08
0.317616	9.05907e-10	0.314101	3.05603e-08	0.318639	5.42331e-08	0.31761	2.76802e-08	0.314022	4.07691e-09	0.317674	6.59306e-09	0.317633	2.13791e-08	0.318555	6.21465e-08
0.318257	1.56987e-10	0.314708	3.10484e-08	0.319283	5.46149e-08	0.318252	2.73414e-08	0.314632	4.04998e-09	0.318316	8.17379e-09	0.318274	2.17275e-08	0.319198	6.21381e-08
0.318867	1.07018e-09	0.315352	3.09811e-08	0.319894	5.46181e-08	0.318859	2.71561e-08	0.315276	4.27688e-09	0.318926	6.71001e-09	0.318883	2.14888e-08	0.319807	6.24918e-08
0.319508	1.9666e-10	0.315959	3.08309e-08	0.320533	5.4209e-08	0.319503	2.86735e-08	0.315887	6.71849e-09	0.319572	7.2508e-09	0.319526	2.2175e-08	0.32045	6.30383e-08
0.320121	4.53436e-10	0.316602	3.09188e-08	0.321144	5.48356e-08	0.32011	2.78696e-08	0.316528	2.80167e-09	0.320176	7.32983e-09	0.320135	2.19295e-08	0.321059	6.38115e-08
0.32076	5.01096e-10	0.317212	3.14368e-08	0.32179	5.48472e-08	0.320755	2.76785e-08	0.317137	3.92491e-09	0.320822	7.31895e-09	0.320785	2.17787e-08	0.321701	6.21591e-08
0.321371	5.06794e-10	0.317861	3.11167e-08	0.322399	5.52137e-08	0.321362	2.77034e-08	0.317784	4.06683e-09	0.321431	7.02788e-09	0.321389	2.16109e-08	0.322313	6.31692e-08
0.322012	5.03469e-10	0.31847	2.93112e-08	0.323004	5.73331e-08	0.322008	2.76294e-08	0.31839	4.13042e-09	0.322074	7.11269e-09	0.322034	2.21778e-08	0.322954	6.37739e-08
0.32262	5.16522e-10	0.319109	3.1098e-08	0.323647	5.43965e-08	0.322614	2.79046e-08	0.319033	4.19948e-09	0.322682	7.32903e-09	0.322641	2.19923e-08	0.323568	6.3778e-08
0.323263	5.20039e-10	0.319717	3.11572e-08	0.324257	5.52642e-08	0.323256	2.77501e-08	0.31964	4.37419e-09	0.323327	7.20928e-09	0.323287	2.1826e-08	0.324172	6.34943e-08
0.323874	5.30326e-10	0.320359	3.12326e-08	0.324905	5.5215e-08	0.323866	2.7733e-08	0.320284	4.4603e-09	0.323934	7.37513e-09	0.323893	2.16625e-08	0.324818	6.35913e-08
0.324523	-5.23448e-11	0.320971	3.11884e-08	0.325512	5.50842e-08	0.324509	2.80964e-08	0.320894	4.63707e-09	0.324573	8.76763e-09	0.324537	2.18307e-08	0.325429	6.32865e-08
0.325129	2.23086e-09	0.32162	3.12683e-08	0.326156	5.53179e-08	0.325119	2.84057e-08	0.321541	4.80226e-09	0.325188	5.30938e-09	0.325146	2.19746e-08	0.326073	6.31192e-08
0.32577	-3.56257e-10	0.322226	3.13174e-08	0.326767	5.55848e-08	0.325764	3.02144e-08	0.322151	4.06295e-09	0.325834	7.22295e-09	0.325789	2.2254e-08	0.32668	6.38658e-08
0.32638	4.52864e-10	0.322869	3.14756e-08	0.327407	5.5594e-08	0.326373	2.72599e-08	0.322795	4.688e-09	0.326443	7.26886e-09	0.3264	2.11553e-08	0.327322	6.36609e-08
0.327023	2.96366e-10	0.323473	3.15806e-08	0.328016	5.55557e-08	0.327019	2.82575e-08	0.323401	3.67833e-09	0.327085	7.37164e-09	0.327042	2.31584e-08	0.32793	6.41992e-08
0.327632	8.40664e-10	0.324084	3.11509e-08	0.328661	5.61224e-08	0.327627	2.85099e-08	0.324046	4.25384e-09	0.327695	7.519e-09	0.327649	2.1441e-08	0.328573	6.50487e-08
0.328275	3.05843e-10	0.324732	3.25504e-08	0.329272	5.59781e-08	0.328233	2.88311e-08	0.324657	4.18167e-09	0.328302	7.38984e-09	0.3283	2.23811e-08	0.329183	6.30935e-08
0.328887	5.2954e-10	0.325341	3.17538e-08	0.329915	5.65159e-08	0.328878	2.8199e-08	0.325303	4.14978e-09	0.328948	7.3737e-09	0.328907	2.22321e-08	0.329831	6.44281e-08
0.329532	4.26877e-10	0.325983	3.17191e-08	0.330525	5.66533e-08	0.329525	2.85677e-08	0.325912	4.38484e-09	0.329558	7.48358e-09	0.329554	2.19407e-08	0.330442	6.3834e-08
0.330143	5.34821e-10	0.32659	3.15983e-08	0.331167	5.59923e-08	0.330134	2.84901e-08	0.326556	4.3804e-09	0.330204	8.44154e-09	0.330161	2.24155e-08	0.331086	6.37353e-08
0.330783	8.84855e-10	0.327235	3.17156e-08	0.331776	5.63262e-08	0.330747	2.84981e-08	0.327162	4.32413e-09	0.330809	7.05279e-09	0.330801	2.22272e-08	0.331692	6.41724e-08
0.331393	3.6484e-10	0.327842	3.17466e-08	0.332417	5.63243e-08	0.331383	2.8865e-08	0.327805	4.30121e-09	0.331457	7.89381e-09	0.331415	2.20864e-08	0.332338	6.47927e-08
0.332035	-1.87122e-09	0.328489	3.16743e-08	0.333027	5.59462e-08	0.331994	2.84785e-08	0.328411	3.47806e-09	0.332065	7.39729e-09	0.332056	2.19106e-08	0.332947	6.51284e-08
0.332645	3.80146e-10	0.329096	3.17251e-08	0.333673	5.63818e-08	0.332634	2.92362e-08	0.329026	5.74154e-09	0.332706	7.56879e-09	0.332666	2.26077e-08	0.333592	6.46806e-08
0.333294	5.17893e-10	0.329742	3.19059e-08	0.334283	5.66011e-08	0.333246	2.93979e-08	0.32967	3.48308e-09	0.333316	7.5595e-09	0.333309	2.22901e-08	0.3342	6.61829e-08
0.333898	5.01454e-10	0.33035	3.22784e-08	0.334926	5.66863e-08	0.333891	2.81422e-08	0.33028	4.21027e-09	0.333961	7.54392e-09	0.333918	1.98512e-08	0.334841	6.57476e-08
0.334547	5.40841e-10	0.330991	3.41266e-08	0.335536	5.62172e-08	0.334496	2.86528e-08	0.330921	4.44009e-09	0.334569	7.68265e-09	0.334529	2.24924e-08	0.335453	6.68881e-08
0.335154	4.96507e-10	0.331602	3.09244e-08	0.336177	5.76368e-08	0.335141	2.89578e-08	0.331532	4.61903e-09	0.335216	7.67481e-09	0.335171	2.29154e-08	0.336097	6.56304e-08
0.335795	5.34153e-10	0.332243	3.19344e-08	0.336787	5.70162e-08	0.335748	2.8733e-08	0.332176	4.3883e-09	0.335823	7.69238e-09	0.335816	2.31334e-08	0.336704	6.55022e-08
0.336399	5.23436e-10	0.332859	3.21482e-08	0.337432	5.68458e-08	0.336396	2.88675e-08	0.332784	4.59073e-09	0.336465	7.56848e-09	0.336424	2.27191e-08	0.33735	6.60418e-08
0.337008	9.85754e-10	0.333502	3.20868e-08	0.338041	5.68511e-08	0.337005	2.91116e-08	0.33343	4.99363e-09	0.337073	7.69904e-09	0.337032	2.30455e-08	0.337961	6.58543e-08
0.337657	-1.7091e-10	0.334108	3.20472e-08	0.338681	5.71044e-08	0.337651	2.90015e-08	0.33404	4.27009e-09	0.337721	9.97917e-09	0.337675	2.30489e-08	0.338608	6.56806e-08
0.338264	1.61196e-09	0.334753	3.23381e-08	0.339291	5.73545e-08	0.338262	2.88482e-08	0.334684	4.98562e-09	0.33833	6.51532e-09	0.338286	2.33042e-08	0.339211	6.57901e-08
0.338907	1.89543e-12	0.335361	3.2216e-08	0.339937	5.73128e-08	0.338902	3.02102e-08	0.33529	4.50883e-09	0.338973	7.46006e-09	0.338927	2.41644e-08	0.339854	6.64663e-08
0.339517	3.92795e-11	0.336006	3.2035e-08	0.340541	5.73287e-08	0.339508	2.89505e-08	0.335934	2.24459e-09	0.339577	7.64636e-09	0.339534	2.3128e-08	0.340463	6.63648e-08
0.340164	4.95195e-10	0.336615	3.31671e-08	0.341187	5.75834e-08	0.34016	2.982e-08	0.336541	4.38467e-09	0.340225	7.72803e-09	0.34018	2.40158e-08	0.341114	6.58924e-08
0.340771	5.58519e-10	0.33726	3.22824e-08	0.341798	5.77967e-08	0.340765	2.89322e-08	0.337186	4.37591e-09	0.340832	7.69838e-09	0.340795	2.37185e-08	0.341721	6.80953e-08
0.341415	5.20217e-10	0.337868	3.32413e-08	0.342442	5.76779e-08	0.34141	2.90459e-08	0.337796	4.57242e-09	0.341477	7.55399e-09	0.341436	2.34504e-08	0.342362	6.70545e-08
0.342021	5.73695e-10	0.338512	3.25075e-08	0.343049	5.70211e-08	0.342018	2.91557e-08	0.338442	4.86828e-09	0.342085	7.60274e-09	0.342043	2.34977e-08	0.342973	6.74819e-08
0.342667	5.19609e-10	0.339116	3.24654e-08	0.343697	5.88031e-08	0.342664	2.92082e-08	0.339046	4.61961e-09	0.342731	7.69317e-09	0.342685	2.38382e-08	0.343611	6.73837e-08
0.343276	5.33175e-10	0.33976	3.25595e-08	0.344307	5.81225e-08	0.343268	2.90827e-08	0.339692	4.43135e-09	0.343337	8.21599e-09	0.343297	2.36203e-08	0.344224	6.75522e-08
0.343915	7.30109e-10	0.340369	3.26687e-08	0.344916	5.81793e-08	0.343912	2.90861e-08	0.340301	4.58447e-09	0.343977	7.54516e-09	0.343941	2.34719e-08	0.344873	6.78222e-08
0.344526	2.83139e-09	0.341016	3.26001e-08	0.34556	5.81028e-08	0.344521	2.90951e-08	0.340946	5.2613e-09	0.344592	6.68352e-09	0.344546	2.32915e-08	0.345477	6.77425e-08
0.345176	-8.86703e-10	0.341621	3.25671e-08	0.34617	5.81581e-08	0.345169	2.923e-08	0.341556	4.20457e-09	0.345234	7.70402e-09	0.345196	2.33805e-08	0.346123	6.7605e-08
0.345783	4.91166e-10	0.342269	3.26971e-08	0.346812	5.83868e-08	0.345778	2.81477e-08	0.342198	5.46731e-09	0.34584	7.79377e-09	0.345801	2.38084e-08	0.346726	6.77271e-08
0.346428	5.55003e-10	0.342877	3.27203e-08	0.347421	5.83813e-08	0.346424	3.08586e-08	0.342809	4.5827e-09	0.346483	7.65183e-09	0.346447	2.52395e-08	0.347375	6.84267e-08
0.347036	6.04355e-10	0.343519	3.29975e-08	0.348064	5.83751e-08	0.347028	2.9249e-08	0.343453	4.56395e-09	0.347093	7.67298e-09	0.347055	2.30871e-08	0.347979	6.8144e-08
0.34768	6.82724e-10	0.344129	3.43229e-08	0.348676	5.85744e-08	0.347675	2.94872e-08	0.344059	5.21091e-09	0.347733	7.86401e-09	0.347696	2.42984e-08	0.348628	6.6401e-08
0.348291	4.81832e-10	0.34477	3.26039e-08	0.349315	5.92555e-08	0.348279	2.96092e-08	0.344707	4.77556e-09	0.348342	7.79969e-09	0.348304	2.39357e-08	0.349235	6.79728e-08
0.348933	6.37984e-10	0.345383	3.31872e-08	0.349918	5.98334e-08	0.348927	2.93515e-08	0.345316	4.8538e-09	0.348987	7.71912e-09	0.348949	2.42683e-08	0.34985	6.8339e-08
0.349552	1.08356e-09	0.346028	3.33134e-08	0.350568	5.70561e-08	0.349534	2.96415e-08	0.34596	7.06334e-09	0.349597	7.85764e-09	0.349556	2.43036e-08	0.350484	6.87133e-08
0.350188	6.94406e-10	0.346635	3.28766e-08	0.35118	5.90181e-08	0.350146	2.97738e-08	0.346565	4.82749e-09	0.350237	7.04666e-09	0.350203	2.42451e-08	0.351092	6.86805e-08
0.350801	2.78151e-10	0.34724	3.31955e-08	0.35182	5.91714e-08	0.350784	2.91439e-08	0.347209	4.79233e-09	0.350848	9.02251e-09	0.350809	2.39221e-08	0.35174	6.88706e-08
0.351439	9.63104e-10	0.347885	3.31987e-08	0.35243	5.91918e-08	0.351392	2.98103e-08	0.347819	4.96464e-09	0.35149	7.31857e-09	0.351451	2.40966e-08	0.352349	6.88301e-08
0.352053	6.32346e-10	0.348496	3.31348e-08	0.353078	5.89826e-08	0.352038	3.01524e-08	0.348464	7.3091e-09	0.352094	7.82167e-09	0.352061	2.36921e-08	0.352993	6.92325e-08
0.352696	3.85451e-10	0.349141	3.30702e-08	0.353685	5.95628e-08	0.352649	2.98476e-08	0.349073	3.98681e-09	0.35271	7.99607e-09	0.352703	2.3865e-08	0.353601	6.90732e-08
0.353304	5.63335e-10	0.349749	3.34053e-08	0.354331	5.96594e-08	0.353296	2.76185e-08	0.349716	5.19631e-09	0.353356	7.90319e-09	0.353312	2.37345e-08	0.354247	6.92426e-08
0.353954	5.77343e-10	0.350391	3.32318e-08	0.354939	5.95934e-08	0.353901	2.99157e-08	0.35032	7.24211e-09	0.353966	7.83226e-09	0.353961	2.58216e-08	0.354854	7.10514e-08
0.35456	5.22256e-10	0.350996	3.22668e-08	0.355582	6.06606e-08	0.354547	3.01194e-08	0.350966	5e-09	0.35461	7.99518e-09	0.354562	2.30396e-08	0.355497	7.03574e-08
0.355203	5.37753e-10	0.351643	3.3952e-08	0.356191	5.94341e-08	0.355154	3.00891e-08	0.351573	4.98512e-09	0.355219	8.04521e-09	0.355208	2.42556e-08	0.356107	6.84442e-08
0.355811	5.85127e-10	0.352251	3.32576e-08	0.356837	6.08781e-08	0.355802	2.99089e-08	0.352217	4.8709e-09	0.355864	7.87796e-09	0.355818	2.39538e-08	0.356752	6.93098e-08
0.356456	5.38194e-10	0.352899	3.34364e-08	0.357444	6.00116e-08	0.356408	3.00204e-08	0.352828	4.83533e-09	0.356474	7.93093e-09	0.356462	2.37961e-08	0.357361	7.059e-08
0.35707	6.72293e-10	0.353507	3.33402e-08	0.358087	5.99393e-08	0.357056	3.02104e-08	0.353474	5.14966e-09	0.357111	8.83862e-09	0.357069	2.40787e-08	0.358006	7.07973e-08
0.357711	1.83107e-09	0.354152	3.34166e-08	0.358696	6.00981e-08	0.357661	3.02886e-08	0.35408	5.13873e-09	0.357723	5.61097e-09	0.357714	2.42948e-08	0.358614	7.01365e-08
0.358315	-6.20127e-11	0.354757	3.35307e-08	0.359339	6.04275e-08	0.358305	3.09088e-08	0.354724	5.00544e-09	0.358367	7.86177e-09	0.358321	2.39333e-08	0.359261	7.01186e-08
0.358962	6.61838e-10	0.355402	3.3701e-08	0.359945	6.03573e-08	0.358914	2.98468e-08	0.355328	5.24381e-09	0.358976	7.88387e-09	0.358966	2.4026e-08	0.359865	7.06788e-08
0.359569	1.37961e-10	0.356008	3.36533e-08	0.360592	6.02233e-08	0.359558	3.12213e-08	0.35594	5.05546e-09	0.35962	7.94759e-09	0.359577	2.45419e-08	0.360513	7.08164e-08
0.360177	8.63922e-10	0.356655	3.38012e-08	0.3612	6.02852e-08	0.360166	3.03669e-08	0.356588	4.42135e-09	0.360228	8.11532e-09	0.36022	2.40033e-08	0.361126	7.17962e-08
0.360821	3.88396e-10	0.357265	3.43312e-08	0.361846	6.07018e-08	0.360814	3.04955e-08	0.357196	4.85272e-09	0.360875	8.15647e-09	0.360836	2.2813e-08	0.361767	7.06581e-08
0.36143	6.04916e-10	0.357911	3.38563e-08	0.362453	6.10399e-08	0.361423	3.0227e-08	0.357839	7.41366e-09	0.361484	8.01455e-09	0.361475	2.39003e-08	0.362373	7.18936e-08
0.362071	6.27887e-10	0.358517	3.256e-08	0.363101	6.3306e-08	0.362067	3.07091e-08	0.358446	4.96839e-09	0.36213	8.08191e-09	0.362082	2.42437e-08	0.363018	7.11168e-08
0.362681	5.22482e-10	0.359161	3.37158e-08	0.363705	6.02513e-08	0.362675	3.06259e-08	0.359089	5.00602e-09	0.362736	9.13076e-09	0.362728	2.46489e-08	0.363627	7.07237e-08
0.363322	7.02131e-10	0.359769	3.38813e-08	0.364352	6.11082e-08	0.363316	3.04039e-08	0.359698	5.02682e-09	0.363376	7.65877e-09	0.363335	2.46243e-08	0.36427	7.12632e-08
0.36393	5.4481e-10	0.360417	3.39409e-08	0.364961	6.10426e-08	0.363924	3.06222e-08	0.36034	5.01363e-09	0.363986	8.63645e-09	0.363981	2.40055e-08	0.364879	7.18003e-08
0.36458	-9.94682e-10	0.361024	3.39322e-08	0.365604	6.07209e-08	0.364572	3.06812e-08	0.360955	4.87129e-09	0.364632	7.81428e-09	0.364588	2.39563e-08	0.36552	7.20912e-08
0.365191	1.38974e-09	0.361666	3.39188e-08	0.366215	6.12335e-08	0.365181	3.09699e-08	0.3616	6.12942e-09	0.365241	8.34371e-09	0.365236	2.41119e-08	0.366133	7.16347e-08
0.365835	9.16243e-11	0.362274	3.39741e-08	0.366822	6.16134e-08	0.365828	3.32966e-08	0.362206	4.5032e-09	0.365885	8.28185e-09	0.365844	2.38648e-08	0.366778	7.16845e-08
0.366442	5.5064e-10	0.362919	3.41375e-08	0.367469	6.14994e-08	0.366432	3.00992e-08	0.362856	5.03694e-09	0.366494	8.22556e-09	0.366447	2.2938e-08	0.367387	7.20574e-08
0.367088	6.42204e-10	0.363526	3.49544e-08	0.368076	6.15147e-08	0.367079	3.10585e-08	0.363461	5.02174e-09	0.367138	8.32324e-09	0.367096	2.58393e-08	0.368029	7.249e-08
0.367697	5.63216e-10	0.364171	3.36058e-08	0.368721	6.227e-08	0.367686	3.08698e-08	0.364106	5.24035e-09	0.367746	8.28306e-09	0.367738	2.48423e-08	0.368641	7.44857e-08
0.36834	6.05893e-10	0.364784	3.529e-08	0.369328	6.18453e-08	0.36833	3.08005e-08	0.364715	4.99188e-09	0.368392	8.3142e-09	0.368348	2.53101e-08	0.369281	7.16995e-08
0.368946	6.46698e-10	0.365427	3.42106e-08	0.369981	6.20717e-08	0.368942	3.08276e-08	0.365358	5.13787e-09	0.369001	8.33154e-09	0.368958	2.49069e-08	0.369893	7.27709e-08
0.369591	8.3282e-10	0.366036	3.42183e-08	0.370584	6.16709e-08	0.369586	3.10393e-08	0.365971	5.69159e-09	0.369644	8.5572e-09	0.369601	2.48951e-08	0.37053	7.28241e-08
0.370199	3.654e-10	0.366678	3.42208e-08	0.371226	6.18958e-08	0.370192	3.10607e-08	0.366613	4.75159e-09	0.370257	1.1225e-08	0.370211	2.57691e-08	0.371142	7.30841e-08
0.370844	1.3294e-09	0.367285	3.45094e-08	0.371839	6.21797e-08	0.370836	3.08252e-08	0.367222	7.14519e-09	0.370895	7.31953e-09	0.370856	2.50085e-08	0.371789	7.30386e-08
0.37145	2.96628e-10	0.367933	3.44325e-08	0.372486	6.21259e-08	0.371442	3.15089e-08	0.36787	4.93848e-09	0.371504	8.21974e-09	0.37146	2.52888e-08	0.372397	7.33768e-08
0.372096	-1.47109e-09	0.368541	3.41695e-08	0.373095	6.22038e-08	0.372089	3.12446e-08	0.368475	3.57512e-09	0.372151	8.31538e-09	0.372108	2.51373e-08	0.373039	7.32628e-08
0.372705	4.15123e-10	0.369188	3.46798e-08	0.373733	6.23283e-08	0.372701	3.21654e-08	0.36912	6.14393e-09	0.372757	8.43385e-09	0.372716	2.55751e-08	0.373652	7.30844e-08
0.373348	5.70667e-10	0.369797	3.44919e-08	0.374342	6.23103e-08	0.373311	3.23081e-08	0.369731	4.52573e-09	0.373405	8.30224e-09	0.373352	2.6663e-08	0.374259	7.40501e-08
0.373961	6.30474e-10	0.370438	3.49239e-08	0.374987	6.25178e-08	0.373954	3.11617e-08	0.370377	4.71076e-09	0.374016	8.19323e-09	0.373964	2.3604e-08	0.374905	7.40986e-08
0.374602	4.38893e-10	0.371044	3.72882e-08	0.375594	6.22743e-08	0.374562	3.15546e-08	0.370982	5.2178e-09	0.374655	8.28931e-09	0.374612	2.56002e-08	0.375519	7.38037e-08
0.375207	5.84912e-10	0.37169	3.35901e-08	0.376241	6.35624e-08	0.375204	3.13951e-08	0.371624	7.41062e-09	0.375259	8.45586e-09	0.375221	2.56501e-08	0.376156	7.37511e-08
0.375853	6.25968e-10	0.372303	3.4725e-08	0.376851	6.28034e-08	0.375815	3.13676e-08	0.372236	5.24097e-09	0.375905	8.95526e-09	0.375867	2.57625e-08	0.376767	7.4124e-08
0.376461	6.30677e-10	0.372945	3.48051e-08	0.377492	6.27013e-08	0.37646	3.14853e-08	0.372878	4.84494e-09	0.376514	8.22084e-09	0.376476	2.56241e-08	0.37741	7.43704e-08
0.377105	1.85746e-09	0.373549	3.47532e-08	0.3781	6.27098e-08	0.37707	3.1707e-08	0.373493	5.18295e-09	0.377168	8.0858e-09	0.377123	2.54366e-08	0.378017	7.42101e-08
0.377713	-2.59304e-10	0.374195	3.47392e-08	0.378743	6.29224e-08	0.377716	3.17081e-08	0.374132	7.38568e-09	0.377768	8.41912e-09	0.37773	2.58018e-08	0.378661	7.41009e-08
0.378356	1.49224e-09	0.374808	3.49596e-08	0.379354	6.31636e-08	0.378319	3.15267e-08	0.37474	5.72218e-09	0.37841	8.52175e-09	0.378372	2.56038e-08	0.379267	7.40669e-08
0.378966	1.54781e-10	0.375452	3.5047e-08	0.38	6.32425e-08	0.378966	3.25417e-08	0.375382	5.26934e-09	0.379019	8.40635e-09	0.378984	2.63618e-08	0.379914	7.41687e-08
0.379613	5.28121e-10	0.376055	3.5034e-08	0.38061	6.32198e-08	0.379575	3.17954e-08	0.375993	2.91024e-09	0.379659	8.53975e-09	0.379623	2.54392e-08	0.380525	7.37119e-08
0.380221	7.49898e-10	0.376667	3.56662e-08	0.381253	6.32028e-08	0.380219	3.1584e-08	0.376637	5.75509e-09	0.380273	8.61839e-09	0.380238	2.61048e-08	0.38117	7.40061e-08
0.380864	5.39637e-10	0.377311	3.48999e-08	0.381862	6.38109e-08	0.380826	3.17918e-08	0.377245	5.27811e-09	0.380881	8.56465e-09	0.380878	2.56879e-08	0.381778	7.57836e-08
0.381477	6.52969e-10	0.377919	3.5997e-08	0.3825	6.375e-08	0.381468	3.1876e-08	0.377889	4.97886e-09	0.381527	8.47471e-09	0.381491	2.55639e-08	0.382425	7.48929e-08
0.382115	1.02468e-09	0.378561	3.54935e-08	0.383113	6.24374e-08	0.382078	3.20675e-08	0.378496	7.84327e-09	0.382133	8.61013e-09	0.382133	2.58023e-08	0.383034	7.48112e-08
0.382726	3.50249e-10	0.379172	3.50129e-08	0.383761	6.40574e-08	0.382723	3.19628e-08	0.379143	7.9217e-09	0.382776	7.83105e-09	0.38274	2.60974e-08	0.383676	7.49219e-08
0.383372	6.00076e-10	0.379817	3.55072e-08	0.384369	6.4042e-08	0.383329	3.15445e-08	0.379749	7.4976e-09	0.38339	1.01255e-08	0.383385	2.57011e-08	0.384286	7.51889e-08
0.38398	9.17852e-10	0.380427	3.52857e-08	0.385014	6.39034e-08	0.383974	3.22377e-08	0.380395	7.64805e-09	0.384032	8.1112e-09	0.383995	2.55683e-08	0.384926	7.52063e-08
0.38462	3.7495e-09	0.381073	3.52921e-08	0.385622	6.39146e-08	0.384582	3.21423e-08	0.381001	8.54372e-09	0.38464	8.68709e-09	0.384639	2.58649e-08	0.385534	7.47051e-08
0.385232	-1.1268e-09	0.381676	3.53284e-08	0.386264	6.4301e-08	0.385221	3.22328e-08	0.381646	4.38328e-09	0.385285	8.79759e-09	0.385248	2.62044e-08	0.386178	7.50721e-08
0.385872	5.97465e-10	0.382322	3.54542e-08	0.386872	6.44411e-08	0.385835	3.12125e-08	0.382256	7.771e-09	0.385894	8.86096e-09	0.38589	2.61934e-08	0.386785	7.54109e-08
0.386482	6.11901e-10	0.382932	3.5582e-08	0.387516	6.412e-08	0.386479	3.36227e-08	0.3829	4.71467e-09	0.386539	8.58471e-09	0.386498	2.75647e-08	0.387427	7.61751e-08
0.387087	5.52547e-10	0.383578	3.55034e-08	0.388128	6.48146e-08	0.387087	3.22967e-08	0.383507	7.35562e-09	0.387147	8.73206e-09	0.387145	2.51168e-08	0.388037	7.54695e-08
0.387731	5.77855e-10	0.384183	3.71835e-08	0.388772	6.44136e-08	0.38773	3.23009e-08	0.384155	5.1278e-09	0.387792	8.7986e-09	0.387752	2.59087e-08	0.388681	7.50593e-08
0.388343	5.78678e-10	0.384825	3.53781e-08	0.389379	6.53283e-08	0.388341	3.23341e-08	0.384761	7.39708e-09	0.388398	8.6916e-09	0.388397	2.58299e-08	0.38929	7.74021e-08
0.388986	6.36613e-10	0.385436	3.56342e-08	0.389987	6.57626e-08	0.388986	3.24026e-08	0.385404	5.06359e-09	0.389043	8.92587e-09	0.389002	2.59896e-08	0.389933	7.66884e-08
0.389595	5.85079e-10	0.38608	3.56586e-08	0.390633	6.41161e-08	0.389593	3.27834e-08	0.386012	5.76429e-09	0.389641	9.16494e-09	0.389646	2.58104e-08	0.390543	7.70299e-08
0.390237	1.30429e-09	0.386689	3.56636e-08	0.391237	6.47562e-08	0.390237	3.25892e-08	0.386655	5.2027e-09	0.390293	5.9997e-09	0.390254	2.60846e-08	0.391185	7.66143e-08
0.390848	3.5578e-10	0.387334	3.58791e-08	0.391884	6.50066e-08	0.390846	3.24393e-08	0.387267	5.49526e-09	0.3909	8.66088e-09	0.390901	2.57469e-08	0.391792	7.69358e-08
0.391491	1.16618e-09	0.387939	3.5861e-08	0.392494	6.50709e-08	0.39149	3.25683e-08	0.387911	5.68447e-09	0.391546	8.60895e-09	0.391507	2.57767e-08	0.39244	7.71471e-08
0.392101	7.20024e-12	0.388589	3.57963e-08	0.393139	6.50385e-08	0.392099	3.2981e-08	0.388519	8.44213e-09	0.392156	8.67822e-09	0.392153	2.57067e-08	0.393047	7.77225e-08
0.392747	8.80885e-10	0.389196	3.6088e-08	0.393741	6.53345e-08	0.392739	3.31369e-08	0.389127	3.83819e-09	0.3928	8.83794e-09	0.392761	2.56541e-08	0.393689	7.78076e-08
0.393354	4.86565e-10	0.38984	3.62745e-08	0.394387	6.56417e-08	0.393351	3.11472e-08	0.389775	7.61518e-09	0.39341	8.80923e-09	0.393414	2.5262e-08	0.394295	7.82782e-08
0.393998	6.26767e-10	0.390447	3.6167e-08	0.394998	6.5489e-08	0.393992	3.26392e-08	0.390378	4.9773e-09	0.394052	8.48421e-09	0.394017	2.64246e-08	0.394939	7.85449e-08
0.394605	6.43313e-10	0.391094	3.46192e-08	0.395641	6.67744e-08	0.394603	3.30387e-08	0.391025	7.55937e-09	0.394659	8.56351e-09	0.394657	2.5776e-08	0.395549	7.98429e-08
0.395248	6.30927e-10	0.391702	3.61597e-08	0.396249	6.52757e-08	0.395247	3.2876e-08	0.391631	7.36694e-09	0.395301	9.8658e-09	0.395267	2.62227e-08	0.396159	7.73381e-08
0.395859	6.54495e-10	0.392349	3.60797e-08	0.396894	6.66001e-08	0.395856	3.28532e-08	0.392275	7.25875e-09	0.395911	8.17975e-09	0.395911	2.59753e-08	0.396804	7.90385e-08
0.396505	6.30093e-10	0.392956	3.61905e-08	0.397501	6.6005e-08	0.396502	3.30346e-08	0.392887	4.97023e-09	0.396558	9.09728e-09	0.396523	2.60602e-08	0.397411	7.88792e-08
0.397115	-2.23231e-10	0.3936	3.61998e-08	0.398147	6.56788e-08	0.39711	3.3091e-08	0.393531	7.58173e-09	0.397164	8.08088e-09	0.397167	2.60544e-08	0.398055	7.85692e-08
0.397756	2.24533e-09	0.394204	3.6272e-08	0.398755	6.61471e-08	0.397752	3.30595e-08	0.394138	5.98518e-09	0.397814	8.67535e-09	0.397776	2.61777e-08	0.398664	7.90375e-08
0.398364	-1.93536e-10	0.394851	3.63607e-08	0.399399	6.61784e-08	0.398359	3.3981e-08	0.394778	5.07177e-09	0.398419	8.77738e-09	0.398419	2.62001e-08	0.399309	7.9066e-08
0.39901	6.45518e-10	0.395458	3.63912e-08	0.400013	6.61089e-08	0.398968	3.27667e-08	0.395389	5.5824e-09	0.399065	8.68285e-09	0.399027	2.59774e-08	0.399917	7.91672e-08
0.39962	5.71752e-10	0.396101	3.64604e-08	0.400657	6.60152e-08	0.399611	3.40852e-08	0.396036	7.0238e-09	0.399669	8.67714e-09	0.399637	2.62758e-08	0.400563	7.96523e-08
0.400265	6.18267e-10	0.396715	3.62478e-08	0.401263	6.62163e-08	0.400223	3.32147e-08	0.396645	5.4827e-09	0.400316	8.85493e-09	0.400278	2.6007e-08	0.40117	8.07667e-08
0.400872	6.58917e-10	0.397357	3.7341e-08	0.401908	6.64707e-08	0.400867	3.32922e-08	0.397287	5.28764e-09	0.400927	8.88647e-09	0.400888	2.4505e-08	0.401812	7.99185e-08
0.401514	6.67739e-10	0.397968	3.65788e-08	0.402517	6.6867e-08	0.401474	3.33739e-08	0.397897	5.09688e-09	0.401572	8.74465e-09	0.401533	2.60453e-08	0.402422	8.04342e-08
0.402123	9.18674e-10	0.398612	3.58499e-08	0.40316	6.88931e-08	0.402117	3.34984e-08	0.398541	7.93298e-09	0.40218	8.8896e-09	0.402142	2.61965e-08	0.40307	7.96542e-08
0.40277	4.26161e-10	0.39922	3.65253e-08	0.403769	6.63248e-08	0.402729	3.33942e-08	0.399148	5.32186e-09	0.402826	1.19352e-08	0.402783	2.62873e-08	0.403677	8.01442e-08
0.403375	1.14234e-09	0.399867	3.6689e-08	0.404416	6.68797e-08	0.403373	3.31824e-08	0.3998	7.55848e-09	0.40343	7.58305e-09	0.403394	2.5921e-08	0.404323	8.02051e-08
0.404022	4.46939e-10	0.400474	3.67466e-08	0.405022	6.66962e-08	0.403981	3.34252e-08	0.400404	7.39597e-09	0.404077	8.85431e-09	0.404043	2.61912e-08	0.404932	8.00517e-08
0.40464	-2.19246e-09	0.401116	3.63116e-08	0.405666	6.67649e-08	0.404627	3.36675e-08	0.401052	4.77053e-09	0.404686	9.02354e-09	0.404648	2.62126e-08	0.405579	7.97831e-08
0.405278	4.83453e-10	0.401725	3.68129e-08	0.40627	6.70911e-08	0.405234	3.38768e-08	0.401659	1.00879e-08	0.405329	9.05167e-09	0.405294	2.60168e-08	0.406185	7.96426e-08
0.405881	6.56402e-10	0.402372	3.67923e-08	0.406922	6.72755e-08	0.405875	3.58876e-08	0.402299	4.9618e-09	0.405939	8.95542e-09	0.405898	2.60571e-08	0.406829	8.0243e-08
0.406528	7.06518e-10	0.402977	3.6821e-08	0.407525	6.74465e-08	0.406487	3.29433e-08	0.402911	8.33597e-09	0.406584	8.9725e-09	0.406548	2.52278e-08	0.407435	8.06782e-08
0.407137	6.25956e-10	0.40362	3.83589e-08	0.408175	6.76025e-08	0.40713	3.36981e-08	0.403555	7.92537e-09	0.407192	9.11845e-09	0.407154	2.70523e-08	0.408083	8.02414e-08
0.407747	5.83386e-10	0.404233	3.62373e-08	0.408784	6.79958e-08	0.40774	3.35652e-08	0.404165	7.73619e-09	0.407838	9.20269e-09	0.407799	2.61782e-08	0.408692	8.12115e-08
0.408393	7.00915e-10	0.404838	3.75777e-08	0.409427	6.78042e-08	0.408387	3.37011e-08	0.404812	7.83583e-09	0.408444	9.72636e-09	0.408409	2.59717e-08	0.409338	8.03297e-08
0.409003	6.60503e-10	0.405487	3.69843e-08	0.410039	6.66412e-08	0.408996	3.36815e-08	0.405418	7.73616e-09	0.409089	8.87169e-09	0.409052	2.57133e-08	0.409946	8.0403e-08
0.409637	1.44174e-09	0.406093	3.69619e-08	0.410683	6.76316e-08	0.409638	3.39517e-08	0.406063	8.0224e-09	0.409702	9.20986e-09	0.40966	2.60396e-08	0.410587	7.99532e-08
0.410253	1.11008e-10	0.406738	3.70794e-08	0.41129	6.78576e-08	0.410246	3.37605e-08	0.406674	7.7922e-09	0.410345	9.19652e-09	0.410304	2.60737e-08	0.411199	8.02477e-08
0.410898	1.53009e-09	0.407347	3.71136e-08	0.411934	6.81452e-08	0.410892	3.36539e-08	0.407316	8.43692e-09	0.410955	9.14775e-09	0.41091	2.60406e-08	0.411841	8.03008e-08
0.411509	2.51162e-10	0.407997	3.71401e-08	0.412544	6.81658e-08	0.411504	3.40727e-08	0.407926	8.20365e-09	0.411596	9.08828e-09	0.411556	2.6181e-08	0.412451	8.12145e-08
0.41215	4.233e-10	0.408604	3.71716e-08	0.413187	6.79854e-08	0.412143	3.41006e-08	0.408573	2.50685e-09	0.412206	9.08656e-09	0.412164	2.66483e-08	0.413097	8.09567e-08
0.412759	7.96926e-10	0.409247	3.72841e-08	0.413795	6.80911e-08	0.412756	3.4494e-08	0.409179	8.08361e-09	0.412847	9.39568e-09	0.412813	2.73128e-08	0.413706	8.09315e-08
0.413404	6.20246e-10	0.409859	3.7355e-08	0.414438	6.83303e-08	0.413394	3.47999e-08	0.40982	7.67319e-09	0.41346	9.3382e-09	0.413413	2.90306e-08	0.414351	8.17131e-08
0.414013	7.96413e-10	0.410501	3.78367e-08	0.415044	6.83942e-08	0.414003	3.36899e-08	0.410432	8.08647e-09	0.414096	9.22051e-09	0.41406	2.50783e-08	0.414954	8.23632e-08
0.414661	1.02438e-09	0.411106	4.01655e-08	0.41566	6.79611e-08	0.414655	3.41449e-08	0.411078	8.15867e-09	0.414705	9.22329e-09	0.414668	2.67133e-08	0.415602	8.11623e-08
0.415265	4.23646e-10	0.411753	3.63398e-08	0.416302	6.98584e-08	0.415265	3.40397e-08	0.411684	8.05855e-09	0.415352	8.04082e-09	0.415316	2.70049e-08	0.416206	8.33746e-08
0.415915	6.81937e-10	0.412362	3.75358e-08	0.416905	6.88783e-08	0.415908	3.37157e-08	0.412326	8.26486e-09	0.415974	1.05521e-08	0.415931	2.67283e-08	0.416848	8.30148e-08
0.416522	8.11279e-10	0.413005	3.75247e-08	0.417555	6.88245e-08	0.416502	3.42101e-08	0.412936	8.10822e-09	0.416602	8.58201e-09	0.416561	2.69789e-08	0.417458	8.30859e-08
0.417156	3.04406e-09	0.413614	3.75496e-08	0.418161	6.86444e-08	0.417109	3.42139e-08	0.413575	8.86083e-09	0.417216	9.24633e-09	0.417173	2.7133e-08	0.418112	8.24722e-08
0.417765	-5.80931e-10	0.414259	3.75068e-08	0.41881	6.899e-08	0.417752	3.41222e-08	0.414187	5.29062e-09	0.417853	9.44356e-09	0.417819	2.71808e-08	0.418717	8.25009e-08
0.418408	6.94013e-10	0.414867	3.75115e-08	0.419411	6.91866e-08	0.418371	3.4128e-08	0.414801	9.14058e-09	0.418467	9.38773e-09	0.418423	2.66986e-08	0.41936	8.29515e-08
0.419017	6.5676e-10	0.415503	3.7754e-08	0.420064	6.90398e-08	0.419016	3.49233e-08	0.41544	7.89632e-09	0.419116	9.27178e-09	0.419071	2.73499e-08	0.419968	8.30318e-08
0.419667	5.68581e-10	0.416112	3.76244e-08	0.420672	6.94932e-08	0.419624	3.45083e-08	0.41605	8.03131e-09	0.41972	9.31331e-09	0.419677	2.67742e-08	0.420615	8.31336e-08
0.420275	6.62494e-10	0.416773	3.85252e-08	0.421315	6.94296e-08	0.420274	3.36204e-08	0.416695	8.15603e-09	0.42037	9.41213e-09	0.420323	2.7339e-08	0.421223	8.32676e-08
0.420918	7.07889e-10	0.417371	3.77478e-08	0.421923	6.98568e-08	0.420879	3.43511e-08	0.417305	7.71912e-09	0.420979	9.38858e-09	0.42093	2.69625e-08	0.421863	8.37437e-08
0.421528	7.14767e-10	0.418014	3.86571e-08	0.422562	7.06589e-08	0.421519	3.44355e-08	0.417947	8.03962e-09	0.421623	9.6253e-09	0.421576	2.70423e-08	0.422472	8.30176e-08
0.422171	6.29318e-10	0.41863	3.78108e-08	0.423175	6.8496e-08	0.42213	3.47017e-08	0.418554	8.4751e-09	0.422229	9.25604e-09	0.422182	2.73542e-08	0.423121	8.08077e-08
0.422781	9.80043e-10	0.419269	3.78321e-08	0.42382	6.97499e-08	0.422777	3.46003e-08	0.4192	7.80655e-09	0.422878	7.19533e-09	0.422791	2.75737e-08	0.423729	8.39098e-08
0.423425	6.04033e-10	0.41988	3.80219e-08	0.42443	7.00001e-08	0.423387	3.44759e-08	0.419812	8.4524e-09	0.423488	9.42791e-09	0.423438	2.68689e-08	0.424375	8.42723e-08
0.424034	1.04231e-09	0.420526	3.8074e-08	0.425074	6.9918e-08	0.424031	3.46319e-08	0.42046	5.47088e-09	0.424096	9.3315e-09	0.424047	2.68318e-08	0.424987	8.42211e-08
0.42468	9.52446e-10	0.421136	3.79711e-08	0.425683	6.99997e-08	0.424641	3.4832e-08	0.421063	1.09262e-08	0.424738	9.39205e-09	0.42469	2.67031e-08	0.425626	8.35728e-08
0.425282	5.15592e-10	0.421775	3.83226e-08	0.426327	7.01445e-08	0.425286	3.472e-08	0.421709	4.08541e-09	0.425344	9.54529e-09	0.425299	2.69563e-08	0.426236	8.37951e-08
0.425929	4.76372e-10	0.422384	3.80724e-08	0.426933	7.01317e-08	0.425892	3.41125e-08	0.422319	7.91616e-09	0.425989	9.55826e-09	0.425944	2.67145e-08	0.426847	8.45309e-08
0.42654	6.63996e-10	0.42303	3.83042e-08	0.427581	7.00862e-08	0.426539	3.61632e-08	0.422964	7.99701e-09	0.426599	9.38339e-09	0.426557	2.84279e-08	0.427493	8.4332e-08
0.427185	6.67667e-10	0.42364	3.7509e-08	0.428187	7.09761e-08	0.427146	3.51102e-08	0.423573	8.20985e-09	0.427245	9.44616e-09	0.427198	2.63555e-08	0.428097	8.49142e-08
0.42779	6.65569e-10	0.424284	4.00033e-08	0.42883	7.04515e-08	0.427793	3.5237e-08	0.424217	8.09826e-09	0.427851	1.09875e-08	0.42781	2.68116e-08	0.428745	8.41854e-08
0.428434	7.32923e-10	0.42489	3.80994e-08	0.429438	7.14748e-08	0.428401	3.45514e-08	0.424824	8.21615e-09	0.428498	8.98446e-09	0.428455	2.69151e-08	0.429352	8.5845e-08
0.429044	7.49898e-10	0.425532	3.83299e-08	0.430084	7.09106e-08	0.429047	3.48927e-08	0.425467	8.42435e-09	0.429107	1.00271e-08	0.429062	2.69615e-08	0.429993	8.50539e-08
0.429688	4.1126e-10	0.42614	3.82681e-08	0.430689	7.04607e-08	0.42965	3.52975e-08	0.426076	8.61188e-09	0.429752	9.37711e-09	0.429703	2.69322e-08	0.430641	8.43471e-08
0.430294	1.57846e-09	0.426787	3.83197e-08	0.431334	7.10049e-08	0.430296	3.50756e-08	0.426722	9.26325e-09	0.430355	9.68449e-09	0.430311	2.71473e-08	0.431244	8.43959e-08
0.43094	2.63536e-10	0.427396	3.84789e-08	0.431946	7.09963e-08	0.430905	3.5142e-08	0.42733	7.65636e-09	0.431	9.71161e-09	0.430956	2.73625e-08	0.431893	8.54319e-08
0.431556	5.77867e-10	0.42804	3.84927e-08	0.432588	7.08295e-08	0.431551	3.52423e-08	0.427972	6.0635e-09	0.431612	9.54546e-09	0.431569	2.71173e-08	0.432502	8.63951e-08
0.432197	5.70142e-10	0.428649	3.84977e-08	0.433196	7.10941e-08	0.432164	3.5862e-08	0.428586	8.12829e-09	0.432256	9.56587e-09	0.43221	2.72145e-08	0.433144	8.57578e-08
0.432802	6.06418e-10	0.429293	3.86101e-08	0.43384	7.1251e-08	0.432801	3.69234e-08	0.429228	8.47328e-09	0.432863	9.73566e-09	0.432818	2.7355e-08	0.433753	8.5948e-08
0.433445	7.31087e-10	0.429899	3.89388e-08	0.434446	7.14058e-08	0.433411	3.39646e-08	0.429837	7.52679e-09	0.433505	9.74137e-09	0.433462	2.59975e-08	0.434363	8.62471e-08
0.434057	7.56633e-10	0.430542	3.86894e-08	0.435091	7.14599e-08	0.434058	3.54806e-08	0.430481	7.959e-09	0.434118	9.65725e-09	0.43407	2.77577e-08	0.435005	8.61443e-08
0.4347	9.25851e-10	0.431153	3.67203e-08	0.4357	7.2592e-08	0.434666	3.56607e-08	0.431091	8.13882e-09	0.434759	9.83717e-09	0.434714	2.76806e-08	0.435619	8.8033e-08
0.43531	4.8933e-10	0.431799	3.86803e-08	0.436345	7.14533e-08	0.435309	3.53664e-08	0.431732	8.27456e-09	0.435368	1.17793e-08	0.435327	2.734e-08	0.436261	8.61203e-08
0.435958	9.3565e-10	0.432406	3.90207e-08	0.436955	7.21214e-08	0.435917	3.53807e-08	0.432343	7.95044e-09	0.436017	8.88579e-09	0.435969	2.72172e-08	0.436872	8.69139e-08
0.436568	7.29132e-10	0.433053	3.8888e-08	0.437599	7.17533e-08	0.436564	3.5592e-08	0.432986	8.25176e-09	0.436625	9.69472e-09	0.436579	2.72892e-08	0.437513	8.62417e-08
0.437205	-9.29844e-10	0.433661	3.85277e-08	0.438205	7.17451e-08	0.43717	3.5664e-08	0.433597	8.02989e-09	0.437263	9.69706e-09	0.437221	2.76339e-08	0.438118	8.64075e-08
0.437822	1.89701e-09	0.43427	3.89344e-08	0.438813	7.18991e-08	0.437814	3.54935e-08	0.434239	9.97094e-09	0.437878	1.0052e-08	0.437829	2.77481e-08	0.438765	8.68783e-08
0.43846	8.88944e-11	0.434913	3.89758e-08	0.439461	7.20711e-08	0.438423	3.69708e-08	0.434846	4.99409e-09	0.438521	1.00444e-08	0.438475	2.72757e-08	0.439379	8.68898e-08
0.439075	6.56307e-10	0.435518	3.90132e-08	0.440068	7.20785e-08	0.439063	3.57522e-08	0.435494	8.09125e-09	0.439125	1.00478e-08	0.439078	2.70411e-08	0.440022	8.7896e-08
0.439714	6.13022e-10	0.436166	3.96757e-08	0.440716	7.22635e-08	0.439677	3.69395e-08	0.436102	8.39829e-09	0.439776	1.00033e-08	0.439729	2.81542e-08	0.44063	8.752e-08
0.440329	6.71387e-10	0.436774	3.87532e-08	0.441323	7.24779e-08	0.440321	3.58542e-08	0.436748	8.19688e-09	0.440388	1.00437e-08	0.440342	2.75784e-08	0.441276	8.78804e-08
0.440973	7.39598e-10	0.437425	3.99871e-08	0.441967	7.26879e-08	0.440927	3.5912e-08	0.437349	8.21366e-09	0.441027	1.10733e-08	0.440983	2.64452e-08	0.441881	8.80788e-08
0.441578	7.31659e-10	0.438033	3.91641e-08	0.442582	7.22489e-08	0.441572	3.60422e-08	0.437958	8.29319e-09	0.441635	9.74592e-09	0.441597	2.77012e-08	0.442527	8.83463e-08
0.442223	6.46377e-10	0.438676	3.90975e-08	0.443223	7.38008e-08	0.442181	3.62715e-08	0.438605	8.54349e-09	0.44228	1.02847e-08	0.442237	2.78403e-08	0.443139	8.92205e-08
0.442833	6.5887e-10	0.439281	3.92354e-08	0.443832	7.2625e-08	0.442821	3.601e-08	0.439214	8.29661e-09	0.442887	1.00577e-08	0.442847	2.79105e-08	0.443784	8.80451e-08
0.443479	1.18214e-09	0.439929	3.93341e-08	0.444477	7.27378e-08	0.443432	3.60859e-08	0.439859	8.65575e-09	0.443533	1.01492e-08	0.443493	2.7731e-08	0.444388	8.96062e-08
0.444077	1.0255e-09	0.440535	3.92436e-08	0.445087	7.28812e-08	0.44408	3.61986e-08	0.440466	8.59904e-09	0.444144	9.98694e-09	0.444102	2.74933e-08	0.445034	8.86253e-08
0.444692	-2.19698e-09	0.441182	3.93891e-08	0.445729	7.2845e-08	0.444689	3.64742e-08	0.441115	3.34762e-09	0.444784	9.95802e-09	0.444746	2.75544e-08	0.445644	8.7898e-08
0.445337	6.81794e-10	0.441786	3.94214e-08	0.446337	7.32224e-08	0.445333	3.64571e-08	0.441717	8.37836e-09	0.445393	1.01754e-08	0.445355	2.7402e-08	0.446285	8.87563e-08
0.445949	6.98042e-10	0.442437	3.94987e-08	0.446979	7.33125e-08	0.445943	3.80152e-08	0.442362	8.05655e-09	0.446037	1.00171e-08	0.445995	2.82249e-08	0.446893	8.93566e-08
0.446593	7.67148e-10	0.443041	3.98405e-08	0.447592	7.30969e-08	0.446549	3.60137e-08	0.442969	8.24704e-09	0.446647	9.96113e-09	0.446605	2.69239e-08	0.447542	8.86484e-08
0.447202	1.07049e-09	0.443684	4.23345e-08	0.448236	7.31876e-08	0.447194	3.66412e-08	0.443619	8.63082e-09	0.447291	9.98663e-09	0.447216	2.82598e-08	0.448151	8.85098e-08
0.447847	4.77946e-10	0.444295	3.86474e-08	0.448838	7.40356e-08	0.447799	3.65344e-08	0.444226	8.66946e-09	0.447902	8.97273e-09	0.447865	2.75357e-08	0.448793	8.92294e-08
0.448455	7.43365e-10	0.444942	3.97586e-08	0.449485	7.36543e-08	0.448447	3.62761e-08	0.44487	8.31704e-09	0.448544	1.09669e-08	0.448471	2.76481e-08	0.4494	8.93677e-08
0.449095	7.18808e-10	0.445549	3.96623e-08	0.450094	7.1368e-08	0.449055	3.67458e-08	0.445478	8.45263e-09	0.449153	9.70242e-09	0.449114	2.765e-08	0.45005	8.87364e-08
0.449706	1.72722e-09	0.446192	3.96874e-08	0.450738	7.35546e-08	0.449698	3.66497e-08	0.446118	8.54312e-09	0.44976	9.93576e-09	0.449722	2.78708e-08	0.450651	9.00311e-08
0.45035	1.52409e-10	0.446799	3.97026e-08	0.451345	7.38065e-08	0.450307	3.62763e-08	0.446729	8.23001e-09	0.450402	1.01761e-08	0.450368	2.7924e-08	0.451298	8.96733e-08
0.450958	1.70013e-09	0.447448	3.97811e-08	0.451985	7.38414e-08	0.450948	3.6506e-08	0.447377	9.49814e-09	0.451016	1.01673e-08	0.450975	2.81788e-08	0.451903	8.9916e-08
0.451604	3.07441e-10	0.448056	3.98801e-08	0.452596	7.36586e-08	0.451557	3.6783e-08	0.447983	8.96208e-09	0.451661	1.00554e-08	0.451623	2.86064e-08	0.452548	9.00932e-08
0.452209	6.22809e-10	0.448696	3.9851e-08	0.453238	7.42583e-08	0.452203	3.68255e-08	0.448632	8.21713e-09	0.452305	1.02561e-08	0.452231	2.82083e-08	0.453158	8.99104e-08
0.452854	6.75809e-10	0.449307	4.03005e-08	0.453845	7.42965e-08	0.452816	3.61981e-08	0.449235	8.53786e-09	0.452909	1.03596e-08	0.452873	2.82038e-08	0.453802	8.97607e-08
0.453462	7.82788e-10	0.449944	3.99267e-08	0.454489	7.43418e-08	0.453456	3.76643e-08	0.449882	8.5567e-09	0.453556	1.02082e-08	0.453482	3.11322e-08	0.454409	9.08888e-08
0.454107	7.18474e-10	0.450555	4.0689e-08	0.455097	7.4908e-08	0.454064	3.67567e-08	0.450491	8.59771e-09	0.454169	1.07416e-08	0.454124	2.70952e-08	0.455058	9.03236e-08
0.454718	6.94489e-10	0.451202	4.06357e-08	0.455743	7.38315e-08	0.45471	3.70815e-08	0.451138	9.10481e-09	0.454777	9.96064e-09	0.454733	2.82128e-08	0.455664	8.99219e-08
0.455365	7.17056e-10	0.45181	3.99558e-08	0.456349	7.54992e-08	0.455318	3.68948e-08	0.451746	8.55473e-09	0.455421	9.12287e-09	0.455384	2.83137e-08	0.456307	9.18594e-08
0.455969	8.43883e-10	0.452454	4.01341e-08	0.456991	7.46707e-08	0.455962	3.68231e-08	0.45239	8.68713e-09	0.456028	1.03311e-08	0.455987	2.82434e-08	0.456915	9.11834e-08
0.456613	8.94249e-10	0.453061	4.01752e-08	0.457604	7.4482e-08	0.45657	3.69237e-08	0.452993	8.59761e-09	0.456672	1.03277e-08	0.456636	2.80541e-08	0.457523	9.12076e-08
0.457223	3.03267e-09	0.453707	3.99608e-08	0.458248	7.47109e-08	0.457213	3.71293e-08	0.453636	1.05022e-08	0.45728	1.02272e-08	0.457238	2.84683e-08	0.458164	9.09164e-08
0.457865	-3.72827e-10	0.454316	4.04784e-08	0.458857	7.50012e-08	0.457822	3.698e-08	0.454249	7.38136e-09	0.457923	1.03967e-08	0.457883	2.85691e-08	0.458774	9.12719e-08
0.458476	5.81586e-10	0.45496	4.02902e-08	0.459505	7.48225e-08	0.458467	3.70825e-08	0.454897	9.06398e-09	0.458531	1.02884e-08	0.458496	2.84239e-08	0.459418	9.13723e-08
0.459122	7.19512e-10	0.45557	4.04152e-08	0.46011	7.48601e-08	0.459078	3.77117e-08	0.455507	8.63218e-09	0.45918	1.02124e-08	0.459141	2.87062e-08	0.460027	9.07305e-08
0.459729	6.89685e-10	0.456217	4.03718e-08	0.460756	7.50151e-08	0.459723	3.73733e-08	0.456153	8.79296e-09	0.459787	1.02855e-08	0.459751	2.84129e-08	0.460666	9.02781e-08
0.460371	7.23684e-10	0.456816	4.14898e-08	0.461362	7.53744e-08	0.460331	3.6149e-08	0.456755	8.72636e-09	0.460423	1.17056e-08	0.460395	2.94572e-08	0.461277	9.12583e-08
0.460977	8.16977e-10	0.457465	4.04397e-08	0.461971	7.60631e-08	0.460974	3.69763e-08	0.457403	8.68553e-09	0.461031	9.40014e-09	0.460998	2.85618e-08	0.461927	9.18588e-08
0.461618	7.27403e-10	0.458079	4.08373e-08	0.462607	7.8111e-08	0.461585	3.74258e-08	0.458008	8.54002e-09	0.461687	1.07034e-08	0.461644	2.86275e-08	0.46253	9.22683e-08
0.46224	6.70838e-10	0.458717	4.05285e-08	0.463219	7.47416e-08	0.462226	3.7432e-08	0.458653	8.5321e-09	0.462288	1.01502e-08	0.462249	2.88702e-08	0.46317	8.99037e-08
0.462889	1.23972e-09	0.459327	4.05654e-08	0.463871	7.59018e-08	0.462841	3.73558e-08	0.459265	8.86685e-09	0.462942	1.03842e-08	0.462905	2.83664e-08	0.463789	9.20356e-08
0.463489	5.54621e-10	0.459971	4.06125e-08	0.464478	7.58198e-08	0.463479	3.74892e-08	0.459909	8.36012e-09	0.463544	1.02615e-08	0.463508	2.88873e-08	0.464431	9.22616e-08
0.464136	1.00415e-09	0.460583	4.07364e-08	0.465116	7.54167e-08	0.464085	3.76737e-08	0.460515	6.24245e-09	0.46419	1.03673e-08	0.464152	2.89194e-08	0.465039	9.12621e-08
0.464735	4.52602e-10	0.461226	4.0706e-08	0.465729	7.59955e-08	0.464732	3.77023e-08	0.461158	1.00771e-08	0.464797	1.02357e-08	0.464756	2.89513e-08	0.465685	9.18197e-08
0.465383	7.04861e-10	0.461834	4.07806e-08	0.466374	7.62127e-08	0.465338	3.78527e-08	0.461767	8.31786e-09	0.465441	1.03605e-08	0.465402	2.8943e-08	0.466293	9.18926e-08
0.465989	8.41033e-10	0.462481	4.0936e-08	0.466984	7.62014e-08	0.465986	3.70149e-08	0.462409	8.62217e-09	0.466047	1.06371e-08	0.466012	2.78467e-08	0.466936	9.24188e-08
0.466631	8.26788e-10	0.46308	4.09162e-08	0.467628	7.60234e-08	0.466593	3.89419e-08	0.463016	8.86439e-09	0.466693	1.0271e-08	0.466653	3.00355e-08	0.467544	9.27448e-08
0.467245	9.66644e-10	0.46373	3.99046e-08	0.468235	7.65657e-08	0.467238	3.79371e-08	0.463629	8.87296e-09	0.467302	1.0627e-08	0.467262	2.86841e-08	0.468188	9.33564e-08
0.467886	5.7925e-10	0.464338	4.21511e-08	0.468879	7.63811e-08	0.467847	3.77798e-08	0.464278	8.61113e-09	0.467948	1.13887e-08	0.467905	2.87861e-08	0.468795	9.27857e-08
0.468499	9.86648e-10	0.46494	4.10167e-08	0.469489	7.73292e-08	0.468491	3.77625e-08	0.46488	8.79594e-09	0.468552	9.95377e-09	0.468517	2.90042e-08	0.46944	9.33288e-08
0.469142	8.13389e-10	0.465588	4.10477e-08	0.47013	7.64639e-08	0.469101	3.78834e-08	0.465527	8.76222e-09	0.469198	1.02174e-08	0.469158	2.87452e-08	0.470048	9.38336e-08
0.469748	-4.23253e-10	0.466196	4.06847e-08	0.47074	7.6604e-08	0.469744	3.79415e-08	0.466133	8.90443e-09	0.469805	1.01824e-08	0.469766	2.87181e-08	0.470692	9.28843e-08
0.470396	2.05121e-09	0.466839	4.11797e-08	0.471384	7.68726e-08	0.470352	3.77451e-08	0.466784	9.56659e-09	0.47045	1.03272e-08	0.470411	2.92474e-08	0.471302	9.41637e-08
0.471005	1.42801e-10	0.467448	4.10984e-08	0.471991	7.67609e-08	0.470996	3.79512e-08	0.46739	7.85403e-09	0.471061	1.03447e-08	0.471016	2.90537e-08	0.471945	9.39098e-08
0.471645	6.95884e-10	0.468092	4.12155e-08	0.472633	7.66192e-08	0.471607	3.79243e-08	0.468032	6.34775e-09	0.471707	1.02481e-08	0.471665	2.91107e-08	0.472551	9.35583e-08
0.472256	6.60741e-10	0.468702	4.11918e-08	0.473243	7.69167e-08	0.472215	3.85738e-08	0.46864	8.86531e-09	0.472316	1.02553e-08	0.472275	2.92303e-08	0.473193	9.37659e-08
0.472901	7.46059e-10	0.469345	4.13204e-08	0.473887	7.72761e-08	0.47286	4.01619e-08	0.469286	8.95218e-09	0.472959	1.0581e-08	0.47292	2.93858e-08	0.473802	9.45632e-08
0.473505	8.49831e-10	0.469953	4.18233e-08	0.474497	7.73585e-08	0.473464	3.70144e-08	0.469894	8.91081e-09	0.47357	1.17327e-08	0.47353	2.71351e-08	0.474447	9.44982e-08
0.474151	7.99382e-10	0.470597	4.1504e-08	0.475145	7.74747e-08	0.474111	3.81363e-08	0.470539	9.27336e-09	0.474212	9.76651e-09	0.474169	2.92189e-08	0.475059	9.48643e-08
0.474759	7.31122e-10	0.471208	3.92102e-08	0.475754	7.84186e-08	0.474722	3.84607e-08	0.471145	9.2631e-09	0.474823	1.03674e-08	0.474779	2.94293e-08	0.475669	9.55172e-08
0.475369	7.31909e-10	0.471856	4.13427e-08	0.476392	7.76822e-08	0.475367	3.81807e-08	0.47179	9.27521e-09	0.475466	1.03788e-08	0.475388	2.94602e-08	0.476314	9.48074e-08
0.476019	1.06076e-09	0.472465	4.16555e-08	0.477005	7.75298e-08	0.475977	3.83213e-08	0.472396	9.69878e-09	0.476073	1.05315e-08	0.476034	2.91583e-08	0.476918	9.64166e-08
0.476618	6.29389e-10	0.473104	4.16712e-08	0.477644	7.77096e-08	0.476619	3.85171e-08	0.473043	9.38104e-09	0.476718	1.03917e-08	0.476639	2.93599e-08	0.477567	9.52084e-08
0.477266	-1.23464e-09	0.473711	4.16589e-08	0.478255	7.79024e-08	0.477225	3.84905e-08	0.473658	7.67198e-09	0.477325	1.03402e-08	0.477286	2.97158e-08	0.478177	9.6228e-08
0.477879	9.49729e-10	0.474359	4.17376e-08	0.478902	7.81756e-08	0.477873	3.84709e-08	0.474298	1.08996e-08	0.477966	1.06165e-08	0.477897	2.96162e-08	0.478824	9.67497e-08
0.478523	7.04789e-10	0.474968	4.1738e-08	0.479512	7.81748e-08	0.478483	3.90986e-08	0.474907	7.99323e-09	0.478576	1.06778e-08	0.478539	2.99806e-08	0.479436	9.70281e-08
0.479132	8.18932e-10	0.475615	4.18405e-08	0.480149	7.80004e-08	0.479128	3.85805e-08	0.475548	9.21024e-09	0.479224	1.0836e-08	0.479151	2.89524e-08	0.480079	9.5726e-08
0.479782	1.14154e-09	0.476228	4.35339e-08	0.480754	7.80261e-08	0.479743	3.95231e-08	0.476165	8.95922e-09	0.479834	1.04398e-08	0.479796	3.00544e-08	0.480686	9.52756e-08
0.480383	4.84645e-10	0.476866	4.13338e-08	0.481405	7.84996e-08	0.48038	3.89657e-08	0.476799	9.19325e-09	0.480472	9.66604e-09	0.480399	2.95991e-08	0.481324	9.66402e-08
0.481034	8.73327e-10	0.477474	4.30368e-08	0.482013	7.83952e-08	0.480984	3.86048e-08	0.47741	9.10729e-09	0.481084	1.09163e-08	0.481046	2.93472e-08	0.481934	9.62987e-08
0.481634	8.10063e-10	0.478118	4.19542e-08	0.482661	7.7436e-08	0.481631	3.89318e-08	0.478056	9.42093e-09	0.481727	1.01827e-08	0.481655	2.94798e-08	0.482583	9.69777e-08
0.482284	1.21555e-09	0.478726	4.20457e-08	0.483274	7.94166e-08	0.48224	3.90115e-08	0.478665	9.13192e-09	0.482335	1.02609e-08	0.482299	2.96383e-08	0.483197	9.90594e-08
0.482894	4.95601e-10	0.479372	4.19662e-08	0.483904	7.88752e-08	0.48288	3.83934e-08	0.47931	9.17276e-09	0.482989	1.0533e-08	0.48291	2.98762e-08	0.48382	9.81576e-08
0.483541	1.38823e-09	0.479989	4.22018e-08	0.484509	7.86937e-08	0.483483	3.88363e-08	0.479922	9.67183e-09	0.483588	1.06784e-08	0.483549	2.96164e-08	0.484452	9.77305e-08
0.484141	1.16074e-09	0.480629	4.22074e-08	0.48511	7.84746e-08	0.484145	3.88828e-08	0.480562	8.89657e-09	0.484229	1.05206e-08	0.484149	2.98849e-08	0.485065	9.6916e-08
0.4848	-2.82753e-10	0.481231	4.21255e-08	0.485756	7.89898e-08	0.484726	3.89732e-08	0.481166	5.98156e-09	0.484834	1.05251e-08	0.484787	2.99606e-08	0.485673	9.72573e-08
0.485392	7.04169e-10	0.481879	4.2252e-08	0.486371	7.90316e-08	0.48541	3.906e-08	0.481816	9.41024e-09	0.4855	1.06641e-08	0.485434	2.99349e-08	0.486345	9.76818e-08
0.486056	8.70562e-10	0.48249	4.22329e-08	0.487041	7.90486e-08	0.485984	4.03688e-08	0.482427	9.16369e-09	0.486101	1.01676e-08	0.486055	3.19875e-08	0.486937	9.73954e-08
0.486641	8.22163e-10	0.483141	4.26603e-08	0.487622	7.90379e-08	0.486626	3.89987e-08	0.483073	9.12439e-09	0.48675	1.12329e-08	0.486678	2.95789e-08	0.487595	9.64707e-08
0.487282	7.03955e-10	0.483735	4.49956e-08	0.48828	7.91543e-08	0.48727	3.94741e-08	0.483671	9.42332e-09	0.487352	1.01445e-08	0.48732	3.01749e-08	0.488186	9.67597e-08
0.487901	7.66778e-10	0.484365	4.15599e-08	0.488885	7.9831e-08	0.487888	3.92053e-08	0.484313	8.4872e-09	0.487965	1.0296e-08	0.487926	2.97662e-08	0.488842	9.77558e-08
0.488542	9.31358e-10	0.484992	4.24617e-08	0.48953	8.03077e-08	0.488509	3.9244e-08	0.48493	8.81031e-09	0.488598	1.06171e-08	0.488558	2.99795e-08	0.489452	9.80513e-08
0.489158	7.75301e-10	0.485653	4.2473e-08	0.490137	7.76238e-08	0.489152	3.93048e-08	0.485551	8.92931e-09	0.489212	1.06465e-08	0.489174	3.01147e-08	0.490095	9.72882e-08
0.489798	1.92168e-09	0.486226	4.23046e-08	0.490789	7.95163e-08	0.489763	3.93555e-08	0.48616	9.68084e-09	0.489855	1.05017e-08	0.489818	3.0412e-08	0.490708	9.82474e-08
0.490409	3.3226e-10	0.486855	4.27675e-08	0.491399	7.97613e-08	0.490411	3.92166e-08	0.486841	8.14228e-09	0.490466	1.07392e-08	0.490427	3.00196e-08	0.491353	9.89745e-08
0.491054	1.36302e-09	0.487484	4.25971e-08	0.492043	7.96994e-08	0.49102	3.92858e-08	0.487453	1.01284e-08	0.491107	1.07853e-08	0.491072	2.95357e-08	0.491952	9.99629e-08
0.491663	3.38233e-10	0.488097	4.27365e-08	0.492648	7.97344e-08	0.491629	3.9511e-08	0.488072	9.01492e-09	0.491717	1.06514e-08	0.49168	2.99163e-08	0.492606	1.50531e-07
0.492308	7.3899e-10	0.488751	4.26312e-08	0.493291	7.98103e-08	0.49227	3.93947e-08	0.48869	9.02966e-09	0.492359	1.05879e-08	0.492319	2.98049e-08	0.493214	1.51614e-07
0.492915	7.88808e-10	0.489357	4.33091e-08	0.493903	8.00323e-08	0.492879	3.88023e-08	0.489333	8.78565e-09	0.492963	1.15761e-08	0.492931	3.03647e-08	0.493858	1.52254e-07
0.493557	9.12678e-10	0.490003	4.27567e-08	0.494546	8.01096e-08	0.493521	4.05276e-08	0.48994	8.78938e-09	0.493611	9.38249e-09	0.493577	3.16322e-08	0.494466	1.5272e-07
0.494169	8.52752e-10	0.490613	4.36109e-08	0.495157	8.14432e-08	0.494127	3.97392e-08	0.490553	8.93815e-09	0.494222	1.08936e-08	0.494184	2.90941e-08	0.495076	1.53212e-07
0.494814	7.34484e-10	0.491257	4.28195e-08	0.495803	8.01042e-08	0.494772	3.99111e-08	0.4912	8.99669e-09	0.494868	1.06741e-08	0.494825	2.99107e-08	0.495718	1.53483e-07
0.495418	7.4805e-10	0.491868	4.28801e-08	0.496406	8.16333e-08	0.495384	3.99767e-08	0.491807	9.21286e-09	0.495481	1.09425e-08	0.495434	2.97484e-08	0.496327	1.53064e-07
0.496027	9.16922e-10	0.492511	4.298e-08	0.497055	8.03535e-08	0.49603	3.98923e-08	0.492448	9.32738e-09	0.496121	1.09418e-08	0.496073	2.97187e-08	0.496974	1.53353e-07
0.496667	1.00405e-09	0.493118	4.29283e-08	0.497662	7.99296e-08	0.49663	4.02191e-08	0.493056	9.50921e-09	0.496728	1.09646e-08	0.49668	2.99188e-08	0.49758	1.54001e-07
0.49728	3.27543e-09	0.493762	4.29466e-08	0.498305	8.06393e-08	0.497278	4.04236e-08	0.493696	1.17365e-08	0.49737	1.0836e-08	0.49733	2.99965e-08	0.498229	1.53615e-07
0.497923	-5.24271e-10	0.494374	4.30221e-08	0.498915	8.09845e-08	0.497885	4.01252e-08	0.494309	5.49787e-09	0.497979	1.09529e-08	0.497939	2.99611e-08	0.498839	1.53484e-07
0.498534	8.34382e-10	0.495016	4.31815e-08	0.499558	8.09016e-08	0.498531	4.01515e-08	0.494953	9.11595e-09	0.498626	1.16935e-08	0.498586	3.075e-08	0.499487	1.52843e-07
0.499175	7.81584e-10	0.495622	4.32584e-08	0.500167	8.07864e-08	0.499139	4.0843e-08	0.495563	9.3183e-09	0.499235	1.07165e-08	0.499193	3.09836e-08	0.500093	1.52137e-07
0.499785	8.88824e-10	0.496269	4.27455e-08	0.499561	8.06984e-08	0.499783	4.02261e-08	0.496206	9.60913e-09	0.499881	1.12888e-08	0.499838	3.02185e-08	0.499484	1.53633e-07
0.500429	7.03454e-10	0.496874	4.45745e-08	0.498917	8.06543e-08	0.500394	3.80167e-08	0.496816	9.56521e-09	0.500485	1.09669e-08	0.500449	3.03079e-08	0.498839	1.55746e-07
0.49979	9.99188e-10	0.497521	4.3468e-08	0.498307	8.10947e-08	0.499787	4.01305e-08	0.49746	9.42818e-09	0.499879	1.09935e-08	0.499836	3.04256e-08	0.498229	1.5531e-07
0.49918	1.05006e-09	0.49813	4.34259e-08	0.497662	8.31383e-08	0.499143	4.01674e-08	0.498068	9.4378e-09	0.499236	1.09777e-08	0.499191	3.05016e-08	0.497587	1.56767e-07
0.498536	2.23458e-10	0.498777	4.30374e-08	0.497053	8.01817e-08	0.498535	4.01493e-08	0.498717	9.27095e-09	0.498624	1.08362e-08	0.49858	3.00318e-08	0.496979	1.52916e-07
0.497926	1.30365e-09	0.499386	4.3635e-08	0.496409	8.05908e-08	0.497888	3.99794e-08	0.499321	1.02191e-08	0.497981	1.09942e-08	0.497935	3.00875e-08	0.496334	1.51963e-07
0.497282	6.35266e-10	0.500028	4.36432e-08	0.4958	8.0236e-08	0.49728	4.01504e-08	0.499966	9.01791e-09	0.49737	1.10386e-08	0.497326	2.97732e-08	0.495727	1.52337e-07
0.496679	-6.41942e-11	0.500636	4.36371e-08	0.495157	8.01173e-08	0.496632	3.99937e-08	0.500574	9.66715e-09	0.496728	1.10256e-08	0.496687	2.99037e-08	0.495081	1.52131e-07
0.496026	4.80115e-10	0.500026	4.35537e-08	0.494549	8.01786e-08	0.496023	4.01866e-08	0.499964	9.28242e-09	0.496125	1.08562e-08	0.496076	2.95551e-08	0.494472	1.52217e-07
0.495422	7.24912e-10	0.499385	4.34621e-08	0.493904	8.02881e-08	0.495378	4.07677e-08	0.499322	9.6094e-09	0.495482	1.10922e-08	0.495431	2.99088e-08	0.493827	1.51123e-07
0.494775	8.75711e-10	0.498777	4.37324e-08	0.493296	8.01832e-08	0.494769	3.94468e-08	0.498716	9.56204e-09	0.494869	1.28485e-08	0.494826	2.86516e-08	0.49322	1.51335e-07
0.494174	7.36761e-10	0.498128	4.33979e-08	0.492648	8.02381e-08	0.494125	4.08414e-08	0.498068	9.43359e-09	0.494226	1.02098e-08	0.49418	3.0977e-08	0.492608	1.50917e-07
0.493522	6.67274e-10	0.497516	4.17356e-08	0.492043	8.02943e-08	0.493517	3.97309e-08	0.497459	9.57195e-09	0.493619	1.07061e-08	0.493571	2.97966e-08	0.491962	1.50291e-07
0.492912	7.54535e-10	0.496869	4.35864e-08	0.491405	7.99068e-08	0.492871	3.95627e-08	0.496815	9.23543e-09	0.492969	1.09869e-08	0.492926	2.95113e-08	0.491359	1.50766e-07
0.492309	8.67236e-10	0.496267	4.3271e-08	0.490795	8.01e-08	0.492267	3.97098e-08	0.496205	9.50253e-09	0.492366	1.09223e-08	0.492316	2.92794e-08	0.490714	1.49135e-07
0.491669	7.57182e-10	0.49562	4.32729e-08	0.490145	7.95013e-08	0.491661	3.97304e-08	0.49556	9.28458e-09	0.491722	1.097e-08	0.491675	2.96645e-08	0.490104	1.51224e-07
0.49106	-5.22852e-11	0.495008	4.31565e-08	0.489536	7.96269e-08	0.491018	3.97647e-08	0.494956	8.723e-09	0.491117	1.08088e-08	0.49107	2.98736e-08	0.489459	1.4814e-07
0.490412	2.05534e-09	0.494368	4.31651e-08	0.488899	7.96643e-08	0.490406	3.95961e-08	0.494313	1.1519e-08	0.490469	1.09212e-08	0.490425	2.97335e-08	0.488856	1.50017e-07
0.489805	2.07746e-10	0.49376	4.31487e-08	0.488281	7.93212e-08	0.489757	3.94909e-08	0.493701	8.5268e-09	0.489857	1.09388e-08	0.489812	2.93443e-08	0.488209	1.48495e-07
0.489163	7.06661e-10	0.493114	4.31243e-08	0.487653	7.90491e-08	0.489152	3.94924e-08	0.493057	9.85595e-09	0.489249	1.12229e-08	0.489173	2.93242e-08	0.487586	1.46923e-07
0.488555	1.15266e-09	0.492508	4.38756e-08	0.487041	7.90933e-08	0.488495	3.97959e-08	0.492445	9.74812e-09	0.488602	1.05253e-08	0.488567	2.97249e-08	0.486965	1.44993e-07
0.487913	5.02717e-10	0.491863	4.25702e-08	0.486374	7.90852e-08	0.487908	4.17091e-08	0.4918	9.67293e-09	0.48797	1.04991e-08	0.487905	2.9815e-08	0.486351	1.44302e-07
0.487302	8.79526e-10	0.491255	4.37143e-08	0.485789	7.8967e-08	0.48727	3.84099e-08	0.4912	9.78856e-09	0.487354	1.07653e-08	0.487291	2.71176e-08	0.485681	1.43516e-07
0.486642	7.24065e-10	0.490612	4.32211e-08	0.485118	7.84688e-08	0.486655	3.93421e-08	0.490552	9.55396e-09	0.486753	1.08122e-08	0.486678	2.95389e-08	0.485076	1.43589e-07
0.486037	6.57511e-10	0.490001	4.20318e-08	0.484535	7.96474e-08	0.485981	3.91334e-08	0.489942	9.43266e-09	0.48608	1.06948e-08	0.486033	2.94825e-08	0.484434	1.43396e-07
0.485412	7.25555e-10	0.489359	4.27392e-08	0.483873	7.87283e-08	0.485408	3.84886e-08	0.489297	9.42545e-09	0.485491	1.06779e-08	0.485423	2.90904e-08	0.48383	1.43528e-07
0.484804	1.08322e-09	0.488744	4.25924e-08	0.483269	7.82906e-08	0.48474	3.90596e-08	0.488684	9.67759e-09	0.48485	1.05811e-08	0.484784	2.90009e-08	0.48319	1.38843e-07
0.484152	1.53426e-09	0.488093	4.26144e-08	0.482632	7.82367e-08	0.484123	3.8896e-08	0.488094	9.18149e-09	0.484226	1.06547e-08	0.484145	2.8961e-08	0.482585	1.40346e-07
0.483534	-1.10929e-09	0.487494	4.25572e-08	0.482027	7.87084e-08	0.483493	3.88136e-08	0.487429	7.08833e-09	0.483592	1.04775e-08	0.483539	2.96427e-08	0.481942	1.42485e-07
0.482897	7.79092e-10	0.486851	4.25345e-08	0.481383	7.86296e-08	0.482887	3.87624e-08	0.486812	9.68406e-09	0.482984	1.06921e-08	0.482899	2.91244e-08	0.481338	1.41615e-07
0.482283	7.84802e-10	0.48626	4.2526e-08	0.480778	7.83362e-08	0.482235	3.91292e-08	0.486186	9.06044e-09	0.482335	1.00857e-08	0.482296	2.99056e-08	0.480686	1.41045e-07
0.481637	7.40063e-10	0.485619	4.25038e-08	0.480129	7.8219e-08	0.48163	3.85558e-08	0.485554	9.50887e-09	0.481729	1.17106e-08	0.481649	2.86475e-08	0.480086	1.41042e-07
0.481033	6.08969e-10	0.485006	4.40843e-08	0.479523	7.80632e-08	0.480984	3.93761e-08	0.484945	9.85345e-09	0.481087	9.91156e-09	0.481037	2.99777e-08	0.479438	1.41978e-07
0.480384	7.16925e-10	0.484376	4.18377e-08	0.478875	7.83472e-08	0.480382	3.84039e-08	0.484306	8.85366e-09	0.480474	1.04927e-08	0.480402	2.95364e-08	0.478829	1.42045e-07
0.479779	8.59749e-10	0.483731	4.2943e-08	0.478259	7.81308e-08	0.479732	3.83814e-08	0.483688	9.26588e-09	0.47983	1.06359e-08	0.479788	2.91363e-08	0.478187	1.40719e-07
0.479136	7.11536e-10	0.483123	4.2301e-08	0.477619	7.72611e-08	0.479126	3.85276e-08	0.483065	9.2188e-09	0.479222	1.04633e-08	0.479143	2.90633e-08	0.477575	1.40819e-07
0.478525	8.52191e-10	0.482486	4.20835e-08	0.477012	7.87037e-08	0.47848	3.83815e-08	0.482421	9.30895e-09	0.478581	1.01975e-08	0.478534	2.87207e-08	0.47693	1.39873e-07
0.47788	7.06792e-10	0.481875	4.23788e-08	0.47637	7.78621e-08	0.477872	3.81736e-08	0.481816	8.79772e-09	0.477968	1.04041e-08	0.477891	2.89292e-08	0.476325	1.40237e-07
0.477271	1.22426e-09	0.481231	4.21507e-08	0.475758	7.75636e-08	0.477227	3.81685e-08	0.481168	9.80314e-09	0.477324	1.04936e-08	0.477281	2.91323e-08	0.475678	1.39943e-07
0.476626	1.18814e-09	0.480624	4.21557e-08	0.475114	7.73038e-08	0.476621	3.84105e-08	0.480566	9.07701e-09	0.476716	1.04076e-08	0.476638	2.93728e-08	0.475075	1.39438e-07
0.476016	-3.24094e-10	0.479983	4.20395e-08	0.474504	7.74456e-08	0.475977	3.82815e-08	0.479922	8.29232e-09	0.47607	1.04159e-08	0.476027	2.90369e-08	0.474427	1.39712e-07
0.475375	6.97887e-10	0.479369	4.20009e-08	0.473896	7.75555e-08	0.475367	3.82836e-08	0.479306	9.35264e-09	0.475458	1.06112e-08	0.475422	2.8817e-08	0.473821	1.39738e-07
0.474768	8.40282e-10	0.478727	4.20458e-08	0.473253	7.72883e-08	0.47472	3.89872e-08	0.478664	9.22078e-09	0.474819	8.19057e-09	0.47478	3.0493e-08	0.473176	1.36678e-07
0.474122	6.89244e-10	0.478118	4.23512e-08	0.47264	7.7193e-08	0.474109	3.82127e-08	0.478051	9.33154e-09	0.474208	1.03707e-08	0.474164	2.76905e-08	0.472567	1.37305e-07
0.473514	6.39772e-10	0.477475	4.42671e-08	0.472	7.70844e-08	0.473469	3.79621e-08	0.47741	9.07319e-09	0.473563	1.02634e-08	0.473524	2.87411e-08	0.471919	1.38071e-07
0.472868	6.98292e-10	0.476867	4.10699e-08	0.471392	7.7727e-08	0.472852	3.76818e-08	0.476801	9.00321e-09	0.472953	1.04028e-08	0.472918	2.85859e-08	0.471313	1.37537e-07
0.472261	8.21269e-10	0.476229	4.17651e-08	0.470745	7.91093e-08	0.47224	3.77404e-08	0.476157	9.04722e-09	0.472313	1.05227e-08	0.472274	2.84084e-08	0.470668	1.3912e-07
0.471615	6.37007e-10	0.475612	4.16937e-08	0.470136	7.54463e-08	0.471599	3.78769e-08	0.475548	8.97942e-09	0.471705	1.05263e-08	0.471666	2.84763e-08	0.470056	1.37987e-07
0.47101	1.79741e-09	0.474973	4.16519e-08	0.469495	7.70749e-08	0.470991	3.78259e-08	0.474904	1.02433e-08	0.471061	1.01934e-08	0.47102	2.84275e-08	0.469413	1.36345e-07
0.470363	1.37281e-10	0.474361	4.16621e-08	0.468886	7.67474e-08	0.470346	3.75983e-08	0.474291	7.82044e-09	0.470446	1.03916e-08	0.470409	2.82019e-08	0.468802	1.36642e-07
0.469753	1.41596e-09	0.473717	4.15622e-08	0.468244	7.65033e-08	0.469737	3.76366e-08	0.47365	9.3001e-09	0.469807	1.13048e-08	0.469766	2.80661e-08	0.468199	1.35092e-07
0.469109	3.77941e-10	0.473108	4.14558e-08	0.467631	7.63393e-08	0.469096	3.77192e-08	0.473037	8.64146e-09	0.4692	9.93277e-09	0.469157	2.85087e-08	0.467551	1.36707e-07
0.468502	7.32481e-10	0.472465	4.15896e-08	0.466987	7.64448e-08	0.468485	3.75383e-08	0.472394	8.62074e-09	0.468554	1.06192e-08	0.468516	2.83565e-08	0.466942	1.36084e-07
0.467859	6.30999e-10	0.471857	4.21252e-08	0.466377	7.66579e-08	0.467841	3.63525e-08	0.471788	8.62404e-09	0.46795	1.00324e-08	0.467907	2.82854e-08	0.466299	1.36823e-07
0.467248	8.97741e-10	0.471213	4.15151e-08	0.465734	7.62723e-08	0.467238	3.88123e-08	0.471146	8.63972e-09	0.467304	1.03548e-08	0.46726	2.84416e-08	0.465684	1.37183e-07
0.466638	1.05675e-09	0.470609	4.17661e-08	0.465129	7.70687e-08	0.466588	3.75709e-08	0.470533	8.82825e-09	0.466697	1.01465e-08	0.466651	2.78542e-08	0.465047	1.35893e-07
0.465992	2.06506e-10	0.469959	4.08993e-08	0.464488	7.58149e-08	0.46598	3.74948e-08	0.469889	8.99607e-09	0.466049	9.9782e-09	0.466009	2.85689e-08	0.464438	1.36598e-07
0.465384	7.12967e-10	0.469348	4.14091e-08	0.463875	7.70856e-08	0.465336	3.71187e-08	0.469283	8.81676e-09	0.465441	1.00509e-08	0.4654	2.7943e-08	0.463797	1.36736e-07
0.464739	8.16214e-10	0.468706	4.12729e-08	0.463236	7.5671e-08	0.464723	3.73076e-08	0.468638	8.99191e-09	0.464833	1.01562e-08	0.464755	2.80729e-08	0.463182	1.40483e-07
0.464135	6.52575e-10	0.468099	4.12336e-08	0.462628	7.57447e-08	0.464084	3.73297e-08	0.468028	8.89126e-09	0.464188	1.00457e-08	0.46415	2.79775e-08	0.462546	1.33828e-07
0.463492	2.8573e-09	0.467455	4.10947e-08	0.461984	7.56595e-08	0.46347	3.73423e-08	0.467386	1.08727e-08	0.463577	9.56872e-09	0.463505	2.79332e-08	0.461928	1.35009e-07
0.462878	-4.41062e-10	0.466848	4.10572e-08	0.461367	7.56647e-08	0.462837	3.73015e-08	0.466775	5.15355e-09	0.462935	9.84141e-09	0.462895	2.77632e-08	0.461287	1.35214e-07
0.462233	7.62713e-10	0.466201	4.09763e-08	0.460721	7.54529e-08	0.462225	3.68544e-08	0.466133	8.97732e-09	0.462321	1.23892e-08	0.46226	2.74426e-08	0.460677	1.34037e-07
0.461622	6.48773e-10	0.46559	4.08993e-08	0.460118	7.55027e-08	0.461577	3.73381e-08	0.465523	8.90433e-09	0.461678	8.87467e-09	0.461641	2.87353e-08	0.460039	1.35067e-07
0.460981	5.76448e-10	0.464949	4.00485e-08	0.459473	7.52864e-08	0.460962	3.71949e-08	0.464878	9.05205e-09	0.461072	9.69116e-09	0.460995	2.77294e-08	0.459424	1.3467e-07
0.460374	7.14397e-10	0.464344	4.25015e-08	0.458864	7.5439e-08	0.460321	3.4808e-08	0.464272	8.48596e-09	0.460428	9.91105e-09	0.460394	2.71419e-08	0.45878	1.34464e-07
0.459728	8.13389e-10	0.463696	4.08954e-08	0.45822	7.55844e-08	0.459715	3.68659e-08	0.463632	8.59947e-09	0.459822	9.94688e-09	0.459746	2.72965e-08	0.458173	1.33443e-07
0.459119	6.97935e-10	0.463091	4.07374e-08	0.45761	7.70725e-08	0.459072	3.69664e-08	0.463016	8.74062e-09	0.459177	9.84753e-09	0.459137	2.75758e-08	0.457525	1.34019e-07
0.458473	6.15096e-10	0.462439	4.06315e-08	0.456964	7.47445e-08	0.458463	3.67937e-08	0.462381	8.08188e-09	0.458567	9.60493e-09	0.458492	2.76751e-08	0.456915	1.34319e-07
0.457862	1.1386e-09	0.461834	4.07728e-08	0.456358	7.50506e-08	0.45782	3.6686e-08	0.461771	9.40381e-09	0.457921	9.72548e-09	0.457885	2.72577e-08	0.456272	1.3482e-07
0.45722	5.8248e-10	0.461192	4.06653e-08	0.455711	7.46933e-08	0.457209	3.66526e-08	0.461159	7.82368e-09	0.45731	9.83489e-09	0.457242	2.74058e-08	0.455663	1.3139e-07
0.456613	-1.29994e-09	0.460579	4.07275e-08	0.455104	7.44905e-08	0.456566	3.66751e-08	0.460516	6.20002e-09	0.45667	1.03118e-08	0.456634	2.77599e-08	0.455024	1.31814e-07
0.455967	7.14672e-10	0.45994	4.1065e-08	0.45446	7.45883e-08	0.455957	3.64924e-08	0.459908	8.34659e-09	0.456063	9.33088e-09	0.455992	2.80658e-08	0.454414	1.32726e-07
0.455359	5.33772e-10	0.459328	4.03787e-08	0.45385	7.45858e-08	0.455315	3.74284e-08	0.45926	8.19997e-09	0.455422	9.746e-09	0.455374	2.80652e-08	0.453769	1.31783e-07
0.454715	9.08291e-10	0.458683	4.08111e-08	0.453207	7.44143e-08	0.4547	3.60853e-08	0.458653	8.21514e-09	0.454808	9.5256e-09	0.454765	2.65164e-08	0.453159	1.31665e-07
0.454104	6.66571e-10	0.458073	4.05306e-08	0.452597	7.41281e-08	0.45406	3.73124e-08	0.458011	8.27079e-09	0.454161	9.71789e-09	0.454124	2.85642e-08	0.452517	1.3039e-07
0.45346	5.4096e-10	0.457467	3.84319e-08	0.451951	7.45526e-08	0.453455	3.64313e-08	0.4574	8.10835e-09	0.453556	9.54088e-09	0.453516	2.82228e-08	0.45191	1.31361e-07
0.452851	6.94954e-10	0.456827	4.03271e-08	0.451346	7.41867e-08	0.452807	3.58175e-08	0.456752	8.24257e-09	0.452906	9.63446e-09	0.45287	2.76494e-08	0.451262	1.31044e-07
0.452211	7.99823e-10	0.456213	4.03732e-08	0.450699	7.35477e-08	0.452203	3.63852e-08	0.456149	8.54845e-09	0.452303	9.82051e-09	0.452265	2.73342e-08	0.450655	1.30421e-07
0.451601	6.52897e-10	0.455572	4.02837e-08	0.450089	7.37339e-08	0.451557	3.62431e-08	0.455503	8.70975e-09	0.45166	9.72245e-09	0.45162	2.73666e-08	0.450011	1.30332e-07
0.450955	-2.8038e-11	0.454963	4.01224e-08	0.449443	7.38389e-08	0.450948	3.61995e-08	0.454899	7.40644e-09	0.451049	9.48222e-09	0.451014	2.82089e-08	0.449401	1.29988e-07
0.450351	1.77077e-09	0.454318	4.00969e-08	0.448836	7.39876e-08	0.450303	3.61094e-08	0.454247	1.02211e-08	0.450404	9.53697e-09	0.450368	2.74686e-08	0.448759	1.28581e-07
0.449704	2.28262e-10	0.453711	4.01487e-08	0.448196	7.34515e-08	0.449695	3.61715e-08	0.453642	5.18585e-09	0.449794	8.61341e-09	0.44976	2.75651e-08	0.448152	1.27507e-07
0.449096	5.1738e-10	0.453067	4.00755e-08	0.447585	7.3772e-08	0.44905	3.60355e-08	0.452993	8.41868e-09	0.449155	1.09097e-08	0.449114	2.75617e-08	0.447509	1.27769e-07
0.448453	6.01995e-10	0.452458	4.09769e-08	0.446937	7.35567e-08	0.448443	3.62391e-08	0.452388	9.00962e-09	0.448545	8.92768e-09	0.448507	2.81778e-08	0.446897	1.28774e-07
0.447843	7.08425e-10	0.451811	3.97375e-08	0.446331	7.3566e-08	0.447801	3.80742e-08	0.451741	7.93827e-09	0.447905	9.46065e-09	0.447854	2.90642e-08	0.44625	1.30503e-07
0.447198	7.96843e-10	0.451204	4.07243e-08	0.445723	7.34573e-08	0.44719	3.51159e-08	0.451136	8.49091e-09	0.447291	9.62685e-09	0.447249	2.58118e-08	0.445644	1.27455e-07
0.446585	6.08826e-10	0.45056	3.99058e-08	0.445081	7.29662e-08	0.446544	3.60244e-08	0.45049	8.54211e-09	0.446645	9.61385e-09	0.446608	2.74094e-08	0.444996	1.2807e-07
0.445944	4.99773e-10	0.449952	3.96488e-08	0.444473	7.39961e-08	0.445938	3.58718e-08	0.449881	8.51243e-09	0.446041	9.40897e-09	0.445997	2.72585e-08	0.444391	1.26373e-07
0.445336	7.84636e-10	0.449304	3.99796e-08	0.44383	7.30827e-08	0.445291	3.55161e-08	0.449238	8.37657e-09	0.445398	9.63243e-09	0.445349	2.72223e-08	0.443745	1.27762e-07
0.444692	9.21285e-10	0.448699	3.98314e-08	0.44322	7.26048e-08	0.444685	3.56312e-08	0.44863	8.81513e-09	0.444788	9.75877e-09	0.444745	2.77668e-08	0.443137	1.21833e-07
0.44408	2.05212e-09	0.448057	3.97563e-08	0.442575	7.27616e-08	0.44404	3.56137e-08	0.447986	8.57551e-09	0.444142	9.73109e-09	0.4441	2.79739e-08	0.442495	1.26756e-07
0.443439	-8.00824e-10	0.447449	3.97323e-08	0.441967	7.28517e-08	0.443432	3.53968e-08	0.447382	3.36905e-09	0.443537	9.78279e-09	0.443491	2.76594e-08	0.441884	1.28519e-07
0.442827	5.77712e-10	0.4468	3.94915e-08	0.441324	7.28678e-08	0.442823	3.55139e-08	0.446731	8.22009e-09	0.442888	9.51642e-09	0.442847	2.75207e-08	0.441239	1.28877e-07
0.442183	7.48801e-10	0.446193	3.95927e-08	0.440714	7.25161e-08	0.44218	3.5635e-08	0.446124	8.49915e-09	0.442281	6.70563e-09	0.44224	2.79778e-08	0.440633	1.25753e-07
0.441573	5.43773e-10	0.44555	3.98314e-08	0.440068	7.23582e-08	0.441571	3.56748e-08	0.445477	8.3964e-09	0.441638	9.56347e-09	0.441596	2.67506e-08	0.439991	1.27234e-07
0.440966	5.96988e-10	0.444941	4.1728e-08	0.439463	7.24233e-08	0.440928	3.61589e-08	0.44487	8.62901e-09	0.441033	9.46337e-09	0.440984	2.76647e-08	0.439382	1.26423e-07
0.440323	6.9133e-10	0.444294	3.88156e-08	0.438815	7.25814e-08	0.440321	3.59621e-08	0.444224	8.15848e-09	0.440425	9.40467e-09	0.440339	2.70025e-08	0.438735	1.25919e-07
0.439717	7.67386e-10	0.443688	3.9435e-08	0.438203	7.32024e-08	0.439678	3.50288e-08	0.443618	7.98104e-09	0.439779	9.54261e-09	0.439729	2.72262e-08	0.438127	1.23833e-07
0.439071	6.35064e-10	0.44304	3.93457e-08	0.437563	7.14631e-08	0.43907	3.53409e-08	0.442967	7.90097e-09	0.439167	9.41298e-09	0.439082	2.75129e-08	0.437516	1.24819e-07
0.438461	9.92084e-10	0.442431	3.92299e-08	0.436959	7.29618e-08	0.438421	3.5201e-08	0.442356	8.07744e-09	0.438522	9.34166e-09	0.438476	2.73702e-08	0.436876	1.25991e-07
0.437819	4.9808e-10	0.441787	3.9259e-08	0.436315	7.19426e-08	0.43781	3.49083e-08	0.441715	7.43033e-09	0.437912	9.39311e-09	0.437834	2.70973e-08	0.436268	1.27309e-07
0.437208	1.20113e-09	0.44118	3.92161e-08	0.435704	7.15635e-08	0.437166	3.49558e-08	0.441107	6.60944e-09	0.437268	1.07739e-08	0.437223	2.72704e-08	0.435624	1.21379e-07
0.436564	1.35529e-09	0.440537	3.91562e-08	0.435063	7.16446e-08	0.436559	3.4996e-08	0.440465	8.11213e-09	0.436663	8.92308e-09	0.436578	2.73335e-08	0.435015	1.23627e-07
0.435956	2.59876e-11	0.439928	3.92209e-08	0.434453	7.16823e-08	0.435917	3.49722e-08	0.439855	7.81642e-09	0.436018	9.96617e-09	0.43597	2.7225e-08	0.434369	1.25197e-07
0.435314	6.0935e-10	0.439284	3.93633e-08	0.43381	7.16903e-08	0.435308	3.45527e-08	0.439211	7.83515e-09	0.435408	8.95687e-09	0.435327	2.73043e-08	0.433761	1.24457e-07
0.434704	8.26061e-10	0.438675	3.9083e-08	0.433197	7.13662e-08	0.434661	3.55749e-08	0.438602	7.92637e-09	0.434765	9.46339e-09	0.434721	2.92109e-08	0.433116	1.24172e-07
0.434058	9.05478e-10	0.438026	3.96178e-08	0.432555	7.12874e-08	0.434054	3.48294e-08	0.437959	7.54774e-09	0.434156	9.37544e-09	0.434071	2.58025e-08	0.432511	1.23451e-07
0.433445	3.44944e-10	0.437422	3.94048e-08	0.431948	7.12983e-08	0.433409	3.42953e-08	0.437348	7.61799e-09	0.43351	9.06415e-09	0.433464	2.69102e-08	0.431869	1.23218e-07
0.432799	8.64339e-10	0.436779	3.88716e-08	0.431304	7.1844e-08	0.432801	3.44297e-08	0.436704	7.6828e-09	0.432903	9.10323e-09	0.43282	2.70725e-08	0.431256	1.2267e-07
0.432196	6.92391e-10	0.436168	3.88197e-08	0.430691	7.39117e-08	0.432158	3.45221e-08	0.436101	7.65878e-09	0.432261	9.31709e-09	0.432215	2.68365e-08	0.430613	1.26192e-07
0.431552	5.70917e-10	0.435562	3.87817e-08	0.43005	7.00544e-08	0.431551	3.46146e-08	0.435454	5.34881e-09	0.431656	9.20298e-09	0.431571	2.70238e-08	0.430005	1.22065e-07
0.430941	1.54812e-09	0.434915	3.8734e-08	0.429441	7.11069e-08	0.430904	3.45898e-08	0.434836	1.03166e-08	0.431008	9.03226e-09	0.430964	2.70152e-08	0.429358	1.23345e-07
0.430295	2.36154e-10	0.434307	3.87305e-08	0.428799	7.09369e-08	0.430296	3.47703e-08	0.434233	4.07742e-09	0.430399	9.2163e-09	0.430313	2.69354e-08	0.42875	1.23521e-07
0.429691	1.11381e-09	0.433662	3.8809e-08	0.428188	7.049e-08	0.429652	3.43352e-08	0.433589	7.70487e-09	0.429754	1.22437e-08	0.42971	2.6847e-08	0.428105	1.22821e-07
0.429048	2.96402e-10	0.433054	3.8761e-08	0.427546	7.07769e-08	0.429045	3.45166e-08	0.432983	7.68348e-09	0.429144	7.78697e-09	0.429102	2.73691e-08	0.427499	1.23256e-07
0.42844	5.76568e-10	0.432409	3.83528e-08	0.426936	7.06171e-08	0.428402	3.43028e-08	0.432341	8.05532e-09	0.428504	8.97522e-09	0.428462	2.70077e-08	0.426851	1.23251e-07
0.427796	6.62339e-10	0.431804	3.94194e-08	0.426291	7.07645e-08	0.427792	3.34344e-08	0.431735	7.67175e-09	0.427894	8.90368e-09	0.427855	2.67175e-08	0.426243	1.22375e-07
0.427187	7.38204e-10	0.431151	3.85935e-08	0.425681	7.09016e-08	0.427147	3.56519e-08	0.431085	7.86417e-09	0.427248	9.23934e-09	0.427202	2.6751e-08	0.425599	1.2123e-07
0.426543	5.18847e-10	0.430548	3.83274e-08	0.425043	7.08207e-08	0.426536	3.43343e-08	0.430479	8.05712e-09	0.42664	9.18617e-09	0.426596	2.66214e-08	0.424993	1.21951e-07
0.425933	5.75042e-10	0.429904	3.84907e-08	0.424429	7.0384e-08	0.425892	3.41451e-08	0.429831	4.96743e-09	0.425995	9.02907e-09	0.425948	2.69513e-08	0.424351	1.21125e-07
0.42529	7.30801e-10	0.429294	3.83707e-08	0.423786	7.13085e-08	0.425282	3.41102e-08	0.429224	8.31313e-09	0.425385	9.0848e-09	0.425338	2.673e-08	0.423744	1.19759e-07
0.424681	7.53164e-10	0.428653	3.83196e-08	0.423178	6.99777e-08	0.424639	3.40694e-08	0.428582	5.26985e-09	0.424737	9.21001e-09	0.424698	2.65129e-08	0.423098	1.25231e-07
0.424041	-3.81708e-10	0.428044	3.84482e-08	0.422529	6.99097e-08	0.424033	3.4141e-08	0.427974	5.60318e-09	0.424133	9.88257e-09	0.424093	2.65346e-08	0.422486	1.21564e-07
0.423429	2.52075e-09	0.427401	3.86774e-08	0.421922	7.00398e-08	0.423387	3.39495e-08	0.427331	7.80023e-09	0.423487	8.67491e-09	0.423444	2.63068e-08	0.421843	1.19067e-07
0.422785	-3.00634e-10	0.426789	3.81138e-08	0.421277	6.98554e-08	0.422781	3.37175e-08	0.426718	5.22208e-09	0.422879	9.2736e-09	0.422836	2.64567e-08	0.421235	1.17953e-07
0.422174	7.54893e-10	0.426143	3.8451e-08	0.420666	6.96107e-08	0.422171	3.37969e-08	0.426074	7.48826e-09	0.422234	9.06454e-09	0.42219	2.53239e-08	0.420592	1.19312e-07
0.421533	6.73521e-10	0.425538	3.82013e-08	0.420027	6.95076e-08	0.421525	3.42143e-08	0.425468	7.35892e-09	0.421626	9.14654e-09	0.421585	2.70355e-08	0.419981	1.167e-07
0.420924	4.31681e-10	0.424888	3.69671e-08	0.419415	6.96981e-08	0.420913	3.45565e-08	0.424823	7.37977e-09	0.420989	9.09411e-09	0.420941	2.63784e-08	0.419334	1.16333e-07
0.420278	6.95467e-10	0.424284	3.92371e-08	0.418812	6.95867e-08	0.420272	3.16882e-08	0.424213	5.20765e-09	0.420376	9.04821e-09	0.420328	2.65553e-08	0.418722	1.17094e-07
0.419666	7.32601e-10	0.423642	3.80649e-08	0.41816	6.91223e-08	0.419666	3.38525e-08	0.423572	7.81827e-09	0.419733	9.30942e-09	0.419688	2.62954e-08	0.418078	1.19208e-07
0.419019	4.66621e-10	0.423027	3.80354e-08	0.417551	7.07924e-08	0.419017	3.37155e-08	0.422965	7.41985e-09	0.419124	9.2132e-09	0.419076	2.62818e-08	0.417464	1.19135e-07
0.418413	5.53358e-10	0.422388	3.79643e-08	0.416917	6.9318e-08	0.418418	3.34763e-08	0.42232	5.05035e-09	0.418477	8.86085e-09	0.418432	2.6223e-08	0.416833	1.19358e-07
0.417769	1.14022e-09	0.421778	3.79382e-08	0.416295	6.90321e-08	0.417775	3.34741e-08	0.421708	8.85934e-09	0.417866	8.94853e-09	0.417823	2.6209e-08	0.416221	1.18077e-07
0.417168	5.12743e-10	0.421136	3.77914e-08	0.415652	6.87882e-08	0.417161	3.36975e-08	0.421062	4.6271e-09	0.417226	7.99528e-09	0.417191	2.62764e-08	0.415571	1.16534e-07
0.416531	-2.26182e-09	0.42053	3.78609e-08	0.41504	6.90174e-08	0.416523	3.34717e-08	0.420459	5.23947e-09	0.416626	1.02573e-08	0.416576	2.65246e-08	0.414969	1.17066e-07
0.415916	3.74639e-10	0.419882	3.77317e-08	0.414412	6.8916e-08	0.415915	3.33839e-08	0.419811	5.88827e-09	0.415961	8.31562e-09	0.415941	2.6388e-08	0.414319	1.16314e-07
0.415272	6.91986e-10	0.419272	3.771e-08	0.41379	6.87715e-08	0.415269	3.41623e-08	0.4192	5.14288e-09	0.415366	8.66303e-09	0.41531	2.65094e-08	0.413713	1.1525e-07
0.414645	6.54197e-10	0.418627	3.80773e-08	0.413159	6.83689e-08	0.414655	3.31716e-08	0.418551	7.63918e-09	0.414714	8.85171e-09	0.414668	2.41404e-08	0.413105	1.14552e-07
0.414042	5.39088e-10	0.418009	3.84514e-08	0.412544	6.8382e-08	0.414005	3.40775e-08	0.417952	8.00217e-09	0.414104	9.08415e-09	0.414073	2.58715e-08	0.412457	1.14462e-07
0.413404	5.58734e-10	0.417371	3.54646e-08	0.411899	6.89179e-08	0.4134	3.32772e-08	0.417307	7.38219e-09	0.413463	8.92998e-09	0.413421	2.60533e-08	0.411844	1.1422e-07
0.412791	7.76422e-10	0.41677	3.75593e-08	0.411292	6.849e-08	0.412759	3.30022e-08	0.416701	5.26677e-09	0.412853	8.7392e-09	0.412817	2.6016e-08	0.411198	1.14011e-07
0.41215	6.66094e-10	0.416119	3.75079e-08	0.410649	6.67383e-08	0.412148	3.3118e-08	0.416048	7.44438e-09	0.412211	8.72401e-09	0.412172	2.58301e-08	0.410595	1.09752e-07
0.411534	9.62412e-10	0.415509	3.75218e-08	0.41004	6.82082e-08	0.411504	3.32934e-08	0.415436	7.55216e-09	0.411604	8.73739e-09	0.411565	2.58722e-08	0.409949	1.13744e-07
0.410893	3.03555e-10	0.414868	3.75149e-08	0.409394	6.83047e-08	0.410895	3.29007e-08	0.414794	3.61644e-09	0.410961	9.08725e-09	0.410918	2.57133e-08	0.40934	1.13839e-07
0.410282	1.47182e-09	0.414262	3.72935e-08	0.408784	6.79119e-08	0.410251	3.30974e-08	0.41419	6.41472e-09	0.410351	8.49603e-09	0.410307	2.54661e-08	0.408701	1.11565e-07
0.409637	2.80774e-10	0.413611	3.72693e-08	0.408144	6.77715e-08	0.409644	3.28464e-08	0.413544	4.75534e-09	0.409708	7.38765e-09	0.409663	2.61053e-08	0.408088	1.12731e-07
0.409033	4.50301e-10	0.413005	3.72357e-08	0.407531	6.77043e-08	0.409	3.31945e-08	0.412939	5.21212e-09	0.409096	9.04808e-09	0.409059	2.53121e-08	0.407445	1.13473e-07
0.408389	5.1719e-10	0.412362	3.83546e-08	0.406886	6.79659e-08	0.408388	3.37142e-08	0.412291	7.23419e-09	0.408454	8.88726e-09	0.408414	2.58313e-08	0.406837	1.12371e-07
0.407779	6.93226e-10	0.411756	3.68831e-08	0.406278	6.76999e-08	0.407743	3.47782e-08	0.411685	5.28818e-09	0.407846	8.75864e-09	0.407807	2.55962e-08	0.406191	1.12268e-07
0.407132	6.41012e-10	0.411106	3.80993e-08	0.40563	6.79268e-08	0.407133	3.24535e-08	0.411038	7.36005e-09	0.407198	8.83172e-09	0.40716	2.41343e-08	0.405582	1.12513e-07
0.406522	4.34458e-10	0.410499	3.71143e-08	0.405026	6.71001e-08	0.406489	3.28972e-08	0.410424	7.78559e-09	0.406588	8.85701e-09	0.406554	2.50214e-08	0.404945	1.14177e-07
0.405878	5.57172e-10	0.409855	3.70325e-08	0.404385	6.81793e-08	0.405879	3.27941e-08	0.409819	4.81652e-09	0.40598	8.71625e-09	0.405908	2.46156e-08	0.404333	1.14386e-07
0.405271	6.91211e-10	0.409248	3.6933e-08	0.403768	6.76267e-08	0.405233	3.28001e-08	0.409176	5.70662e-09	0.405337	8.68336e-09	0.405299	2.48223e-08	0.403687	1.12474e-07
0.404629	8.61204e-10	0.40864	3.70275e-08	0.403124	6.60365e-08	0.404625	3.27646e-08	0.408566	5.77332e-09	0.404725	9.99953e-09	0.404655	2.50555e-08	0.403077	1.09399e-07
0.404015	3.08318e-09	0.407994	3.69426e-08	0.402516	6.70329e-08	0.403982	3.28498e-08	0.40792	5.31704e-09	0.404087	7.82812e-09	0.404047	2.49437e-08	0.402431	1.11008e-07
0.403372	-8.40652e-10	0.407383	3.69563e-08	0.401869	6.71407e-08	0.403372	3.26304e-08	0.407313	2.59237e-09	0.403475	9.05584e-09	0.403434	2.4533e-08	0.401823	1.1244e-07
0.402762	6.4404e-10	0.40674	3.68077e-08	0.401262	6.68034e-08	0.40276	3.26874e-08	0.406672	4.93491e-09	0.402832	8.49826e-09	0.402793	2.51148e-08	0.401177	1.11994e-07
0.402118	6.96075e-10	0.406135	3.68314e-08	0.400617	6.64948e-08	0.402117	3.29998e-08	0.406062	4.92225e-09	0.402219	8.76963e-09	0.402183	2.63444e-08	0.400576	1.11517e-07
0.401513	8.05438e-10	0.405489	3.71205e-08	0.40001	6.65924e-08	0.401512	3.27896e-08	0.405413	4.99975e-09	0.401578	8.81709e-09	0.401538	2.46554e-08	0.399927	1.12234e-07
0.400866	3.73268e-10	0.404883	3.88926e-08	0.399366	6.67868e-08	0.400868	3.27332e-08	0.404809	4.96888e-09	0.400973	8.62559e-09	0.40093	2.55494e-08	0.399319	1.13574e-07
0.400259	8.42476e-10	0.404234	3.62136e-08	0.398757	6.66514e-08	0.400255	3.28529e-08	0.404166	7.11561e-09	0.400325	8.52504e-09	0.400287	2.51601e-08	0.398673	1.08973e-07
0.399614	6.38556e-10	0.403626	3.66733e-08	0.398114	6.78417e-08	0.399611	3.24694e-08	0.403555	5.05351e-09	0.399715	8.65418e-09	0.399675	2.49573e-08	0.398068	1.10578e-07
0.399004	2.92122e-10	0.402982	3.65429e-08	0.397508	6.59199e-08	0.399	3.2543e-08	0.40291	5.05505e-09	0.399072	8.98595e-09	0.39903	2.49109e-08	0.397422	1.09296e-07
0.398355	9.21941e-10	0.402371	3.64977e-08	0.396899	6.71935e-08	0.398353	3.24741e-08	0.402297	8.28545e-09	0.398462	8.40956e-09	0.39842	2.49622e-08	0.396817	1.10508e-07
0.397749	5.08523e-10	0.401729	3.64436e-08	0.396258	6.6237e-08	0.397747	3.25652e-08	0.401656	4.26303e-09	0.397817	8.83185e-09	0.39778	2.49089e-08	0.396167	1.13122e-07
0.397108	1.03209e-09	0.401118	3.64588e-08	0.395646	6.59856e-08	0.397103	3.22888e-08	0.401045	6.01089e-09	0.397213	9.37279e-09	0.397169	2.45647e-08	0.395562	1.08487e-07
0.3965	1.00502e-09	0.400477	3.63837e-08	0.395004	6.618e-08	0.396496	3.24687e-08	0.400404	4.53204e-09	0.39657	8.2428e-09	0.396527	2.46116e-08	0.394916	1.07418e-07
0.395853	1.5924e-10	0.399867	3.6289e-08	0.394392	6.6211e-08	0.39585	3.23672e-08	0.399794	5.20716e-09	0.395962	8.51513e-09	0.395917	2.50845e-08	0.394308	1.09567e-07
0.395245	7.31754e-10	0.399226	3.6828e-08	0.393745	6.586e-08	0.395242	3.19054e-08	0.399151	4.8594e-09	0.395316	8.38172e-09	0.395272	2.51044e-08	0.393664	1.08036e-07
0.3946	6.42288e-10	0.398615	3.61508e-08	0.393143	6.60135e-08	0.394598	3.28956e-08	0.398541	5.0431e-09	0.394706	8.63019e-09	0.394664	2.69353e-08	0.393057	1.07734e-07
0.393993	5.09107e-10	0.397973	3.6673e-08	0.392498	6.55154e-08	0.393989	3.21876e-08	0.397895	4.87427e-09	0.394067	8.52447e-09	0.394018	2.39522e-08	0.392413	1.08859e-07
0.393351	5.01335e-10	0.397367	3.61038e-08	0.391887	6.58774e-08	0.393347	3.1224e-08	0.397289	4.53026e-09	0.393459	8.3932e-09	0.393415	2.44241e-08	0.391802	1.10328e-07
0.392745	7.21586e-10	0.396719	3.61004e-08	0.391241	6.59785e-08	0.392738	3.20768e-08	0.396644	4.8301e-09	0.392815	8.27696e-09	0.392769	2.50004e-08	0.391195	1.09618e-07
0.392099	6.05416e-10	0.396109	3.60935e-08	0.390635	6.84067e-08	0.392094	3.18838e-08	0.396036	5.0411e-09	0.392206	8.5701e-09	0.392161	2.4588e-08	0.390549	1.08275e-07
0.391487	2.23362e-10	0.395462	3.6073e-08	0.389987	6.46283e-08	0.391485	3.19862e-08	0.395393	5.35163e-09	0.391561	9.86719e-09	0.391515	2.41149e-08	0.38994	1.06561e-07
0.390844	1.50992e-09	0.394852	3.63371e-08	0.38938	6.52748e-08	0.39084	3.18246e-08	0.39478	7.78936e-09	0.390952	7.709e-09	0.390909	2.4504e-08	0.389296	1.06444e-07
0.390236	2.21312e-10	0.39421	3.58179e-08	0.388739	6.5159e-08	0.390231	3.16701e-08	0.394139	3.4876e-09	0.390306	8.23454e-09	0.390265	2.40751e-08	0.388691	1.07113e-07
0.389599	3.60453e-10	0.393603	3.60631e-08	0.38813	6.47976e-08	0.389588	3.17045e-08	0.393532	5.00017e-09	0.389699	8.3984e-09	0.389654	2.40476e-08	0.388048	1.05576e-07
0.388983	7.64704e-10	0.392959	3.59212e-08	0.387482	6.48245e-08	0.388978	3.1889e-08	0.392886	5.0735e-09	0.389056	8.26668e-09	0.389011	2.46426e-08	0.387435	1.0682e-07
0.388341	2.2279e-10	0.392349	3.51902e-08	0.386872	6.50318e-08	0.388335	3.18737e-08	0.39228	4.94971e-09	0.388448	8.12438e-09	0.388401	2.42e-08	0.386789	1.06626e-07
0.387728	7.16829e-10	0.391705	3.71518e-08	0.386229	6.47735e-08	0.387727	3.07233e-08	0.391633	4.84726e-09	0.387802	8.02649e-09	0.387762	2.26e-08	0.386182	1.0707e-07
0.387086	6.16825e-10	0.391096	3.56171e-08	0.38562	6.45124e-08	0.387084	3.2875e-08	0.391026	4.67587e-09	0.387191	8.22846e-09	0.387147	2.40667e-08	0.38554	1.0546e-07
0.386476	4.96912e-10	0.390454	3.564e-08	0.384977	6.51362e-08	0.386475	3.17168e-08	0.39038	4.67716e-09	0.38655	8.22129e-09	0.386504	2.43124e-08	0.38493	1.0575e-07
0.385869	5.05376e-10	0.389843	3.55951e-08	0.384366	6.46852e-08	0.385834	3.11854e-08	0.389777	4.61653e-09	0.385937	8.27193e-09	0.385896	2.41115e-08	0.384287	1.04182e-07
0.385224	7.09176e-10	0.389199	3.55472e-08	0.383733	6.49951e-08	0.385225	3.14119e-08	0.38913	5.55285e-09	0.385293	7.76796e-09	0.385252	2.35576e-08	0.383676	1.03255e-07
0.384582	6.08051e-10	0.388592	3.56708e-08	0.383113	6.4194e-08	0.384581	3.12511e-08	0.388521	4.60798e-09	0.384688	6.94258e-09	0.384641	2.34082e-08	0.383033	1.03799e-07
0.383971	-7.73704e-10	0.387948	3.54807e-08	0.382474	6.44372e-08	0.383972	3.13139e-08	0.387879	5.4651e-09	0.384043	8.24158e-09	0.383997	2.37089e-08	0.382422	1.03709e-07
0.383333	1.97996e-09	0.387337	3.54164e-08	0.381867	6.42699e-08	0.383327	3.14073e-08	0.387269	5.11616e-09	0.383432	8.14446e-09	0.383391	2.37172e-08	0.381781	1.03492e-07
0.382725	-9.03606e-11	0.386693	3.53207e-08	0.381226	6.40656e-08	0.382722	3.13369e-08	0.386658	4.40367e-09	0.382786	8.03425e-09	0.382782	2.37393e-08	0.381172	1.03289e-07
0.382115	5.6659e-10	0.386082	3.56918e-08	0.38061	6.39637e-08	0.382076	3.11315e-08	0.386014	4.91072e-09	0.382178	8.17438e-09	0.382135	2.32736e-08	0.380528	1.0357e-07
0.381471	4.63486e-10	0.385439	3.53894e-08	0.379963	6.3974e-08	0.381471	3.14929e-08	0.385406	4.83921e-09	0.381536	8.33577e-09	0.38153	2.52168e-08	0.379916	1.03135e-07
0.380863	4.8486e-10	0.384831	3.36636e-08	0.379356	6.4001e-08	0.380822	3.29915e-08	0.384761	4.86439e-09	0.38093	8.33057e-09	0.380885	2.34884e-08	0.379274	1.03122e-07
0.380221	7.61986e-10	0.384192	3.54305e-08	0.37871	6.36827e-08	0.380214	2.96591e-08	0.384157	4.64252e-09	0.380286	8.06576e-09	0.380278	2.35669e-08	0.378668	1.01519e-07
0.37961	5.49638e-10	0.383581	3.52389e-08	0.378099	6.28168e-08	0.379568	3.11785e-08	0.383508	4.71544e-09	0.379679	8.16197e-09	0.379627	2.33441e-08	0.378024	1.00826e-07
0.378964	2.14887e-10	0.382937	3.52366e-08	0.377462	6.46555e-08	0.37896	3.1082e-08	0.382896	4.7338e-09	0.379032	7.65207e-09	0.379023	2.35576e-08	0.377415	1.01289e-07
0.378356	7.30848e-10	0.382328	3.53357e-08	0.376852	6.35665e-08	0.378314	3.09103e-08	0.382258	3.97974e-09	0.378422	8.92489e-09	0.378378	2.35219e-08	0.37677	1.01516e-07
0.377713	8.78501e-10	0.381685	3.50676e-08	0.37621	6.33537e-08	0.377707	3.0977e-08	0.381649	5.91362e-09	0.377776	7.59059e-09	0.377768	2.30369e-08	0.376154	7.55799e-08
0.377101	1.0174e-09	0.381076	3.51101e-08	0.375595	6.31556e-08	0.377064	3.07999e-08	0.381005	3.96723e-09	0.37717	8.12721e-09	0.37713	2.29542e-08	0.374506	7.48963e-08
0.376461	-2.13796e-09	0.380428	3.50127e-08	0.374952	6.31792e-08	0.376458	3.09112e-08	0.380394	4.62443e-09	0.376562	8.08202e-09	0.376518	2.23818e-08	0.372971	7.43351e-08
0.375852	3.55816e-10	0.379817	3.55823e-08	0.374344	6.31499e-08	0.375811	3.10786e-08	0.379748	4.62235e-09	0.375914	8.06751e-09	0.375874	2.25425e-08	0.3715	7.39683e-08
0.375207	6.88946e-10	0.379174	3.46915e-08	0.373703	6.29346e-08	0.3752	3.1149e-08	0.379142	4.64325e-09	0.375307	7.83967e-09	0.375263	2.39053e-08	0.370176	7.37136e-08
0.374599	5.51569e-10	0.378566	3.55722e-08	0.373096	6.28523e-08	0.374592	3.05398e-08	0.378497	4.81136e-09	0.37466	8.21115e-09	0.374622	2.05131e-08	0.368963	7.37318e-08
0.373951	4.66824e-10	0.37792	3.52412e-08	0.372446	6.27595e-08	0.373947	3.14805e-08	0.377891	4.54748e-09	0.37405	8.08594e-09	0.374016	2.23144e-08	0.367851	7.32527e-08
0.373349	4.87077e-10	0.377311	3.43138e-08	0.371841	6.31998e-08	0.373344	3.04099e-08	0.377247	4.29683e-09	0.373407	8.13264e-09	0.373368	2.30982e-08	0.366849	7.3048e-08
0.372707	7.14624e-10	0.376668	3.46923e-08	0.371189	6.26303e-08	0.3727	3.05063e-08	0.376637	4.74746e-09	0.372805	7.92482e-09	0.37276	2.32062e-08	0.365951	7.29674e-08
0.372094	5.48172e-10	0.37606	3.46417e-08	0.370582	6.09294e-08	0.372085	3.03239e-08	0.375991	4.3708e-09	0.37215	9.01231e-09	0.372116	2.27392e-08	0.365202	7.32322e-08
0.371454	1.3939e-09	0.375449	3.46026e-08	0.36994	6.27122e-08	0.371443	3.04637e-08	0.375384	4.09936e-09	0.371544	6.09407e-09	0.37151	2.27359e-08	0.36452	7.27776e-08
0.370839	-5.84126e-12	0.374806	3.46292e-08	0.369332	6.24573e-08	0.370831	3.01805e-08	0.37474	2.36403e-09	0.370902	7.87508e-09	0.370866	2.24902e-08	0.363912	7.25844e-08
0.370195	1.44243e-09	0.374194	3.45431e-08	0.368688	6.22709e-08	0.37019	3.0274e-08	0.374133	4.85815e-09	0.370296	7.7709e-09	0.370258	2.24795e-08	0.363266	7.23589e-08
0.369588	1.43361e-10	0.373552	3.46249e-08	0.368077	6.20822e-08	0.369582	3.03548e-08	0.373486	4.115e-09	0.369655	7.96263e-09	0.369616	2.34792e-08	0.362659	7.32e-08
0.36894	6.49989e-10	0.372945	3.46407e-08	0.367433	6.2007e-08	0.368938	3.03864e-08	0.372879	4.45116e-09	0.369044	7.93798e-09	0.369004	2.17905e-08	0.362013	7.35182e-08
0.368331	3.78549e-10	0.372299	3.57922e-08	0.366825	6.20839e-08	0.368331	3.05725e-08	0.372236	4.4788e-09	0.368397	7.92815e-09	0.368363	2.26136e-08	0.361407	7.3028e-08
0.367688	8.12507e-10	0.371687	3.41556e-08	0.366216	6.18015e-08	0.367687	3.20363e-08	0.371622	4.33142e-09	0.367786	7.71491e-09	0.367753	2.25399e-08	0.360765	7.24402e-08
0.367077	7.37798e-10	0.371048	3.48338e-08	0.365572	6.20185e-08	0.367076	2.97657e-08	0.370979	4.49896e-09	0.367144	7.93291e-09	0.367109	2.28478e-08	0.360156	7.17699e-08
0.366434	-4.91619e-11	0.37044	3.42817e-08	0.364964	6.1532e-08	0.366431	3.00678e-08	0.370372	4.39022e-09	0.366536	8.76493e-09	0.366503	2.2799e-08	0.359508	7.19673e-08
0.365826	4.7425e-10	0.369794	3.41946e-08	0.364318	6.22522e-08	0.365825	3.00657e-08	0.369731	4.30281e-09	0.365893	7.70518e-09	0.365857	2.25708e-08	0.358898	7.1802e-08
0.365182	7.09236e-10	0.369188	3.41915e-08	0.363711	6.24795e-08	0.365179	3.02606e-08	0.369116	4.41376e-09	0.365287	8.09553e-09	0.365249	2.27169e-08	0.358254	7.10775e-08
0.364572	7.04861e-10	0.368542	3.41661e-08	0.363065	6.02656e-08	0.36457	2.98517e-08	0.368477	4.9144e-09	0.364638	7.6402e-09	0.364606	2.29434e-08	0.357647	7.04436e-08
0.363929	2.63574e-09	0.367933	3.40958e-08	0.362457	6.11783e-08	0.363923	3.0175e-08	0.367861	4.47177e-09	0.364028	7.98774e-09	0.36399	2.29161e-08	0.357005	7.23384e-08
0.363317	-6.35982e-10	0.367286	3.40398e-08	0.361814	6.13001e-08	0.363317	2.98141e-08	0.367219	2.59676e-09	0.363381	7.90899e-09	0.363347	2.25004e-08	0.356397	7.15751e-08
0.362675	6.15406e-10	0.366678	3.41276e-08	0.361204	6.11145e-08	0.362672	2.97956e-08	0.366613	4.2863e-09	0.36277	7.72989e-09	0.362738	2.23777e-08	0.355753	7.11184e-08
0.362067	4.99237e-10	0.366033	3.40003e-08	0.360561	6.11997e-08	0.362065	3.01154e-08	0.365968	4.82188e-09	0.362127	7.86993e-09	0.362099	2.43974e-08	0.355141	7.10828e-08
0.361422	3.89147e-10	0.365424	3.44178e-08	0.359948	6.08157e-08	0.361421	2.98018e-08	0.365358	4.70338e-09	0.361519	7.98662e-09	0.361489	2.10678e-08	0.3545	7.06441e-08
0.360812	5.44131e-10	0.36478	3.558e-08	0.359303	6.09464e-08	0.360814	2.88738e-08	0.364717	3.94297e-09	0.360873	7.97766e-09	0.360879	2.25623e-08	0.35389	7.05457e-08
0.360166	6.66726e-10	0.364168	3.34553e-08	0.358698	6.06658e-08	0.360167	2.97566e-08	0.364104	4.32624e-09	0.360264	7.75594e-09	0.360232	2.21508e-08	0.353247	7.05959e-08
0.359559	5.37074e-10	0.363528	3.38819e-08	0.358055	6.16272e-08	0.359557	2.96254e-08	0.36346	4.33513e-09	0.359617	7.8612e-09	0.359622	2.19877e-08	0.352639	7.0151e-08
0.35891	4.06301e-10	0.362918	3.38592e-08	0.35744	6.03037e-08	0.358913	2.96962e-08	0.362856	4.21156e-09	0.359011	1.02402e-08	0.358977	2.16912e-08	0.351992	7.04875e-08
0.358304	8.91721e-10	0.362274	3.41045e-08	0.356798	6.15815e-08	0.358307	2.94547e-08	0.36221	5.39314e-09	0.358361	6.81311e-09	0.358371	2.20546e-08	0.351385	7.08484e-08
0.357693	4.95958e-10	0.361666	3.35881e-08	0.356191	6.01754e-08	0.357662	2.94527e-08	0.361598	3.58627e-09	0.357758	7.56908e-09	0.357726	2.27347e-08	0.350733	7.24999e-08
0.357055	5.23674e-10	0.361023	3.37561e-08	0.355542	6.00511e-08	0.357057	2.95045e-08	0.360958	5.03887e-09	0.357114	7.72965e-09	0.35712	2.21137e-08	0.350132	6.83301e-08
0.356442	1.20413e-09	0.360414	3.36018e-08	0.354935	6.00752e-08	0.35641	2.96226e-08	0.360343	3.51244e-09	0.356508	7.84611e-09	0.356476	2.16983e-08	0.349484	6.98431e-08
0.355796	-1.18375e-11	0.359769	3.34593e-08	0.354291	6.03095e-08	0.355803	2.93958e-08	0.359702	3.95926e-09	0.35586	7.77415e-09	0.355867	2.1016e-08	0.348881	7.04023e-08
0.355189	7.09915e-10	0.359159	3.41397e-08	0.353684	5.99729e-08	0.35516	2.91326e-08	0.359092	3.9824e-09	0.355252	7.43183e-09	0.355225	2.01602e-08	0.348237	7.00012e-08
0.354547	4.53794e-10	0.358517	3.34464e-08	0.353038	5.98202e-08	0.354552	3.03188e-08	0.358449	4.169e-09	0.354607	7.67745e-09	0.354614	2.08778e-08	0.347628	6.97213e-08
0.353938	3.71456e-10	0.357909	3.28965e-08	0.352429	5.97884e-08	0.353911	2.92566e-08	0.357843	3.95617e-09	0.353999	7.67767e-09	0.35397	2.15814e-08	0.346981	6.94479e-08
0.353293	4.98307e-10	0.357267	3.33416e-08	0.351787	5.97975e-08	0.353302	2.81237e-08	0.357236	3.97899e-09	0.353357	8.06491e-09	0.353359	2.12224e-08	0.346377	6.90687e-08
0.352685	6.85203e-10	0.356656	3.32654e-08	0.351178	5.98633e-08	0.352691	2.9361e-08	0.356592	4.08683e-09	0.35275	7.26559e-09	0.352715	2.11603e-08	0.345732	6.95607e-08
0.35204	4.66549e-10	0.356015	3.33256e-08	0.35053	6.16426e-08	0.352043	2.92279e-08	0.355979	3.98836e-09	0.35211	7.02189e-09	0.352105	2.15057e-08	0.345123	7.00881e-08
0.351426	1.42288e-10	0.355404	3.3218e-08	0.34992	5.91647e-08	0.351435	2.91505e-08	0.355334	4.22913e-09	0.351496	7.49326e-09	0.351462	2.17519e-08	0.344476	6.9102e-08
0.350787	1.26077e-09	0.354759	3.3197e-08	0.349279	5.94528e-08	0.350793	2.89786e-08	0.354732	7.43052e-09	0.350888	7.39465e-09	0.350856	2.17316e-08	0.343869	6.94591e-08
0.350176	2.90191e-10	0.35415	3.31571e-08	0.348673	5.90899e-08	0.35018	2.89122e-08	0.354086	2.1886e-09	0.350244	7.31049e-09	0.350211	2.13463e-08	0.343223	6.82036e-08
0.349542	-5.54955e-10	0.353504	3.31212e-08	0.348027	5.92724e-08	0.349544	2.89631e-08	0.353476	3.84055e-09	0.349632	7.47625e-09	0.3496	2.05117e-08	0.342617	6.85175e-08
0.348926	2.50483e-10	0.352894	3.30677e-08	0.34742	5.89081e-08	0.348932	2.91131e-08	0.352836	3.90198e-09	0.348992	7.67075e-09	0.348955	2.23979e-08	0.341971	6.78251e-08
0.348279	4.81963e-10	0.352251	3.20655e-08	0.34681	5.91976e-08	0.34828	2.95783e-08	0.352223	3.82463e-09	0.348383	7.47747e-09	0.348348	2.14296e-08	0.341363	6.77023e-08
0.347675	6.28638e-10	0.351646	3.45127e-08	0.34617	5.88433e-08	0.347678	2.81301e-08	0.351578	3.85007e-09	0.347736	7.2035e-09	0.347702	2.16941e-08	0.340717	6.69571e-08
0.347032	4.22192e-10	0.351037	3.29365e-08	0.345522	5.87544e-08	0.347035	2.97379e-08	0.350971	3.95608e-09	0.347127	7.41743e-09	0.3471	2.21075e-08	0.340107	6.71492e-08
0.34642	2.24555e-10	0.350396	3.28915e-08	0.344917	5.91865e-08	0.34643	2.8681e-08	0.350328	3.84781e-09	0.346488	6.62208e-09	0.346453	2.15189e-08	0.339459	6.71e-08
0.345776	6.51741e-10	0.349785	3.30019e-08	0.344269	5.87389e-08	0.345783	2.85207e-08	0.349727	3.79103e-09	0.34588	8.72289e-09	0.345846	2.15122e-08	0.338854	6.74176e-08
0.34517	5.88632e-10	0.349136	3.26862e-08	0.343664	5.78826e-08	0.345176	2.84666e-08	0.349075	4.46591e-09	0.345234	6.72561e-09	0.345204	2.14818e-08	0.33825	6.7122e-08
0.344523	1.86372e-10	0.348533	3.28786e-08	0.34302	5.83613e-08	0.34453	2.85487e-08	0.348471	3.57684e-09	0.344622	7.41789e-09	0.344588	2.10888e-08	0.337605	6.805e-08
0.343914	-6.37603e-10	0.347882	3.26877e-08	0.342408	5.84213e-08	0.343924	2.8678e-08	0.347826	4.2238e-09	0.343977	7.53936e-09	0.343947	2.14004e-08	0.336995	6.66855e-08
0.343268	1.71541e-09	0.34728	3.26666e-08	0.341763	5.84949e-08	0.343279	2.8816e-08	0.347216	3.50059e-09	0.343371	7.45676e-09	0.34334	2.11189e-08	0.336349	6.72031e-08
0.342663	2.8336e-11	0.346635	3.26142e-08	0.341156	5.81957e-08	0.34267	2.83688e-08	0.34657	3.64141e-09	0.342725	7.27286e-09	0.34269	2.27075e-08	0.335742	6.65576e-08
0.342021	3.87228e-10	0.346027	3.29165e-08	0.340547	5.795e-08	0.342024	2.86809e-08	0.345968	3.65008e-09	0.342117	7.36579e-09	0.342084	2.00499e-08	0.335095	6.6157e-08
0.341413	4.197e-10	0.345376	3.36546e-08	0.339901	5.79121e-08	0.341415	2.89976e-08	0.34532	3.64366e-09	0.341474	7.53169e-09	0.341442	2.16762e-08	0.334488	6.63842e-08
0.340765	4.69851e-10	0.344771	3.07537e-08	0.339295	5.81881e-08	0.34077	3.11604e-08	0.344711	3.24662e-09	0.340868	7.51692e-09	0.340833	2.11201e-08	0.333846	6.7093e-08
0.340159	6.26326e-10	0.344126	3.24439e-08	0.338652	5.80015e-08	0.340161	2.71812e-08	0.344065	3.8739e-09	0.340217	7.47654e-09	0.340186	2.1534e-08	0.333238	6.63853e-08
0.339511	3.52824e-10	0.343515	3.24834e-08	0.338045	5.72367e-08	0.339517	2.82641e-08	0.343455	3.58174e-09	0.339605	7.90527e-09	0.339581	2.15176e-08	0.332591	6.58295e-08
0.338904	4.35388e-10	0.342872	3.23544e-08	0.3374	5.88084e-08	0.338907	2.83039e-08	0.34281	3.59834e-09	0.338963	4.84788e-09	0.338933	2.1195e-08	0.331984	6.62803e-08
0.338265	4.64356e-10	0.342267	3.23741e-08	0.336791	5.77118e-08	0.338265	2.8245e-08	0.342203	2.77613e-09	0.338362	7.21452e-09	0.338328	2.12968e-08	0.331339	6.5602e-08
0.337654	9.18734e-10	0.341621	3.21926e-08	0.336148	5.70724e-08	0.337657	2.80539e-08	0.341557	5.02253e-09	0.337713	6.96957e-09	0.33772	2.15544e-08	0.330735	6.51771e-08
0.337008	2.51878e-09	0.34101	3.24154e-08	0.335539	5.72741e-08	0.337013	2.81952e-08	0.34095	3.03537e-09	0.337105	7.23618e-09	0.337076	2.14488e-08	0.330086	6.65641e-08
0.336399	-1.58776e-09	0.340367	3.22531e-08	0.334893	5.74088e-08	0.336404	2.81855e-08	0.340306	3.62101e-09	0.336461	7.52324e-09	0.336466	2.06418e-08	0.329478	6.54239e-08
0.335753	2.97403e-10	0.339758	3.28352e-08	0.334286	5.74823e-08	0.335763	2.78881e-08	0.339696	3.72784e-09	0.335856	7.27501e-09	0.335819	2.03187e-08	0.328833	6.57094e-08
0.335148	6.81162e-10	0.339113	3.21193e-08	0.333641	5.70658e-08	0.335157	2.86041e-08	0.339053	3.5809e-09	0.335211	7.12883e-09	0.33521	2.07738e-08	0.328223	6.50526e-08
0.334505	7.6319e-10	0.338508	3.28366e-08	0.333034	5.69607e-08	0.33451	2.77845e-08	0.338447	3.74056e-09	0.334601	7.23121e-09	0.334566	1.95394e-08	0.32758	6.54023e-08
0.333897	5.61953e-11	0.337863	3.20578e-08	0.332387	5.69579e-08	0.3339	2.8609e-08	0.337801	3.76471e-09	0.333961	8.77217e-09	0.33396	2.06703e-08	0.32697	6.52776e-08
0.333252	5.67162e-10	0.337253	3.18881e-08	0.33178	5.73366e-08	0.333257	2.76289e-08	0.33719	3.62313e-09	0.333349	6.67012e-09	0.333316	2.06769e-08	0.326328	6.47593e-08
0.332642	5.71394e-10	0.336608	3.19282e-08	0.331135	5.79173e-08	0.332645	2.78027e-08	0.336545	3.57192e-09	0.332705	7.44261e-09	0.332707	2.05701e-08	0.325718	6.48123e-08
0.332001	3.60239e-10	0.336001	3.19318e-08	0.330527	5.59765e-08	0.331999	2.75349e-08	0.335938	3.78586e-09	0.332098	6.94045e-09	0.33206	2.05812e-08	0.325074	6.48266e-08
0.331392	1.10718e-09	0.335356	3.1894e-08	0.329885	5.72728e-08	0.331391	2.75836e-08	0.335291	3.52801e-09	0.331452	7.15243e-09	0.331451	2.06238e-08	0.324462	6.53847e-08
0.330748	1.41168e-10	0.334749	3.1751e-08	0.329277	5.66535e-08	0.330747	2.76049e-08	0.334682	1.71148e-09	0.330844	7.23956e-09	0.330807	2.03883e-08	0.323819	6.51882e-08
0.330138	1.2272e-09	0.334104	3.17132e-08	0.328629	5.63502e-08	0.330139	2.72117e-08	0.334042	3.69616e-09	0.330201	6.96555e-09	0.330201	2.04184e-08	0.32321	6.33692e-08
0.329493	1.1456e-10	0.333495	3.1803e-08	0.32802	5.63662e-08	0.329494	2.74224e-08	0.333429	3.41026e-09	0.329592	7.10002e-09	0.329558	2.16449e-08	0.322566	6.46538e-08
0.328883	3.19362e-10	0.332849	3.19966e-08	0.327372	5.63185e-08	0.328885	2.76075e-08	0.332783	3.59201e-09	0.328946	7.27899e-09	0.328947	1.96212e-08	0.321956	6.54097e-08
0.328237	4.63295e-10	0.332241	3.38341e-08	0.326771	5.64628e-08	0.328243	2.74974e-08	0.332175	2.78453e-09	0.328338	7.27379e-09	0.328299	2.03573e-08	0.32135	6.50513e-08
0.327631	6.32799e-10	0.331595	3.11134e-08	0.326127	5.62675e-08	0.327631	2.88884e-08	0.331532	3.33215e-09	0.327693	6.91438e-09	0.327688	2.00192e-08	0.320702	6.50625e-08
0.326985	4.47726e-10	0.330987	3.15466e-08	0.325516	5.57276e-08	0.326986	2.69531e-08	0.330923	3.55479e-09	0.327081	7.15203e-09	0.327046	2.03351e-08	0.320095	6.45793e-08
0.326381	3.6546e-10	0.33038	3.15501e-08	0.324869	5.58052e-08	0.326378	2.73609e-08	0.330274	3.41239e-09	0.32644	8.62415e-09	0.326436	2.03541e-08	0.31945	6.46827e-08
0.325733	4.51505e-10	0.329737	3.1616e-08	0.324262	5.63628e-08	0.325732	2.71945e-08	0.329672	3.58828e-09	0.325832	6.45369e-09	0.325792	2.0066e-08	0.318844	6.38294e-08
0.325126	6.02758e-10	0.329127	3.13733e-08	0.323613	5.81194e-08	0.325124	2.72129e-08	0.329025	3.35007e-09	0.325223	6.90991e-09	0.325185	1.95654e-08	0.318194	6.37115e-08
0.32448	5.12862e-10	0.328483	3.1574e-08	0.323004	5.45332e-08	0.324513	2.72428e-08	0.328416	3.93909e-09	0.324578	7.08869e-09	0.324537	2.0063e-08	0.317587	6.26947e-08
0.323873	2.27777e-09	0.327873	3.13708e-08	0.322364	5.56149e-08	0.323871	2.71683e-08	0.327766	3.91784e-09	0.323968	7.39037e-09	0.323926	1.99926e-08	0.31694	6.48946e-08
0.323227	-4.98688e-10	0.327228	3.13185e-08	0.321756	5.55566e-08	0.323259	2.70651e-08	0.327159	1.72893e-09	0.323325	7.19957e-09	0.323282	2.0264e-08	0.316331	6.32937e-08
0.322619	7.01046e-10	0.326622	3.16019e-08	0.321112	5.51378e-08	0.322617	2.70197e-08	0.326519	3.31354e-09	0.322716	7.04888e-09	0.322677	1.98602e-08	0.315688	6.30839e-08
0.322012	4.86612e-10	0.325978	3.12864e-08	0.320503	5.51752e-08	0.322007	2.73846e-08	0.325912	3.46597e-09	0.322072	6.98097e-09	0.322032	2.13168e-08	0.315081	6.28931e-08
0.321369	2.7734e-10	0.325374	3.12803e-08	0.319861	5.51451e-08	0.321365	2.69548e-08	0.325305	3.39494e-09	0.321465	6.92387e-09	0.321425	1.89906e-08	0.314434	6.33855e-08
0.320756	4.68171e-10	0.324725	3.11036e-08	0.319252	5.51747e-08	0.320754	2.51441e-08	0.324655	3.46268e-09	0.320821	8.1022e-09	0.320777	1.93628e-08	0.313825	6.27324e-08
0.320115	5.9315e-10	0.324119	3.10881e-08	0.318604	5.48116e-08	0.320111	2.71872e-08	0.324053	3.56461e-09	0.320209	6.46652e-09	0.320171	1.94874e-08	0.313185	6.29808e-08
0.319506	3.70157e-10	0.323473	3.09867e-08	0.317997	5.54225e-08	0.319502	2.66764e-08	0.323404	3.47565e-09	0.319569	6.79296e-09	0.319524	1.96926e-08	0.312573	6.28485e-08
0.318866	3.76201e-10	0.322865	3.09393e-08	0.31735	5.47844e-08	0.318857	2.66787e-08	0.3228	3.55967e-09	0.31896	7.12482e-09	0.318916	1.96393e-08	0.311929	6.34102e-08
0.318252	7.24638e-10	0.32222	3.08688e-08	0.31674	5.5799e-08	0.318254	2.6577e-08	0.322159	5.34548e-09	0.318315	7.03647e-09	0.318274	1.96654e-08	0.311319	6.32884e-08
0.31761	4.75287e-10	0.321613	3.09181e-08	0.316096	5.42187e-08	0.31761	2.65486e-08	0.321544	2.50729e-09	0.31771	6.92661e-09	0.317667	1.94209e-08	0.310675	6.46149e-08
0.317005	-9.36437e-10	0.320967	3.08845e-08	0.315488	5.47214e-08	0.316996	2.65626e-08	0.320896	4.27864e-09	0.317062	6.99096e-09	0.317021	1.94978e-08	0.310066	6.12373e-08
0.316354	9.48393e-10	0.320359	3.08169e-08	0.314844	5.44495e-08	0.31635	2.64174e-08	0.32029	3.07051e-09	0.316454	7.12608e-09	0.316408	1.97785e-08	0.309425	6.24591e-08
0.315742	1.12629e-10	0.319716	3.02505e-08	0.314235	5.42762e-08	0.315741	2.63965e-08	0.31965	3.39541e-09	0.315808	6.90533e-09	0.315767	1.91465e-08	0.308815	6.19414e-08
0.315102	5.9768e-10	0.319107	3.19597e-08	0.313591	5.397e-08	0.315097	2.6063e-08	0.319037	3.32191e-09	0.315199	6.81552e-09	0.315159	1.75735e-08	0.308171	6.20064e-08
0.314493	4.2485e-10	0.318465	3.07151e-08	0.312982	5.40079e-08	0.314492	2.72133e-08	0.318396	3.49607e-09	0.314555	6.61474e-09	0.314512	1.93088e-08	0.307562	6.19692e-08
0.313851	3.15428e-10	0.317859	3.0408e-08	0.312372	5.41229e-08	0.313848	2.63928e-08	0.317789	3.4884e-09	0.313945	5.03436e-09	0.313903	1.90792e-08	0.30692	6.19627e-08
0.31324	5.62882e-10	0.317209	3.08571e-08	0.311724	5.40684e-08	0.313241	2.5338e-08	0.317142	3.38838e-09	0.313304	6.95856e-09	0.313296	1.88677e-08	0.306313	6.19127e-08
0.312596	5.53679e-10	0.316599	3.05379e-08	0.311121	5.35832e-08	0.312593	2.63002e-08	0.316534	3.46034e-09	0.312693	6.40301e-09	0.312649	1.86342e-08	0.305666	6.14069e-08
0.311988	-6.12736e-12	0.315955	3.0496e-08	0.310477	5.52483e-08	0.311986	2.62851e-08	0.31589	3.60504e-09	0.31205	6.42384e-09	0.312041	1.87395e-08	0.305056	6.13157e-08
0.311343	6.76632e-10	0.315346	3.0529e-08	0.309867	5.35661e-08	0.31134	2.6384e-08	0.315281	3.77599e-09	0.311438	6.66221e-09	0.311398	1.91867e-08	0.304413	6.10129e-08
0.310734	8.37123e-10	0.314701	3.03991e-08	0.309224	5.36624e-08	0.310733	2.62502e-08	0.314637	6.26835e-09	0.310797	6.58429e-09	0.310789	1.92659e-08	0.303804	6.14295e-08
0.31009	2.98679e-10	0.314092	3.0399e-08	0.308614	5.3268e-08	0.31009	2.59781e-08	0.314026	2.14906e-09	0.310188	6.35715e-09	0.310145	1.9048e-08	0.303163	6.01544e-08
0.309483	-1.60917e-09	0.313447	3.05956e-08	0.307973	5.32968e-08	0.309481	2.62921e-08	0.313385	3.49667e-09	0.309542	6.35809e-09	0.309534	1.80061e-08	0.302554	6.03556e-08
0.308834	2.17772e-10	0.312835	3.06429e-08	0.307363	5.33522e-08	0.308832	2.61049e-08	0.312773	3.48299e-09	0.308932	6.74187e-09	0.308892	2.00134e-08	0.301911	6.03298e-08
0.308227	4.7878e-10	0.312191	2.91241e-08	0.306717	5.31318e-08	0.308226	2.73598e-08	0.312128	3.07062e-09	0.308286	6.13841e-09	0.308283	1.82777e-08	0.301299	6.02696e-08
0.307585	5.656e-10	0.311586	3.07303e-08	0.306109	5.31133e-08	0.307583	2.52915e-08	0.311521	3.54792e-09	0.30768	6.92985e-09	0.307639	1.86655e-08	0.300689	6.01413e-08
0.306976	4.23193e-10	0.310941	3.02979e-08	0.305463	5.28347e-08	0.306977	2.66544e-08	0.310877	3.33685e-09	0.307034	6.09429e-09	0.307032	1.8732e-08	0.300047	5.9826e-08
0.306329	3.46935e-10	0.310335	3.01529e-08	0.304853	5.35441e-08	0.306333	2.59233e-08	0.310271	3.29777e-09	0.306428	6.4535e-09	0.306387	1.84896e-08	0.299438	6.0373e-08
0.305722	5.00882e-10	0.309691	3.00771e-08	0.304209	5.30504e-08	0.305724	2.57498e-08	0.309622	3.30064e-09	0.305783	6.55218e-09	0.30578	1.85475e-08	0.2988	6.00632e-08
0.305073	5.66828e-10	0.30908	3.01407e-08	0.303602	5.07066e-08	0.305075	2.56145e-08	0.309013	3.95937e-09	0.305172	6.38214e-09	0.305135	1.83227e-08	0.29819	5.93368e-08
0.304466	1.20559e-09	0.30844	3.0115e-08	0.302957	5.27126e-08	0.304468	2.56856e-08	0.30837	3.17032e-09	0.304523	6.26322e-09	0.304523	1.81607e-08	0.297539	6.03831e-08
0.303823	-3.66855e-10	0.307832	3.00861e-08	0.30235	5.25767e-08	0.303827	2.56641e-08	0.307768	3.31211e-09	0.303921	6.54836e-09	0.303885	1.84565e-08	0.29693	5.90378e-08
0.303215	1.566e-09	0.307188	2.9798e-08	0.301707	5.2511e-08	0.303215	2.56579e-08	0.307121	2.97258e-09	0.303271	6.58816e-09	0.303272	1.83662e-08	0.296289	5.89443e-08
0.302572	3.92079e-11	0.306579	3.015e-08	0.301096	5.2254e-08	0.302572	2.57798e-08	0.306508	3.23956e-09	0.302665	6.50204e-09	0.302625	2.00455e-08	0.295682	5.87161e-08
0.30196	4.54652e-10	0.305934	3.04054e-08	0.300451	5.21994e-08	0.301962	2.57351e-08	0.305865	3.37466e-09	0.302022	6.43008e-09	0.30202	1.58665e-08	0.295034	5.90111e-08
0.301312	1.64342e-10	0.305327	3.12929e-08	0.299844	5.2274e-08	0.301358	2.59678e-08	0.305258	3.28606e-09	0.301409	8.65623e-09	0.30138	1.81754e-08	0.294427	5.91634e-08
0.300707	6.93381e-10	0.304713	2.87927e-08	0.299202	5.19123e-08	0.300709	2.83836e-08	0.304611	3.14552e-09	0.300804	4.98186e-09	0.300767	1.80721e-08	0.293783	5.89227e-08
0.300064	4.46355e-10	0.304071	2.96818e-08	0.298587	5.21309e-08	0.300101	2.46115e-08	0.304005	3.23405e-09	0.300155	6.20613e-09	0.300123	1.78352e-08	0.29317	5.85316e-08
0.299457	4.32611e-11	0.303461	2.98115e-08	0.297943	5.15065e-08	0.299459	2.53983e-08	0.303392	3.3729e-09	0.29955	6.18873e-09	0.299515	1.78486e-08	0.292528	5.848e-08
0.298812	3.13294e-10	0.302816	2.96918e-08	0.297332	5.25867e-08	0.298849	2.55956e-08	0.302747	3.306e-09	0.298907	6.49606e-09	0.298874	1.77436e-08	0.291919	5.82602e-08
0.298201	5.21064e-10	0.30221	2.97047e-08	0.29669	5.19495e-08	0.298209	2.58515e-08	0.30214	2.62245e-09	0.298302	6.51622e-09	0.298262	1.81147e-08	0.291274	5.81753e-08
0.297563	7.27665e-10	0.301567	2.9601e-08	0.296081	5.06444e-08	0.297607	2.50567e-08	0.301499	4.32954e-09	0.297651	6.2761e-09	0.297615	1.79488e-08	0.290663	5.6456e-08
0.29695	3.09542e-09	0.300957	2.95808e-08	0.295438	5.14916e-08	0.296959	2.52131e-08	0.30089	2.60857e-09	0.297044	6.13033e-09	0.297008	1.81934e-08	0.29002	5.81684e-08
0.296336	-1.26381e-09	0.300313	2.95631e-08	0.294827	5.14666e-08	0.29635	2.53217e-08	0.300244	3.14739e-09	0.2964	6.62932e-09	0.296362	1.72314e-08	0.28941	5.78128e-08
0.295694	4.01485e-10	0.299703	3.05774e-08	0.294185	5.14151e-08	0.295698	2.52145e-08	0.299635	2.50813e-09	0.295791	7.11896e-09	0.295752	1.82723e-08	0.288769	5.74954e-08
0.295051	4.81188e-10	0.299062	2.92032e-08	0.293576	5.15649e-08	0.295092	2.59302e-08	0.298991	3.13044e-09	0.295148	5.99991e-09	0.295109	1.77305e-08	0.288161	5.76166e-08
0.294445	3.53253e-10	0.298452	3.0288e-08	0.292933	5.09285e-08	0.294447	2.52198e-08	0.298387	3.26841e-09	0.294538	6.5035e-09	0.294501	1.81238e-08	0.287517	5.7747e-08
0.293835	3.2413e-10	0.297807	2.94356e-08	0.292323	5.11581e-08	0.293843	2.58281e-08	0.297741	3.2874e-09	0.293891	6.18382e-09	0.293856	1.77991e-08	0.28691	5.78033e-08
0.293185	4.93252e-10	0.297201	2.94983e-08	0.29168	5.09609e-08	0.293194	2.49284e-08	0.297129	3.08515e-09	0.293284	6.29765e-09	0.293248	1.77301e-08	0.286267	5.72963e-08
0.292582	5.5604e-10	0.296552	2.91974e-08	0.291073	5.2345e-08	0.292582	2.49107e-08	0.296485	3.03e-09	0.292641	6.267e-09	0.292603	1.77028e-08	0.285658	5.71031e-08
0.291936	3.49033e-10	0.295943	2.94659e-08	0.29043	5.0303e-08	0.291936	2.49295e-08	0.295875	3.33607e-09	0.292033	6.1764e-09	0.291997	1.75568e-08	0.285009	5.65276e-08
0.291332	1.02751e-09	0.295302	2.93036e-08	0.289821	5.15948e-08	0.291332	2.48722e-08	0.295233	3.04121e-09	0.291391	6.48621e-09	0.291352	1.78244e-08	0.284404	5.74046e-08
0.290686	1.88029e-10	0.294697	2.91162e-08	0.289176	5.06636e-08	0.290688	2.47461e-08	0.294626	1.16745e-09	0.290781	6.48553e-09	0.29074	1.77847e-08	0.283749	5.77964e-08
0.290079	1.0273e-09	0.294054	2.91383e-08	0.288568	5.02749e-08	0.290081	2.47409e-08	0.293978	3.18655e-09	0.290138	6.25503e-09	0.290099	1.77476e-08	0.283148	5.53295e-08
0.289431	6.03735e-10	0.29344	2.90664e-08	0.287918	5.02908e-08	0.289434	2.48626e-08	0.293372	3.06485e-09	0.289529	5.97103e-09	0.28949	1.9648e-08	0.282506	5.66233e-08
0.288818	-1.77503e-11	0.292795	2.93257e-08	0.287311	5.0379e-08	0.288831	2.49555e-08	0.292724	3.00415e-09	0.288885	6.21787e-09	0.288841	1.63642e-08	0.281895	5.68902e-08
0.288176	4.7853e-10	0.292191	3.12182e-08	0.286704	5.01517e-08	0.288188	2.36862e-08	0.292115	2.9842e-09	0.288274	7.7906e-09	0.288234	1.71019e-08	0.281252	5.65615e-08
0.28757	4.83573e-10	0.291541	2.84515e-08	0.286062	4.99047e-08	0.287576	2.65439e-08	0.29147	3.00492e-09	0.287628	5.12321e-09	0.28759	1.73653e-08	0.280643	5.62859e-08
0.286928	3.10528e-10	0.290939	2.90042e-08	0.285451	5.00431e-08	0.286928	2.44562e-08	0.290863	2.93536e-09	0.287024	5.75033e-09	0.286981	1.74002e-08	0.279999	5.63791e-08
0.286315	3.22497e-10	0.290293	2.89049e-08	0.284802	5.01231e-08	0.286321	2.46505e-08	0.29022	2.9833e-09	0.286381	5.89293e-09	0.28634	1.73967e-08	0.279391	5.6718e-08
0.285673	5.36847e-10	0.289685	2.87935e-08	0.284195	5.01444e-08	0.285677	2.45087e-08	0.289612	3.71699e-09	0.285769	5.9314e-09	0.285732	1.76379e-08	0.278748	5.58718e-08
0.285062	5.12362e-10	0.289037	2.86884e-08	0.283556	5.21866e-08	0.285069	2.44527e-08	0.288964	2.31152e-09	0.285127	5.70353e-09	0.285081	1.77627e-08	0.278138	5.66321e-08
0.284426	-1.6818e-10	0.288432	2.87564e-08	0.282947	4.91224e-08	0.284417	2.45231e-08	0.288359	3.40141e-09	0.284516	5.71046e-09	0.284482	1.76794e-08	0.277528	5.46882e-08
0.283811	1.61389e-09	0.287784	2.86661e-08	0.282304	4.98169e-08	0.28382	2.45139e-08	0.287713	3.32223e-09	0.283872	5.88615e-09	0.283834	1.81459e-08	0.276886	5.57586e-08
0.283165	-1.85597e-10	0.287177	2.85065e-08	0.281695	4.95525e-08	0.283176	2.44159e-08	0.287106	1.58625e-09	0.283268	5.95437e-09	0.283227	1.7146e-08	0.276273	5.49358e-08
0.282562	3.29232e-10	0.286569	2.91648e-08	0.281054	4.92705e-08	0.282563	2.44487e-08	0.286461	2.78641e-09	0.282626	6.08157e-09	0.282585	1.56507e-08	0.275632	5.50154e-08
0.281918	2.48671e-10	0.285925	2.84851e-08	0.280444	4.92206e-08	0.281918	2.47602e-08	0.285852	2.98358e-09	0.282013	5.62156e-09	0.281973	1.72753e-08	0.275023	5.49262e-08
0.281307	2.97475e-10	0.28532	2.75479e-08	0.279798	4.93174e-08	0.281306	2.43257e-08	0.285208	2.91522e-09	0.281371	3.80313e-09	0.281327	1.68422e-08	0.274381	5.51494e-08
0.280663	5.38182e-10	0.284672	2.87289e-08	0.279191	4.91293e-08	0.280661	2.20621e-08	0.284599	2.74522e-09	0.280761	5.79131e-09	0.28072	1.67539e-08	0.27377	5.48063e-08
0.280056	4.38511e-10	0.284066	2.83019e-08	0.278547	4.88849e-08	0.280056	2.42298e-08	0.283956	2.8868e-09	0.280116	5.70406e-09	0.280073	1.67782e-08	0.273126	5.46655e-08
0.279411	1.45674e-11	0.283422	2.84261e-08	0.277937	4.94667e-08	0.279408	2.41761e-08	0.283349	2.98047e-09	0.279507	5.65782e-09	0.279468	1.7041e-08	0.27252	5.48396e-08
0.278805	6.15072e-10	0.28281	2.83371e-08	0.277291	4.89668e-08	0.278802	2.41132e-08	0.282702	2.92442e-09	0.278864	5.86226e-09	0.278824	1.7038e-08	0.271875	5.58713e-08
0.278159	5.34427e-10	0.282167	2.82621e-08	0.276687	4.90961e-08	0.278159	2.41555e-08	0.282096	4.01106e-09	0.278258	5.95753e-09	0.278217	1.70352e-08	0.271266	5.51788e-08
0.277552	4.14586e-10	0.281554	2.81878e-08	0.276039	4.85828e-08	0.277544	2.37934e-08	0.281484	2.12772e-09	0.277613	5.77453e-09	0.277571	1.67179e-08	0.270625	5.74952e-08
0.276938	-1.60751e-09	0.280912	2.83892e-08	0.275433	4.84573e-08	0.276902	2.40628e-08	0.280841	3.4359e-09	0.277004	5.61333e-09	0.276958	1.58197e-08	0.270012	5.39856e-08
0.276296	1.01256e-09	0.280304	2.81663e-08	0.274789	4.86957e-08	0.276294	2.38775e-08	0.280229	2.41288e-09	0.276359	5.86072e-09	0.276318	1.75155e-08	0.269367	5.51005e-08
0.275687	9.85146e-11	0.279661	2.76076e-08	0.274181	4.84645e-08	0.275655	2.43774e-08	0.279588	2.42282e-09	0.275752	5.23351e-09	0.27571	1.63506e-08	0.268759	5.52212e-08
0.275044	3.9649e-10	0.279053	2.91973e-08	0.273534	4.83128e-08	0.275043	2.34663e-08	0.278978	2.85969e-09	0.275108	6.7651e-09	0.275101	1.66888e-08	0.268112	5.49227e-08
0.274432	3.14438e-10	0.278408	2.79512e-08	0.272927	4.80628e-08	0.274399	2.46885e-08	0.27833	2.65321e-09	0.274497	5.22126e-09	0.274457	1.6505e-08	0.267508	5.4729e-08
0.273788	2.76339e-10	0.277801	2.79191e-08	0.272281	4.83636e-08	0.273787	2.37023e-08	0.277721	2.43654e-09	0.273854	5.77761e-09	0.273848	1.66349e-08	0.266863	5.43764e-08
0.273177	4.88746e-10	0.277153	2.77924e-08	0.271674	4.8074e-08	0.273176	2.36161e-08	0.277078	2.42198e-09	0.273242	5.78591e-09	0.273203	1.61997e-08	0.266253	5.49255e-08
0.272535	4.81355e-10	0.276545	2.78405e-08	0.271029	4.69723e-08	0.272533	2.36446e-08	0.276471	2.61061e-09	0.272598	5.68551e-09	0.272595	1.61123e-08	0.265609	5.40344e-08
0.271923	2.3402e-10	0.275902	2.79451e-08	0.270422	4.91013e-08	0.271926	2.36111e-08	0.275826	2.72954e-09	0.27199	5.42505e-09	0.27195	1.57331e-08	0.265	5.47143e-08
0.271281	3.29125e-10	0.275295	2.7879e-08	0.269778	4.79004e-08	0.27128	2.35061e-08	0.275219	2.86022e-09	0.271379	5.66205e-09	0.271343	1.56361e-08	0.264352	5.47318e-08
0.270674	9.79233e-10	0.274648	2.75665e-08	0.269169	4.7455e-08	0.270673	2.34271e-08	0.274575	5.13315e-09	0.270735	5.63365e-09	0.270696	1.50053e-08	0.263755	5.42823e-08
0.27002	7.75743e-10	0.27404	2.78518e-08	0.268523	4.74796e-08	0.270028	2.33584e-08	0.273964	1.47516e-09	0.270124	5.4305e-09	0.270083	1.68994e-08	0.263101	5.42177e-08
0.269416	-1.86048e-09	0.273393	2.79743e-08	0.267914	4.74339e-08	0.26942	2.35646e-08	0.273318	2.69355e-09	0.26948	5.45775e-09	0.269444	1.32476e-08	0.262494	5.3581e-08
0.268774	7.93099e-11	0.272778	2.88142e-08	0.267272	4.76435e-08	0.268775	2.35476e-08	0.272711	2.55005e-09	0.268864	7.68874e-09	0.268837	1.56784e-08	0.261846	5.40317e-08
0.268162	5.90932e-10	0.272133	2.63349e-08	0.266665	4.73159e-08	0.268165	2.54983e-08	0.272066	2.61418e-09	0.268228	3.54598e-09	0.26819	1.5162e-08	0.261241	5.41475e-08
0.267519	4.01521e-10	0.271532	2.75106e-08	0.266017	4.70126e-08	0.267525	2.26187e-08	0.271459	2.55798e-09	0.267618	5.45857e-09	0.267583	1.57286e-08	0.260598	5.37133e-08
0.266909	-2.68137e-10	0.270886	2.74101e-08	0.265406	4.71529e-08	0.266915	2.32936e-08	0.270811	2.61585e-09	0.266973	5.40638e-09	0.266936	1.57384e-08	0.259989	5.30883e-08
0.266267	3.64935e-10	0.270282	2.73609e-08	0.264764	4.72604e-08	0.266269	2.32624e-08	0.270207	2.49987e-09	0.266364	5.63556e-09	0.26633	1.57324e-08	0.259343	5.28738e-08
0.265653	4.57239e-10	0.269635	2.73797e-08	0.264151	4.69257e-08	0.265661	2.34326e-08	0.269558	2.52056e-09	0.265722	5.6869e-09	0.265687	1.5685e-08	0.258734	5.22901e-08
0.265015	4.06229e-10	0.269026	2.74312e-08	0.263508	4.55006e-08	0.265019	2.29225e-08	0.268951	2.82722e-09	0.265113	5.5698e-09	0.265076	1.61395e-08	0.258087	5.14973e-08
0.264408	1.39147e-09	0.268383	2.74034e-08	0.262904	4.73243e-08	0.264406	2.32052e-08	0.268304	2.38639e-09	0.26447	5.34419e-09	0.264433	1.68508e-08	0.25748	5.27583e-08
0.263764	-2.38442e-10	0.267772	2.72851e-08	0.262256	4.67963e-08	0.263763	2.30134e-08	0.267699	2.01864e-09	0.263862	5.51407e-09	0.263821	1.58951e-08	0.256832	5.21912e-08
0.263154	1.42895e-09	0.267131	2.76983e-08	0.261647	4.65018e-08	0.263155	2.2885e-08	0.267053	1.83839e-09	0.26322	6.59196e-09	0.263179	1.56495e-08	0.256225	5.23216e-08
0.262511	4.23193e-12	0.266522	2.69833e-08	0.261	4.65227e-08	0.26251	2.29846e-08	0.266443	2.56108e-09	0.262613	4.97725e-09	0.262574	1.607e-08	0.255583	5.19422e-08
0.261899	2.6989e-10	0.265875	2.77951e-08	0.260393	4.61661e-08	0.2619	2.29197e-08	0.265791	2.57025e-09	0.261969	5.70618e-09	0.261926	1.55526e-08	0.254974	5.23403e-08
0.261253	3.1929e-10	0.265267	2.76163e-08	0.259748	4.65608e-08	0.261256	2.32637e-08	0.265188	2.47427e-09	0.261355	5.21121e-09	0.261321	1.54575e-08	0.25433	5.29748e-08
0.260644	4.90773e-10	0.264661	2.69587e-08	0.259139	4.61058e-08	0.260648	2.44406e-08	0.26454	2.43386e-09	0.260715	5.56706e-09	0.260671	1.55337e-08	0.253726	5.1158e-08
0.260002	3.42643e-10	0.264015	2.6897e-08	0.258499	4.58629e-08	0.260001	2.21956e-08	0.263932	2.55287e-09	0.260105	5.56297e-09	0.260064	1.43694e-08	0.253078	5.07272e-08
0.259392	2.89142e-10	0.263407	2.70586e-08	0.257888	4.59193e-08	0.259394	2.27361e-08	0.263289	2.59961e-09	0.259462	5.25073e-09	0.259418	1.4148e-08	0.252466	5.08472e-08
0.258746	3.37744e-10	0.262764	2.70483e-08	0.257279	4.63671e-08	0.258752	2.25689e-08	0.262681	2.5098e-09	0.258852	5.48329e-09	0.258811	1.42612e-08	0.251824	5.09176e-08
[truncated: 2,527 more rows]
