# Supplementary material for: In situ assembly of bioresorbable organic bioelectronics in the brain
Source: Nat Commun. 2023 Jul 24;14:4453. doi: 10.1038/s41467-023-40175-3 (PMC10366153; doi:10.1038/s41467-023-40175-3)
Supplement: Supplementary file 11 — Source data [file 41467_2023_40175_MOESM11_ESM.zip › Source/Fig4_7d.xlsx]

## Sheet: Sheet1
Fig4, ETE-S 7d						Fig4, ETE-PC 7d
30-29		28-29		28-27		37-38		37-36		35-36
U [V]	I[A]	U [V]	I[A]	U [V]	I[A]	U [V]	I[A]	U [V]	I[A]	U [V]	I[A]
-0.500049	1.39812e-09	-0.500061	5.25045e-10	-0.500054	-1.01674e-10	-0.500066	-7.70092e-12	-0.500058	-1.64931e-09	-0.50006	-4.09734e-10
-0.50005	-2.87998e-10	-0.500064	-3.62492e-10	-0.500054	-2.01535e-10	-0.500067	2.321e-11	-0.500059	-5.30696e-10	-0.500059	-3.81064e-10
-0.500053	-3.5367e-10	-0.500059	-4.09782e-10	-0.500056	9.93562e-10	-0.500064	2.98834e-10	-0.500059	-5.3668e-10	-0.500062	-3.97813e-10
-0.50005	-2.08485e-10	-0.500062	-2.38991e-10	-0.500057	-2.13926e-09	-0.500065	-2.19905e-10	-0.500061	-5.44238e-10	-0.500062	-4.16112e-10
-0.500053	-2.83599e-10	-0.500061	-4.83203e-10	-0.500056	1.80702e-09	-0.500066	5.67639e-10	-0.50006	-5.24378e-10	-0.500059	-4.0257e-10
-0.500053	-1.85192e-10	-0.500062	-3.64625e-10	-0.500059	-2.43883e-09	-0.500064	-4.99523e-10	-0.500064	-5.41568e-10	-0.50006	-3.32594e-10
-0.500053	-2.90167e-10	-0.500061	-4.21703e-10	-0.50006	-5.92124e-10	-0.500064	-2.45333e-11	-0.500062	-5.65743e-10	-0.500066	3.40748e-10
-0.500057	-2.16043e-10	-0.500058	-4.18639e-10	-0.500057	-4.62365e-10	-0.500064	1.97887e-12	-0.500061	-5.05447e-10	-0.500061	-1.33938e-09
-0.500055	-2.21181e-10	-0.500057	5.85639e-10	-0.500058	-4.30739e-10	-0.500067	3.91006e-12	-0.500059	-3.84259e-10	-0.500065	-5.3134e-10
-0.500052	-1.41859e-11	-0.500059	-1.24382e-09	-0.500056	-4.33934e-10	-0.500065	3.63588e-12	-0.50006	-6.62971e-10	-0.500062	-5.0993e-10
-0.500051	-4.33183e-10	-0.500057	1.91371e-09	-0.500057	-4.08506e-10	-0.500064	1.16467e-11	-0.500061	-2.33161e-10	-0.500064	-2.86376e-10
-0.500052	2.64668e-10	-0.500059	-2.40392e-09	-0.500054	-3.67939e-10	-0.500065	-5.71013e-12	-0.500061	-7.29442e-10	-0.50006	-5.79381e-10
-0.500051	-7.42245e-10	-0.500058	-5.37264e-10	-0.500058	-4.07636e-10	-0.500067	7.16448e-12	-0.50006	-5.63407e-10	-0.500064	-2.46906e-10
-0.500056	-3.58737e-10	-0.500058	-3.90077e-10	-0.500057	-3.60942e-10	-0.500064	4.48227e-12	-0.500059	-5.16391e-10	-0.500062	-6.48701e-10
-0.500053	-2.71559e-10	-0.500059	-2.78544e-10	-0.500055	-3.54934e-10	-0.500065	3.8147e-11	-0.500057	-5.38313e-10	-0.500061	-2.99716e-10
-0.500052	-2.74944e-10	-0.500057	-4.42159e-10	-0.500057	1.65308e-10	-0.500065	1.18065e-10	-0.500059	-4.76849e-10	-0.500062	-5.89681e-10
-0.500053	-3.40939e-10	-0.500058	-2.58267e-10	-0.500059	-7.83432e-10	-0.500066	-7.67946e-11	-0.500059	-5.52821e-10	-0.500061	-4.64261e-10
-0.500053	-3.83174e-10	-0.500061	-3.93069e-10	-0.500058	8.84819e-10	-0.500067	2.10404e-10	-0.500057	-5.39172e-10	-0.500063	-1.72436e-10
-0.500054	-3.85761e-10	-0.500061	-2.36976e-10	-0.500057	-1.33572e-09	-0.500065	-1.32096e-10	-0.500061	-5.39529e-10	-0.500058	-6.32918e-10
-0.500052	-4.53508e-10	-0.500061	-3.97813e-10	-0.500059	-3.28732e-10	-0.500066	-2.19941e-11	-0.500059	-5.4034e-10	-0.500056	5.24163e-11
-0.50005	-3.46875e-10	-0.500062	-2.94447e-10	-0.500058	-1.68371e-10	-0.500065	-1.82033e-11	-0.500057	-5.73051e-10	-0.500061	-9.07779e-10
-0.500056	5.90158e-10	-0.50006	1.25718e-10	-0.500057	-2.10464e-10	-0.500066	-3.05176e-12	-0.50006	-5.07009e-10	-0.500059	-4.16911e-10
-0.500051	-1.42926e-09	-0.500063	-4.83119e-10	-0.500056	-9.33528e-11	-0.500067	-1.78218e-11	-0.500064	-2.12646e-10	-0.500057	-4.9789e-10
-0.500051	2.12498e-09	-0.500061	5.54299e-10	-0.500053	-2.03681e-10	-0.500067	3.52502e-11	-0.50006	-9.45163e-10	-0.500059	-4.65488e-10
-0.500056	-2.58421e-09	-0.500059	-7.79247e-10	-0.500057	-1.05977e-10	-0.500068	-1.42455e-11	-0.500058	-2.70557e-10	-0.500055	-4.10509e-10
-0.500051	-2.56586e-10	-0.500058	-1.49345e-10	-0.500057	-1.27602e-10	-0.500064	-2.2614e-11	-0.500061	-8.94535e-10	-0.500058	-3.94869e-10
-0.500057	-6.68883e-10	-0.500057	-1.39165e-10	-0.500058	-1.63448e-10	-0.500063	9.5892e-11	-0.500061	-5.39064e-10	-0.500061	-4.16565e-10
-0.500056	-3.74305e-10	-0.50006	-1.28543e-10	-0.500056	-1.58727e-10	-0.500063	1.44053e-10	-0.500063	-5.06437e-10	-0.500058	-4.68493e-10
-0.500054	-3.87895e-10	-0.500059	-1.11902e-10	-0.500055	5.11408e-12	-0.500061	-2.72131e-10	-0.500061	-5.68664e-10	-0.500056	-4.34732e-10
-0.500054	-3.42226e-10	-0.500057	-1.46341e-10	-0.500056	-3.74496e-10	-0.500065	1.02985e-09	-0.500061	-5.60582e-10	-0.500057	-3.74532e-10
-0.500055	-3.02541e-10	-0.50006	-3.15738e-10	-0.50005	-2.0491e-09	-0.500065	-8.425e-10	-0.500058	-5.1837e-10	-0.50006	-3.98052e-10
-0.500054	-2.02823e-10	-0.500061	-4.37665e-10	-0.500057	-4.16076e-10	-0.500064	-3.52144e-11	-0.500061	-5.20933e-10	-0.500058	-9.74965e-10
-0.500055	-3.37732e-10	-0.500057	-3.2562e-10	-0.500057	-3.82531e-10	-0.500064	-7.13468e-11	-0.50006	-5.03874e-10	-0.500059	-1.15979e-10
-0.500056	-1.20842e-10	-0.500057	4.07696e-12	-0.500056	-1.43254e-10	-0.500065	3.87192e-11	-0.50006	-6.25551e-10	-0.500057	-5.82135e-10
-0.500055	-4.65047e-10	-0.500058	-1.17278e-10	-0.500057	-3.61621e-10	-0.500065	6.09398e-11	-0.50006	4.57287e-11	-0.500059	-4.37844e-10
-0.500058	1.3181e-10	-0.500059	-1.73604e-09	-0.50006	-3.78823e-10	-0.500066	-5.00798e-11	-0.500062	-7.93159e-10	-0.500064	-4.55105e-10
-0.500058	1.51945e-09	-0.500055	4.03202e-10	-0.500059	-2.78938e-10	-0.500064	6.03437e-11	-0.500061	-4.5172e-10	-0.500063	-4.57776e-10
-0.500056	-2.01671e-09	-0.500059	-4.83119e-10	-0.500059	-1.18244e-10	-0.500063	1.17898e-10	-0.50006	-5.83732e-10	-0.50006	-4.05383e-10
-0.500053	-3.67439e-10	-0.500058	-2.84016e-10	-0.500058	-2.70414e-10	-0.500063	-2.43342e-10	-0.500059	-5.25117e-10	-0.500064	-3.89886e-10
-0.499445	-2.01535e-10	-0.499452	-4.00901e-10	-0.50006	-6.65903e-10	-0.500063	7.32899e-11	-0.499455	-5.3463e-10	-0.499457	-4.52983e-10
-0.498801	-3.96132e-10	-0.498805	-3.24786e-10	-0.499453	3.95286e-10	-0.499456	-3.58462e-11	-0.498807	-5.10514e-10	-0.498811	-4.54772e-10
-0.498194	-2.41852e-10	-0.498196	-7.02381e-11	-0.498811	-4.31108e-10	-0.49881	6.18458e-11	-0.498201	-5.75924e-10	-0.498202	-1.86145e-10
-0.497546	-3.24953e-10	-0.497553	-2.71559e-10	-0.498197	-2.55909e-09	-0.498199	6.25014e-10	-0.497551	-5.11241e-10	-0.49756	-4.6525e-10
-0.496938	-1.14155e-10	-0.49694	-2.2155e-10	-0.497555	-4.39787e-10	-0.497553	-3.29459e-10	-0.496945	-5.3637e-10	-0.496949	-1.77033e-09
-0.496293	-3.45707e-10	-0.496301	-1.63853e-10	-0.496946	-1.66237e-10	-0.496947	-1.52111e-11	-0.4963	-5.21851e-10	-0.496302	-4.86064e-10
-0.495685	5.22387e-10	-0.495688	2.91955e-10	-0.496302	-1.19042e-10	-0.496302	1.3423e-11	-0.495689	-1.10863e-09	-0.495693	-4.09639e-10
-0.495043	-6.11722e-10	-0.495047	1.7545e-09	-0.495691	-3.17156e-10	-0.495693	-2.28643e-11	-0.49505	7.65085e-11	-0.49505	-3.93736e-10
-0.494434	4.64439e-10	-0.49444	-2.55289e-09	-0.495047	-3.59201e-10	-0.49505	-2.52485e-11	-0.494443	-8.19349e-10	-0.494447	-6.15489e-10
-0.493791	-6.549e-10	-0.493793	-3.63803e-10	-0.494442	-1.71733e-10	-0.494443	5.28097e-12	-0.493794	-5.16439e-10	-0.493799	-3.3412e-10
-0.493184	-3.25942e-10	-0.493183	-8.33273e-11	-0.493793	-1.02985e-10	-0.493797	3.19362e-11	-0.493186	-4.16458e-10	-0.493191	-4.56321e-10
-0.492538	-2.72262e-10	-0.492538	-4.20642e-10	-0.493191	4.4812e-10	-0.493187	-1.72973e-11	-0.49254	-5.87058e-10	-0.492548	-4.18735e-10
-0.491928	-1.44517e-10	-0.491932	-3.62313e-10	-0.49254	-9.69994e-10	-0.492545	3.25918e-10	-0.491931	-4.33695e-10	-0.491936	2.86949e-10
-0.491285	-3.26419e-10	-0.491287	-2.48981e-10	-0.491928	8.46946e-10	-0.491937	-1.48523e-10	-0.491289	-5.58019e-10	-0.491297	-4.807e-10
-0.490676	-2.88653e-10	-0.490681	-1.06025e-10	-0.49129	-6.23119e-10	-0.491294	-5.19931e-10	-0.49068	-6.72173e-10	-0.490685	2.26879e-10
-0.490034	-2.60854e-10	-0.490036	-3.61037e-10	-0.490677	-4.13334e-10	-0.490683	1.62637e-10	-0.490037	-5.07975e-10	-0.490036	-2.07007e-10
-0.489422	-1.31977e-10	-0.489427	5.57983e-10	-0.490035	-2.52688e-10	-0.490042	-1.35911e-10	-0.489422	-3.13759e-10	-0.489429	-2.18618e-10
-0.488781	-1.83773e-10	-0.488781	-7.2372e-10	-0.489426	-1.51205e-10	-0.48943	2.63453e-12	-0.48878	-5.02527e-10	-0.488784	-5.03063e-11
-0.48817	1.4116e-09	-0.48817	4.91273e-10	-0.488776	-4.78506e-11	-0.488818	-1.48177e-11	-0.488169	-1.66769e-09	-0.488174	-1.78719e-10
-0.487527	-1.09564e-09	-0.487533	-5.15175e-10	-0.488172	-1.43707e-10	-0.488176	-2.29359e-11	-0.48753	-5.6386e-10	-0.487536	-6.10793e-10
-0.48692	-2.0045e-10	-0.486921	-3.38352e-10	-0.487528	-4.12416e-10	-0.487571	-1.11938e-11	-0.486922	-4.9063e-10	-0.486922	-8.44288e-10
-0.486308	-4.0189e-10	-0.486309	-2.9937e-10	-0.486917	-7.51972e-11	-0.48693	3.50475e-12	-0.486276	-4.96447e-10	-0.486319	-7.61616e-10
-0.485665	-2.68567e-10	-0.485665	-9.03368e-11	-0.486268	7.55072e-11	-0.486317	5.20825e-11	-0.485666	-5.17988e-10	-0.485676	-1.56736e-10
-0.485057	-2.67446e-10	-0.485059	-3.51596e-10	-0.48567	2.20932e-09	-0.485674	-3.85845e-10	-0.485023	-4.83179e-10	-0.485063	-2.82884e-10
-0.484413	-1.82557e-10	-0.484419	-3.38399e-10	-0.485021	-1.70301e-09	-0.485064	5.07963e-10	-0.484411	-5.17035e-10	-0.484419	6.32691e-10
-0.483803	-3.22723e-10	-0.483808	-2.18391e-10	-0.484414	-8.92162e-11	-0.484417	-2.27344e-10	-0.483802	-5.58507e-10	-0.483811	-1.2109e-09
-0.483161	-3.02708e-10	-0.483166	-2.20776e-11	-0.483768	-1.387e-10	-0.483808	-4.46796e-11	-0.483165	-1.20997e-11	-0.483171	-4.49717e-10
-0.482553	-4.94838e-11	-0.48256	-1.86503e-10	-0.483161	-2.80702e-10	-0.483164	-6.91414e-12	-0.482552	-7.12037e-10	-0.482561	-4.54772e-10
-0.481908	-2.02e-10	-0.48191	1.21838e-09	-0.482549	-2.43354e-10	-0.482559	1.24931e-11	-0.481905	-1.48332e-10	-0.481918	-7.6462e-10
-0.481295	-1.49248e-09	-0.481306	-8.80158e-10	-0.481902	-1.08886e-10	-0.481911	8.01086e-12	-0.481301	-6.38032e-10	-0.481308	-4.92096e-10
-0.480654	9.59051e-10	-0.480657	1.63615e-10	-0.4813	-5.81384e-11	-0.481302	-1.48892e-11	-0.480657	-4.64201e-10	-0.480662	-3.89397e-10
-0.480049	-8.17502e-10	-0.48005	-2.316e-10	-0.480651	-3.41761e-10	-0.480656	-1.80662e-10	-0.480046	-5.93853e-10	-0.48005	-3.76403e-10
-0.479403	-1.84202e-10	-0.479406	-3.40021e-10	-0.480044	-1.03021e-10	-0.480048	9.52959e-11	-0.479404	-5.41461e-10	-0.479411	-5.02646e-10
-0.478798	-2.48921e-10	-0.478799	-4.08053e-11	-0.4794	-1.10018e-10	-0.479406	6.39319e-11	-0.478796	-5.5505e-10	-0.478802	-3.55327e-10
-0.478151	-2.50089e-10	-0.478154	-4.91381e-11	-0.47879	1.64771e-10	-0.478801	2.31326e-10	-0.478153	-4.84705e-10	-0.478155	-4.75264e-10
-0.47754	-2.39706e-10	-0.477544	-3.12746e-10	-0.478147	2.27003e-09	-0.478153	-8.22031e-10	-0.477542	-5.21028e-10	-0.477544	-3.46267e-10
-0.476895	-1.09684e-10	-0.476902	-2.53594e-10	-0.477536	-1.49497e-09	-0.477542	-5.01037e-11	-0.476894	-5.0633e-10	-0.4769	7.58767e-11
-0.476285	-1.12689e-10	-0.476294	-1.09088e-10	-0.476895	-1.78266e-10	-0.476893	-2.29478e-11	-0.476287	-4.20737e-10	-0.47629	-8.64947e-10
-0.475642	-3.8954e-10	-0.475651	-3.47734e-11	-0.476286	-1.58548e-10	-0.476288	-9.799e-12	-0.475649	6.65295e-10	-0.475645	-5.3848e-10
-0.475031	2.94101e-10	-0.475035	-1.0504e-09	-0.475641	-2.58875e-10	-0.475645	-2.22921e-12	-0.47504	-1.10837e-09	-0.475036	-5.38206e-10
-0.474391	-3.50547e-10	-0.474393	1.59748e-09	-0.475034	-2.50518e-10	-0.475034	8.40425e-12	-0.474392	-5.39947e-10	-0.474395	-6.08063e-10
-0.473778	-2.93825e-09	-0.473785	-1.10785e-09	-0.474387	-4.31776e-11	-0.47439	1.20044e-11	-0.473782	-5.2228e-10	-0.473783	-4.61113e-10
-0.473138	-4.15075e-10	-0.473139	-7.73787e-11	-0.473782	-1.2126e-10	-0.47378	-2.54393e-11	-0.473136	-4.6401e-10	-0.473139	-5.31864e-10
-0.472524	-1.77777e-10	-0.472529	-2.58636e-10	-0.473134	-3.16072e-10	-0.473134	2.4761e-10	-0.472529	-5.633e-10	-0.472526	-4.82726e-10
-0.471883	-1.39177e-10	-0.471887	-2.61235e-10	-0.472526	4.03833e-10	-0.472527	-1.27113e-10	-0.471887	-4.58741e-10	-0.471885	-2.68459e-10
-0.471269	-2.41697e-10	-0.471281	-1.17493e-10	-0.471884	-3.16048e-10	-0.471884	2.0709e-10	-0.471279	-5.33593e-10	-0.47128	-3.14498e-10
-0.470629	-2.66504e-10	-0.470633	-6.12497e-11	-0.471266	2.19369e-10	-0.471272	3.31259e-10	-0.470635	-7.47263e-10	-0.470633	-5.39649e-10
-0.470019	-1.77968e-10	-0.470026	-2.50423e-10	-0.470632	-5.21207e-10	-0.470631	-2.2223e-10	-0.470024	-1.91212e-10	-0.470018	-6.37472e-10
-0.469414	-1.55818e-10	-0.469382	-1.91641e-10	-0.47002	-2.16317e-10	-0.470019	-1.32561e-10	-0.46938	-6.4621e-10	-0.469378	-5.48661e-10
-0.468773	8.08597e-11	-0.468774	2.90191e-10	-0.469376	2.13385e-12	-0.469374	8.13365e-11	-0.468772	-3.0508e-10	-0.468769	-4.14431e-10
-0.46816	-8.87549e-10	-0.468129	-2.07758e-10	-0.468766	-1.29545e-10	-0.468766	-1.92165e-11	-0.468128	-5.71978e-10	-0.468125	-3.12972e-10
-0.467514	7.48622e-10	-0.467519	-2.75563e-09	-0.468122	-1.90449e-10	-0.468121	8.9407e-12	-0.467522	-5.04613e-10	-0.467521	-2.88784e-10
-0.466907	-5.46551e-10	-0.466878	-4.92311e-10	-0.467519	-2.70748e-10	-0.467518	9.62019e-12	-0.466877	-4.93717e-10	-0.466876	-3.73924e-10
-0.466259	-3.42548e-10	-0.466266	-8.92758e-11	-0.466874	5.95689e-11	-0.466907	1.9908e-12	-0.466265	-4.73928e-10	-0.466265	-3.28207e-10
-0.465653	-1.86217e-10	-0.465623	-4.7946e-11	-0.466266	-1.26362e-12	-0.466263	-7.99894e-12	-0.465625	-4.67622e-10	-0.465619	-2.85554e-10
-0.46501	-1.81663e-10	-0.465011	-3.29852e-10	-0.465654	-1.36381e-09	-0.465652	5.25129e-10	-0.465015	-4.97925e-10	-0.465009	-3.7446e-10
-0.464398	-6.64592e-11	-0.464365	-2.84088e-10	-0.46501	9.92e-10	-0.465011	-2.47836e-10	-0.464372	-4.81045e-10	-0.464401	-8.90172e-10
-0.463758	-2.86782e-10	-0.46376	-1.06573e-10	-0.464405	-5.75924e-10	-0.464399	2.75862e-10	-0.463763	-5.03898e-10	-0.463758	1.75369e-10
-0.463148	-1.93512e-10	-0.463113	-6.3622e-11	-0.463758	-3.33619e-10	-0.463758	-1.0941e-10	-0.46312	-6.57976e-10	-0.463149	-6.10185e-10
-0.462504	-1.59287e-10	-0.462512	-8.59618e-11	-0.463152	-2.50471e-10	-0.463149	-1.74046e-12	-0.462509	1.12677e-10	-0.462505	-4.68373e-10
-0.461896	-1.91808e-11	-0.461899	-7.36594e-10	-0.462505	-1.93584e-10	-0.462504	-2.09212e-11	-0.461866	-7.74407e-10	-0.461893	-6.52528e-10
-0.461256	1.54781e-09	-0.461254	6.21498e-10	-0.461893	4.03285e-11	-0.461896	5.85318e-12	-0.461259	-5.17321e-10	-0.461254	-2.95866e-10
-0.460646	-1.35347e-09	-0.460647	-2.71571e-10	-0.46125	-1.23036e-10	-0.46125	-8.2016e-12	-0.460648	-2.30885e-10	-0.460645	-3.94964e-10
-0.460003	2.29704e-10	-0.460003	-9.35292e-10	-0.460645	-2.93863e-10	-0.460644	-9.7394e-11	-0.460006	-6.18422e-10	-0.460001	-3.70705e-10
-0.45939	-3.3921e-10	-0.459391	-2.77114e-10	-0.459999	-1.5465e-10	-0.46	8.20518e-11	-0.459397	-4.83072e-10	-0.459389	-3.93808e-10
-0.458747	-2.29883e-10	-0.458747	-2.00272e-11	-0.459389	9.46522e-11	-0.459393	-4.46796e-11	-0.458753	-5.16903e-10	-0.458743	-3.78811e-10
-0.45814	-2.59387e-10	-0.458142	-7.83324e-11	-0.458745	-1.09744e-10	-0.458747	-8.05616e-11	-0.458145	-5.53548e-10	-0.458135	-1.56379e-10
-0.457495	-1.32906e-10	-0.457497	-4.21584e-10	-0.458138	-1.52096e-09	-0.458135	1.07545e-09	-0.457495	-5.23496e-10	-0.457491	-3.15189e-10
-0.456886	-1.43301e-10	-0.456882	-1.32012e-10	-0.457488	1.10871e-09	-0.457493	-4.94373e-10	-0.456893	-4.95434e-10	-0.456886	-1.32104e-09
-0.456238	-1.70648e-10	-0.456238	-1.03128e-10	-0.45688	-5.85496e-10	-0.456882	-2.8348e-11	-0.456252	-5.80704e-10	-0.456237	-4.44686e-10
-0.455637	-2.43652e-10	-0.455633	-1.3032e-10	-0.456234	-1.64974e-10	-0.456237	7.7486e-12	-0.455639	-1.34482e-09	-0.455632	-3.65579e-10
-0.454988	-1.05214e-10	-0.454989	1.28785e-09	-0.455632	-5.24998e-11	-0.455631	-2.86818e-11	-0.454995	-2.5152e-10	-0.454991	-3.75879e-10
-0.454375	1.31011e-10	-0.45438	-9.92143e-10	-0.45499	-2.52461e-10	-0.454986	-1.70827e-11	-0.454386	-6.93917e-10	-0.454374	-3.96919e-10
-0.45377	2.48866e-09	-0.453731	6.8289e-10	-0.454377	5.61595e-11	-0.454377	9.59635e-12	-0.453743	-5.69856e-10	-0.453732	-3.8799e-10
-0.453129	-1.8786e-09	-0.453125	-4.4384e-10	-0.453733	-2.01416e-10	-0.453727	-2.98619e-11	-0.453128	-6.58941e-10	-0.453125	-3.76761e-10
-0.45252	-1.58453e-10	-0.452485	-3.63314e-10	-0.453128	-2.21682e-10	-0.453119	2.25663e-11	-0.452484	-5.93817e-10	-0.452474	-3.99435e-10
-0.451873	-1.14e-10	-0.451872	-2.46096e-10	-0.452478	-1.56498e-10	-0.452474	2.14291e-10	-0.451878	-5.46169e-10	-0.451866	-1.3926e-10
-0.45127	-2.69616e-10	-0.451227	-1.89781e-11	-0.451874	3.57842e-10	-0.451868	-1.08242e-10	-0.451235	-5.56982e-10	-0.451226	-5.9967e-10
-0.45062	-2.20776e-10	-0.450625	-1.06096e-10	-0.451231	8.60107e-10	-0.451221	-2.59101e-10	-0.450634	-7.0523e-10	-0.450621	-7.45296e-11
-0.450008	-1.25372e-10	-0.449979	-2.15626e-10	-0.450619	-2.67699e-09	-0.450617	4.55737e-11	-0.449977	-4.52209e-10	-0.449972	-1.40071e-11
-0.449363	-1.43874e-10	-0.449366	-2.33781e-10	-0.449978	-2.78652e-10	-0.44997	-3.407e-11	-0.449377	-3.68607e-10	-0.449359	-1.06126e-09
-0.448753	-1.47545e-10	-0.448723	-5.19276e-11	-0.449363	7.50661e-11	-0.449359	6.0451e-11	-0.448734	-5.45073e-10	-0.448721	-4.75669e-10
-0.448114	4.71437e-10	-0.44811	7.21097e-11	-0.448718	-8.56757e-11	-0.448723	1.05441e-10	-0.448123	-1.28909e-09	-0.448109	-3.42453e-10
-0.447502	-4.3062e-10	-0.447462	2.90201e-09	-0.44811	-2.27189e-10	-0.448113	-1.51646e-10	-0.447481	-3.19684e-10	-0.447467	-3.68011e-10
-0.446858	3.3797e-10	-0.446861	-1.72961e-09	-0.44747	-1.74713e-10	-0.44747	-2.5177e-11	-0.446873	-2.93839e-10	-0.446856	-3.84986e-10
-0.446249	-4.93693e-10	-0.446213	4.64916e-13	-0.446861	6.45518e-11	-0.446859	7.39098e-13	-0.446225	-3.24845e-10	-0.446214	-3.83091e-10
-0.445603	-1.26159e-10	-0.445605	-3.2413e-11	-0.446214	-1.59132e-10	-0.446244	-4.6134e-12	-0.445618	-3.19862e-10	-0.445606	-2.78306e-10
-0.444995	-1.10185e-10	-0.444961	-3.29757e-10	-0.445606	4.9659e-10	-0.445603	-2.94101e-10	-0.44501	-3.62957e-10	-0.44496	-3.23558e-10
-0.44435	-8.24213e-11	-0.44435	-2.25055e-10	-0.444961	-4.41885e-10	-0.444992	3.97587e-10	-0.444365	-3.43156e-10	-0.444351	1.08588e-10
-0.443745	5.90444e-11	-0.443708	9.39369e-12	-0.444351	5.61345e-10	-0.444353	-2.051e-10	-0.443723	-3.42762e-10	-0.443745	-6.07002e-10
-0.443102	-3.23486e-10	-0.443098	-1.52385e-10	-0.443711	2.81453e-11	-0.443742	-1.36089e-10	-0.443112	2.84088e-10	-0.443099	7.26938e-11
-0.44249	-7.96557e-11	-0.442452	-2.37703e-10	-0.4431	-6.89983e-10	-0.4431	-1.85728e-11	-0.4425	-7.16782e-10	-0.442489	-4.27127e-10
-0.441846	-2.06423e-10	-0.441844	3.27539e-10	-0.442455	-1.72913e-10	-0.442487	-6.56843e-12	-0.441858	6.86646e-12	-0.441847	-4.41217e-10
-0.441234	-7.08473e-10	-0.441202	-2.87127e-10	-0.441847	6.21915e-11	-0.441845	2.03013e-11	-0.441247	-5.72324e-10	-0.441237	-1.29008e-10
-0.440594	1.03921e-09	-0.440592	2.1385e-10	-0.4412	-1.6979e-10	-0.441236	3.74675e-11	-0.440601	-2.57218e-10	-0.440591	-2.05421e-10
-0.439986	-7.24351e-10	-0.43995	-3.76999e-10	-0.440596	-2.11728e-10	-0.440597	-4.23789e-11	-0.439992	-4.88102e-10	-0.439983	-4.03881e-10
-0.439343	-2.67208e-10	-0.439341	-2.73108e-10	-0.439949	-1.31667e-10	-0.439986	1.49512e-10	-0.439349	-3.24094e-10	-0.43934	-3.69906e-10
-0.438731	-3.41487e-10	-0.438732	3.28898e-11	-0.439342	7.52687e-11	-0.439337	8.22902e-11	-0.438739	-4.07112e-10	-0.438725	-4.32479e-10
-0.438087	-1.96922e-10	-0.438084	-5.01156e-11	-0.438694	-1.75834e-10	-0.438728	9.12666e-11	-0.438094	-4.91118e-10	-0.438085	-3.69883e-10
-0.437477	-6.29783e-11	-0.437477	-2.32947e-10	-0.438089	9.83894e-10	-0.438084	-3.23856e-10	-0.437487	-3.79622e-10	-0.437479	-3.53694e-10
-0.436835	-6.27875e-11	-0.436833	-1.8065e-10	-0.437483	-6.90663e-10	-0.437479	3.38042e-10	-0.436843	-4.49038e-10	-0.436833	4.81784e-10
-0.43623	-2.0746e-10	-0.436226	-1.7643e-12	-0.436836	6.54364e-10	-0.436831	3.46899e-12	-0.436235	-3.9953e-10	-0.436226	-8.8563e-10
-0.435583	-2.06351e-10	-0.43558	-8.96931e-11	-0.436229	-4.10759e-10	-0.436226	2.033e-10	-0.43559	7.69067e-10	-0.435582	-3.70955e-10
-0.434973	-5.65767e-11	-0.434971	-3.77476e-10	-0.435584	-2.0051e-10	-0.435582	2.10929e-10	-0.434982	-1.28709e-09	-0.434973	-3.87335e-10
-0.434328	-1.07145e-10	-0.434329	5.59103e-10	-0.434974	-1.26588e-10	-0.434974	3.90875e-10	-0.434338	-6.93488e-10	-0.434326	-4.03225e-10
-0.433721	-1.71959e-09	-0.433717	-4.03714e-10	-0.434331	1.03426e-10	-0.434327	2.54452e-10	-0.433728	-5.78904e-10	-0.433718	-4.11057e-10
-0.433074	1.54237e-09	-0.43307	-8.42333e-10	-0.433721	8.23617e-11	-0.433721	8.00967e-11	-0.433085	-5.32019e-10	-0.433072	-3.16024e-10
-0.432471	-9.72164e-10	-0.432465	-5.17201e-10	-0.433076	-3.66509e-10	-0.433077	1.46019e-10	-0.432476	-6.0221e-10	-0.432467	-3.66271e-10
-0.431857	-1.5465e-10	-0.431822	-1.31738e-10	-0.432468	-1.18577e-10	-0.432468	2.76566e-12	-0.43183	-6.02233e-10	-0.431821	-2.53749e-10
-0.431214	-2.42519e-10	-0.431209	7.79867e-11	-0.431826	9.33886e-11	-0.431825	1.3454e-10	-0.431219	-5.3122e-10	-0.431211	-1.69742e-10
-0.430604	-1.36852e-10	-0.430565	-7.54356e-11	-0.431214	-5.03778e-11	-0.431216	5.91373e-10	-0.430575	-5.54204e-10	-0.430567	-2.80809e-10
-0.429958	-6.97374e-11	-0.429955	-2.81441e-10	-0.430569	2.00642e-09	-0.430572	-1.01933e-09	-0.429965	-4.46439e-11	-0.429955	-4.41337e-10
-0.429353	-1.109e-10	-0.429312	-2.07818e-10	-0.429961	-1.16373e-09	-0.429962	-1.61338e-10	-0.429325	-6.59275e-10	-0.429316	-4.11093e-10
-0.428705	-1.75321e-10	-0.428702	5.13554e-11	-0.429315	3.9494e-11	-0.429314	-7.38621e-11	-0.428715	-1.76334e-10	-0.428707	-1.6892e-11
-0.428102	-1.93834e-10	-0.428061	-1.91545e-10	-0.428706	-1.50371e-10	-0.42871	-4.63724e-12	-0.42807	-5.47218e-10	-0.428063	1.27769e-10
-0.427457	2.85065e-10	-0.427454	-1.19241e-09	-0.428068	-1.7705e-10	-0.428064	-2.87211e-10	-0.427463	-5.80072e-10	-0.42745	7.98702e-13
-0.42685	-2.10011e-10	-0.426805	1.20094e-09	-0.427458	-9.377e-11	-0.427458	-1.1698e-10	-0.426818	-5.33044e-10	-0.42681	-1.73938e-10
-0.4262	-2.92119e-09	-0.426199	-6.53541e-10	-0.426809	1.0078e-10	-0.426814	-1.8965e-10	-0.426209	-4.88698e-10	-0.426203	-3.04043e-10
-0.425593	-2.78676e-10	-0.425588	-1.99246e-10	-0.426204	-1.63686e-10	-0.426205	-2.01476e-10	-0.425561	-4.56262e-10	-0.425559	-3.86131e-10
-0.424943	-1.08016e-10	-0.424942	-3.3741e-10	-0.425558	-1.36137e-10	-0.425559	2.90549e-10	-0.424953	-4.35781e-10	-0.424948	-5.46992e-10
-0.424336	-1.11508e-10	-0.424336	-8.05497e-11	-0.424947	3.0551e-10	-0.42495	-3.95274e-10	-0.424314	-2.91157e-10	-0.424342	-7.28941e-10
-0.423691	-4.87328e-11	-0.423691	2.58803e-11	-0.424309	-5.43952e-11	-0.424305	8.19445e-11	-0.423707	-2.48957e-10	-0.423699	-2.20931e-10
-0.423081	-2.10261e-10	-0.423084	-9.54628e-11	-0.423693	-1.77026e-09	-0.423701	-3.05784e-10	-0.423063	-8.22353e-10	-0.423088	-4.64702e-10
-0.422437	3.79086e-11	-0.42244	-1.97017e-10	-0.423054	1.57857e-10	-0.423054	-2.32208e-10	-0.422455	1.80292e-10	-0.422444	-9.54413e-10
-0.421829	-1.89781e-11	-0.421829	-1.66619e-10	-0.422448	-2.66802e-10	-0.422448	-2.21789e-10	-0.421844	-8.66747e-10	-0.421836	-3.36528e-10
-0.421183	6.08861e-10	-0.421182	3.09479e-10	-0.421801	1.20223e-10	-0.421803	-1.99151e-10	-0.421201	-5.54943e-10	-0.421191	-1.84548e-10
-0.420577	-5.81086e-10	-0.420581	7.09999e-10	-0.421191	-1.87385e-10	-0.421194	-2.50649e-10	-0.420595	-4.79412e-10	-0.420587	-2.36404e-10
-0.419932	5.75197e-10	-0.419931	-2.35213e-09	-0.420544	-1.81234e-10	-0.420545	-9.36627e-11	-0.41995	-5.67031e-10	-0.419935	-2.94185e-10
-0.419326	-1.06561e-10	-0.419322	-2.16675e-10	-0.41994	-1.05858e-11	-0.419938	-2.38061e-11	-0.419342	-4.23932e-10	-0.419327	4.80652e-11
-0.41868	-6.99735e-10	-0.418676	5.30839e-11	-0.41933	8.03471e-11	-0.419294	-2.11e-11	-0.418692	-4.67348e-10	-0.418679	-6.73056e-11
-0.418068	-1.1667e-10	-0.418066	-1.13475e-10	-0.418685	-2.99525e-10	-0.418683	2.38717e-10	-0.418084	-6.52742e-10	-0.41807	1.35899e-12
-0.417422	-1.72615e-11	-0.417427	-2.33912e-10	-0.418074	-2.01142e-10	-0.418038	1.2792e-09	-0.41744	-3.44574e-10	-0.41743	-2.54238e-10
-0.416818	-1.17207e-10	-0.416816	-1.14417e-10	-0.417426	5.04971e-10	-0.417432	-2.96044e-10	-0.41683	-2.71189e-10	-0.416822	-6.49941e-10
-0.416176	-1.86849e-10	-0.416173	6.39439e-11	-0.416823	-1.53589e-10	-0.416823	1.22547e-10	-0.416187	-5.47791e-10	-0.416179	2.58577e-10
-0.415564	-1.95885e-10	-0.41556	-1.78277e-10	-0.416176	-2.64456e-09	-0.416181	6.14762e-11	-0.415575	-1.63468e-09	-0.415569	-4.03774e-10
-0.414916	-1.64986e-11	-0.414916	3.69489e-10	-0.415567	-2.84505e-10	-0.415572	4.52995e-13	-0.414931	-5.05853e-10	-0.414922	-2.96509e-10
-0.414304	-8.36015e-11	-0.414307	-4.23217e-10	-0.414922	3.01003e-11	-0.414926	-1.24383e-10	-0.41432	-4.78315e-10	-0.414313	-3.27647e-10
-0.413662	1.31985e-09	-0.41366	5.17356e-10	-0.414313	1.24538e-10	-0.414316	-1.75142e-10	-0.413676	-4.46534e-10	-0.413672	-2.81584e-10
-0.413052	-8.14354e-10	-0.41306	9.67717e-10	-0.413667	-4.06623e-11	-0.413671	-1.42097e-10	-0.41307	-4.56202e-10	-0.413061	-4.0108e-10
-0.412446	5.96583e-10	-0.412416	-1.4335e-09	-0.413059	-2.23053e-10	-0.413064	-1.44923e-10	-0.412427	-4.72486e-10	-0.412417	-7.15768e-10
-0.411806	-4.40514e-10	-0.411807	-2.3036e-10	-0.41242	6.72579e-11	-0.412422	5.5182e-11	-0.411819	-4.53651e-10	-0.411809	-8.29697e-10
-0.411193	3.34978e-12	-0.411162	7.48754e-11	-0.411809	6.68407e-11	-0.411813	-1.15836e-10	-0.411171	-4.70817e-10	-0.411162	-7.33793e-10
-0.410547	-2.16222e-10	-0.410552	-1.75285e-10	-0.411165	3.1327e-10	-0.411166	-7.02143e-12	-0.410564	-2.20382e-10	-0.410554	-2.80762e-10
-0.409941	-6.13928e-11	-0.409911	-1.84453e-10	-0.410555	-8.07726e-10	-0.410558	2.87151e-10	-0.40992	-5.72789e-10	-0.409916	2.66933e-10
-0.409295	-6.44684e-11	-0.409302	-1.46973e-10	-0.409906	9.38225e-10	-0.409915	-3.73602e-11	-0.409312	-1.58203e-10	-0.409308	-1.47913e-09
-0.408689	-1.14393e-10	-0.408694	8.13723e-11	-0.409298	-3.82519e-10	-0.409308	2.37858e-10	-0.408669	-5.13721e-10	-0.408661	-5.23996e-10
-0.408042	-1.43099e-10	-0.408052	-7.38978e-11	-0.408657	-2.53403e-10	-0.40866	1.41263e-11	-0.408058	-2.81656e-10	-0.408056	-4.94933e-10
-0.407437	-4.45724e-11	-0.407438	8.38637e-10	-0.408048	-1.05381e-10	-0.408053	-5.19633e-11	-0.407418	-6.42383e-10	-0.407409	-5.86092e-10
-0.406789	1.07861e-10	-0.406795	-6.29902e-10	-0.407403	7.65562e-11	-0.407406	1.7457e-10	-0.406805	-4.54855e-10	-0.406798	-4.97973e-10
-0.406177	2.81469e-09	-0.406185	6.51908e-10	-0.406793	5.85794e-11	-0.406795	-1.67716e-10	-0.406197	-4.50647e-10	-0.406152	-3.73685e-10
-0.405537	-1.56868e-09	-0.405542	-5.31709e-10	-0.406146	-5.17607e-11	-0.406152	6.86049e-11	-0.405555	-4.39942e-10	-0.405545	-3.16322e-10
-0.404932	-9.84907e-11	-0.404934	-2.22862e-10	-0.405542	-1.80352e-10	-0.405543	-6.73771e-11	-0.404942	-4.10366e-10	-0.404935	-3.64494e-10
-0.404284	-1.52659e-10	-0.404288	-8.58903e-11	-0.404898	8.48293e-11	-0.404901	2.40135e-10	-0.404302	-3.81017e-10	-0.404292	-2.08855e-10
-0.403671	-1.4956e-10	-0.403678	7.63535e-11	-0.404289	1.78075e-10	-0.404292	2.97546e-11	-0.403692	-3.4107e-10	-0.403685	-4.34661e-10
-0.403028	-1.07276e-10	-0.403033	-2.95949e-10	-0.403645	2.08972e-09	-0.403649	-3.5218e-10	-0.403046	4.81725e-10	-0.403037	-4.38333e-11
-0.40242	-2.7597e-11	-0.402427	-3.88384e-11	-0.403034	-1.28328e-09	-0.403034	1.76132e-10	-0.402438	-9.61065e-10	-0.402431	-4.41074e-12
-0.401778	-1.16527e-10	-0.401779	-1.88792e-10	-0.402388	3.2469e-10	-0.40239	2.86269e-10	-0.401792	-3.89826e-10	-0.401783	-5.57268e-10
-0.401163	-3.02649e-10	-0.401173	8.43644e-11	-0.40178	-1.29509e-10	-0.401782	1.36447e-10	-0.401184	-5.01359e-10	-0.401178	-2.60949e-10
-0.400524	4.84002e-10	-0.400529	-6.22988e-11	-0.401137	-5.66125e-11	-0.401141	1.68526e-10	-0.400539	-4.85575e-10	-0.400537	-3.16143e-11
-0.399913	-3.26467e-10	-0.399918	1.74438e-09	-0.400525	-1.90127e-10	-0.400533	1.07217e-10	-0.399931	-4.36354e-10	-0.399927	-5.14388e-11
-0.399263	1.58608e-10	-0.399274	-1.06781e-09	-0.399881	9.27925e-11	-0.399888	1.42813e-11	-0.399288	-3.8321e-10	-0.399279	-2.15769e-11
-0.39866	-2.55835e-10	-0.398667	-1.086e-11	-0.399273	2.93851e-11	-0.399276	-5.46813e-11	-0.39868	-4.18043e-10	-0.398672	-2.33006e-10
-0.398015	-1.97959e-10	-0.39802	-2.11525e-10	-0.398629	-2.5934e-10	-0.39863	-2.57397e-10	-0.398031	-5.48625e-10	-0.398027	-3.03912e-10
-0.397407	-1.72973e-11	-0.397413	-1.95324e-10	-0.39802	-1.18172e-10	-0.39802	-3.69585e-10	-0.397426	-2.00331e-10	-0.397418	-5.44691e-10
-0.396803	-1.28138e-10	-0.396774	-1.06716e-10	-0.397378	1.23477e-10	-0.397413	4.52435e-10	-0.39678	-4.96507e-10	-0.396771	-2.51627e-10
-0.396155	-1.05977e-10	-0.396163	7.57575e-11	-0.396771	2.86734e-10	-0.396767	-1.90699e-10	-0.39617	-2.95353e-10	-0.396168	-8.34847e-10
-0.395514	-1.04582e-10	-0.395517	-1.07157e-10	-0.396125	2.94729e-09	-0.396163	6.77466e-11	-0.395527	4.65e-10	-0.395521	-2.51937e-10
-0.394902	-6.94513e-11	-0.394906	-2.20239e-10	-0.395515	-1.66677e-09	-0.39552	1.11294e-10	-0.394917	-8.59678e-10	-0.394906	-6.02031e-10
-0.394295	-6.04749e-11	-0.394259	2.5537e-10	-0.394905	2.93374e-11	-0.394908	1.15597e-10	-0.394272	-4.41909e-10	-0.394264	-4.38797e-10
-0.393648	-6.94025e-10	-0.393657	-7.26104e-11	-0.394259	4.79937e-11	-0.394262	1.33395e-10	-0.393662	-4.20046e-10	-0.393654	-3.51655e-10
-0.393043	7.8603e-10	-0.393011	-1.54661e-09	-0.393653	-1.74236e-10	-0.393654	1.12128e-10	-0.393019	-3.85571e-10	-0.393018	-3.40486e-10
-0.392403	-4.63736e-10	-0.392404	1.55795e-10	-0.393006	-1.18327e-10	-0.393008	1.43898e-10	-0.392406	-3.86643e-10	-0.392411	-5.0025e-10
-0.391785	-7.5165e-10	-0.391796	-2.70617e-10	-0.392401	1.54638e-10	-0.392406	7.99775e-11	-0.391768	-3.77727e-10	-0.391759	-5.32162e-10
-0.391141	-1.16563e-10	-0.39115	1.68085e-12	-0.391762	6.47664e-11	-0.391757	1.86527e-10	-0.391163	-3.92425e-10	-0.391153	-3.74556e-10
-0.390535	-1.91689e-10	-0.39054	-2.63429e-10	-0.391147	-2.38681e-10	-0.391153	4.60112e-10	-0.390513	-3.50964e-10	-0.390507	-3.2115e-10
-0.389896	3.37482e-11	-0.389899	-1.6886e-10	-0.390501	6.12247e-10	-0.390506	-8.16488e-10	-0.389903	1.62959e-11	-0.389904	-7.4892e-10
-0.38929	-1.3901e-10	-0.389296	-4.17113e-11	-0.389892	-1.90735e-10	-0.389891	2.73466e-11	-0.389253	-6.11305e-10	-0.389246	3.14772e-10
-0.388626	-1.82772e-10	-0.388654	8.96335e-11	-0.389241	2.60961e-10	-0.389261	7.1609e-11	-0.388657	-2.72059e-10	-0.388662	-6.52242e-10
-0.38802	-6.35266e-11	-0.388051	-2.48885e-10	-0.388631	-4.46796e-10	-0.388642	5.9247e-11	-0.388025	-3.16906e-10	-0.388003	-3.31581e-10
-0.387379	-6.21319e-11	-0.387377	-1.54579e-10	-0.388011	-6.17743e-11	-0.387988	-6.83308e-11	-0.387413	-5.85759e-10	-0.387375	-6.6812e-10
-0.386771	-8.08001e-11	-0.386767	4.66836e-10	-0.387398	1.40989e-10	-0.387373	1.41883e-10	-0.386748	-4.11022e-10	-0.386767	-3.1743e-10
-0.386147	-1.29238e-09	-0.386132	-1.76919e-10	-0.38676	1.32442e-11	-0.38674	-2.07782e-11	-0.386132	-4.80664e-10	-0.386134	-3.78716e-10
-0.385509	1.26418e-09	-0.385518	-2.75136e-09	-0.386151	-1.75714e-10	-0.386119	-7.29918e-11	-0.385488	-4.20725e-10	-0.38551	-2.76792e-10
-0.384883	-7.32219e-10	-0.384883	-3.52204e-10	-0.385499	-5.8198e-11	-0.385479	3.85892e-10	-0.384892	-4.30405e-10	-0.384877	-3.20208e-10
-0.384275	-4.73022e-11	-0.384288	-1.08838e-11	-0.384896	1.74952e-10	-0.384878	-1.40774e-10	-0.384254	-4.87888e-10	-0.38425	-4.06659e-10
-0.383633	-1.26898e-10	-0.383637	4.96268e-11	-0.384247	-2.67982e-11	-0.384248	2.48623e-10	-0.383639	-4.35376e-10	-0.383636	-1.37293e-10
-0.383019	-1.22488e-10	-0.383024	-2.01094e-10	-0.383632	-7.34854e-10	-0.383638	-1.92404e-11	-0.382998	-9.59015e-10	-0.382989	-3.6248e-10
-0.382378	-2.71678e-11	-0.382382	-9.68814e-11	-0.382982	8.92329e-10	-0.382988	-6.96182e-12	-0.38239	3.29053e-10	-0.382379	-1.47952e-09
-0.381768	-9.69648e-11	-0.381774	2.75612e-11	-0.382374	-3.59714e-10	-0.382377	5.20945e-11	-0.381744	-6.6328e-10	-0.381735	-4.15325e-10
-0.381128	-1.07181e-10	-0.381128	1.15812e-10	-0.381726	-4.83692e-10	-0.381736	6.40869e-11	-0.381135	-3.093e-10	-0.381126	-2.91133e-10
-0.380515	-7.89523e-11	-0.380527	8.8321e-10	-0.381122	-2.15197e-10	-0.381124	8.92162e-11	-0.380494	-2.61593e-10	-0.38049	-3.62456e-10
-0.379872	2.65324e-10	-0.37987	-9.25779e-10	-0.380472	-1.21951e-10	-0.380484	6.95348e-11	-0.379884	-3.08371e-10	-0.379875	-4.13752e-10
-0.379266	5.20313e-10	-0.37926	9.58359e-10	-0.379867	2.19715e-10	-0.379877	5.86987e-11	-0.379271	-4.31883e-10	-0.379228	-3.24786e-10
-0.378618	-2.48835e-09	-0.378617	-4.62139e-10	-0.37922	7.51257e-11	-0.379264	9.34124e-11	-0.378623	-6.04868e-10	-0.378622	-2.92885e-10
-0.37801	-1.94848e-10	-0.378004	-1.93584e-10	-0.378612	-3.64876e-10	-0.378613	1.27161e-10	-0.378021	-6.96969e-10	-0.377976	-1.50597e-10
-0.377363	-4.13895e-11	-0.377368	-1.58966e-10	-0.377973	-4.9758e-11	-0.37801	9.50813e-10	-0.377378	-3.40843e-10	-0.377367	9.66311e-11
-0.376757	-3.73483e-11	-0.376757	1.26123e-11	-0.37736	1.81758e-10	-0.377366	-2.17247e-10	-0.376766	-2.97093e-10	-0.376725	-5.65004e-10
-0.376147	-8.955e-11	-0.376112	-1.46985e-11	-0.376719	5.97477e-11	-0.376758	3.01778e-10	-0.376122	-4.61781e-10	-0.376117	-3.78966e-11
-0.375503	-1.09529e-10	-0.375504	-2.56407e-10	-0.376109	-1.33106e-09	-0.376113	1.56915e-10	-0.375512	-1.6634e-09	-0.375473	-4.42266e-10
-0.374896	-3.84212e-11	-0.374859	-6.75559e-11	-0.375496	1.23264e-09	-0.375505	8.15392e-12	-0.374869	-4.76015e-10	-0.374863	-1.14783e-09
-0.374251	-7.57337e-11	-0.374252	7.7951e-11	-0.374854	-4.90427e-10	-0.374862	1.266e-10	-0.37426	-4.1821e-10	-0.374253	-3.9289e-10
-0.373643	6.90675e-10	-0.373608	2.57671e-10	-0.374241	-5.75781e-11	-0.374251	1.04141e-10	-0.373613	-4.08912e-10	-0.37361	-2.77138e-10
-0.373	-4.79412e-10	-0.373001	2.27062e-09	-0.3736	-8.08477e-11	-0.373606	8.89659e-11	-0.373009	-4.28021e-10	-0.373003	-2.41709e-10
-0.372391	5.95403e-10	-0.372357	-1.36007e-09	-0.372993	-5.57065e-11	-0.373004	2.10404e-11	-0.372362	-4.07898e-10	-0.372362	-4.19569e-10
-0.371743	-1.11711e-10	-0.371745	2.10023e-10	-0.372349	1.89245e-10	-0.372357	2.46882e-11	-0.371752	-4.20046e-10	-0.371747	-3.44408e-10
-0.371135	-3.2779e-10	-0.371105	-2.56062e-11	-0.371738	-2.18153e-12	-0.371746	-7.39098e-12	-0.371108	-4.03059e-10	-0.371104	-2.39778e-10
-0.370489	-1.08647e-10	-0.370494	-2.05123e-10	-0.371095	-1.1282e-10	-0.371104	6.75917e-12	-0.370502	2.10524e-11	-0.370493	-3.03936e-10
-0.369879	3.32594e-11	-0.369848	-3.21031e-11	-0.370484	-5.66721e-11	-0.370494	9.2144e-10	-0.369853	-6.51801e-10	-0.369849	2.32029e-10
-0.369237	7.66516e-12	-0.369239	-1.51634e-11	-0.369841	4.63605e-10	-0.369848	-4.63092e-10	-0.369247	5.60284e-12	-0.369243	-6.34384e-10
-0.368632	-2.81203e-10	-0.368632	6.77109e-12	-0.369237	1.13961e-09	-0.369241	-6.54459e-11	-0.368601	-5.67114e-10	-0.368598	1.10316e-10
-0.36799	-5.72562e-11	-0.367987	-2.2428e-10	-0.36859	-2.06751e-09	-0.368598	-6.13809e-11	-0.367992	-2.75683e-10	-0.367988	-4.60243e-10
-0.367377	-3.83377e-11	-0.367378	4.45843e-11	-0.367982	-2.36666e-10	-0.367989	-1.11318e-10	-0.367345	-4.63414e-10	-0.367343	-5.27263e-10
-0.366731	-2.87533e-11	-0.366735	3.08752e-11	-0.367332	2.41339e-10	-0.367341	1.32918e-11	-0.366738	-3.01242e-10	-0.366731	-2.44677e-10
-0.366122	1.43867e-09	-0.366123	2.63202e-10	-0.366723	-1.50168e-10	-0.366735	-5.88656e-11	-0.366091	-4.05407e-10	-0.366088	-3.26824e-10
-0.365478	-8.31318e-10	-0.365474	2.21761e-09	-0.366079	-1.17314e-10	-0.366088	-9.27925e-11	-0.365487	-6.30534e-10	-0.365477	-3.70371e-10
-0.36487	3.66569e-10	-0.364871	-1.32347e-09	-0.365475	-3.84092e-11	-0.365475	3.94106e-11	-0.364842	-3.90124e-10	-0.36484	-4.13477e-10
-0.364226	-2.66838e-10	-0.364234	2.48194e-11	-0.364828	1.96385e-10	-0.364868	1.21856e-10	-0.364231	-3.80468e-10	-0.364234	-3.29506e-10
-0.363619	-1.64342e-10	-0.363621	-5.49078e-11	-0.364213	-3.44634e-11	-0.364229	-1.36292e-10	-0.363591	-3.196e-10	-0.363587	-2.81584e-10
-0.362976	-7.0715e-11	-0.362972	-2.27487e-10	-0.363576	3.70729e-10	-0.363619	-4.78268e-10	-0.36298	7.63738e-10	-0.362976	-2.43175e-10
-0.362364	2.93851e-11	-0.362365	-1.06812e-10	-0.362966	-3.0334e-10	-0.36298	-8.50916e-11	-0.36233	-9.90081e-10	-0.362327	7.2546e-10
-0.361721	-6.77109e-11	-0.361718	4.34279e-11	-0.36232	6.32799e-10	-0.362363	-2.25067e-11	-0.361728	-4.13334e-10	-0.361723	-8.80742e-10
-0.361118	-5.06043e-11	-0.361112	-2.17319e-11	-0.361712	8.13925e-10	-0.361721	-2.10166e-11	-0.361079	-3.69084e-10	-0.361077	-2.38633e-10
-0.36047	-9.46522e-11	-0.360465	-1.1574e-10	-0.361071	-9.66012e-10	-0.361117	-1.13606e-11	-0.360472	-4.01175e-10	-0.360466	-2.71189e-10
-0.359858	-1.89424e-11	-0.359858	5.03695e-10	-0.360459	-1.28007e-10	-0.36047	-1.21593e-11	-0.359823	-3.88801e-10	-0.359825	-2.49612e-10
-0.359214	1.3442e-10	-0.359208	-1.67143e-10	-0.359812	1.87039e-10	-0.359861	1.8239e-12	-0.359219	-3.75676e-10	-0.359215	-2.23935e-10
-0.358607	2.51919e-09	-0.358592	8.18133e-11	-0.359207	-8.08835e-11	-0.359216	9.54866e-12	-0.358574	-3.80015e-10	-0.35857	-2.12431e-10
-0.357964	-1.36796e-09	-0.357959	-5.48017e-10	-0.35856	-1.19352e-10	-0.358606	9.87053e-12	-0.357968	-3.54242e-10	-0.357961	-3.57687e-10
-0.357356	-4.32491e-11	-0.357354	-1.48499e-10	-0.357954	1.87755e-11	-0.357963	-3.00002e-10	-0.357323	3.74436e-11	-0.357317	-4.17864e-10
-0.356712	-6.88911e-11	-0.356707	1.03736e-10	-0.357306	1.96505e-10	-0.357354	4.45473e-10	-0.356712	-5.8651e-10	-0.356713	-2.85316e-10
-0.356106	-8.955e-11	-0.356098	-1.97768e-11	-0.356699	-1.06633e-10	-0.356713	-1.87111e-10	-0.356107	-2.50518e-10	-0.356066	-2.08628e-10
-0.355459	-7.78437e-11	-0.355454	-1.61433e-10	-0.356057	8.89087e-10	-0.356101	8.54492e-11	-0.355459	-2.41756e-10	-0.355456	-1.40548e-11
-0.354852	1.43051e-13	-0.354843	-1.40631e-10	-0.355449	-4.9932e-10	-0.355456	-2.0715e-10	-0.354851	-5.38635e-10	-0.354813	-2.35844e-10
-0.354241	-4.77076e-11	-0.354203	8.41022e-11	-0.354802	7.5264e-10	-0.35485	-1.27554e-11	-0.354208	-4.06659e-10	-0.354204	-4.66692e-10
-0.353597	-4.99368e-11	-0.353593	-1.03652e-10	-0.354193	-3.20232e-10	-0.354207	-3.88145e-11	-0.353599	-3.67868e-10	-0.353562	-2.51985e-10
-0.352988	4.31252e-10	-0.352951	-1.17071e-09	-0.353587	-1.87576e-10	-0.353599	-2.94566e-11	-0.352957	-3.39174e-10	-0.352954	-3.08609e-10
-0.352346	-2.5816e-10	-0.35234	1.22718e-09	-0.352945	6.92606e-12	-0.352952	-3.55601e-11	-0.352345	-3.29876e-10	-0.352347	-3.46208e-10
-0.351727	-1.30268e-09	-0.351731	-5.31948e-10	-0.352335	1.98424e-10	-0.352342	-2.94566e-11	-0.3517	-3.67999e-10	-0.351701	-3.30627e-10
-0.351091	-2.42496e-10	-0.351085	-2.43545e-11	-0.351692	-1.06621e-10	-0.351699	4.02689e-11	-0.35109	-4.04418e-10	-0.351091	-2.28e-10
-0.350482	-1.04046e-10	-0.350476	-1.77121e-10	-0.351081	-1.31595e-10	-0.351092	7.97391e-11	-0.350443	-3.80874e-10	-0.350444	-3.21496e-10
-0.349838	-2.82526e-12	-0.349833	-5.96404e-11	-0.350435	5.66959e-11	-0.350481	-7.94888e-10	-0.349839	1.91188e-10	-0.349838	-3.27778e-10
-0.349233	-1.34468e-11	-0.349225	8.40306e-11	-0.349829	1.89316e-10	-0.349838	-5.95331e-11	-0.349195	-6.46102e-10	-0.349192	-1.24574e-11
-0.348587	-1.81425e-10	-0.348578	-7.28369e-12	-0.34918	-1.16718e-10	-0.349194	-2.20013e-10	-0.348585	-3.6552e-10	-0.348584	-3.59523e-10
-0.347975	1.45435e-12	-0.347971	6.24776e-11	-0.348572	1.71162e-09	-0.348585	-1.9238e-10	-0.347941	-4.14574e-10	-0.347936	-7.18248e-10
-0.347331	-2.48313e-11	-0.347328	-1.64258e-10	-0.347932	-8.90493e-10	-0.347944	-1.60742e-10	-0.347333	-3.72422e-10	-0.347332	-4.72116e-10
-0.346725	-1.52373e-10	-0.346719	2.74444e-10	-0.347323	1.51229e-10	-0.347336	-1.15216e-10	-0.346689	-3.33345e-10	-0.346688	-2.68149e-10
-0.34608	-8.07428e-10	-0.346077	-1.7941e-11	-0.346678	-2.39372e-11	-0.346725	-1.09816e-10	-0.346079	-3.9829e-10	-0.346079	-2.61223e-10
-0.34547	1.01544e-09	-0.345471	-2.01453e-09	-0.346071	-1.7724e-10	-0.346081	-3.14593e-11	-0.345438	-5.97608e-10	-0.345435	-2.94924e-10
-0.344826	-5.75566e-10	-0.34482	3.64065e-10	-0.34543	7.68662e-11	-0.345474	3.16668e-10	-0.344831	-2.75183e-10	-0.344825	-1.36888e-10
-0.344216	-2.48086e-10	-0.344207	-1.29664e-10	-0.344818	1.55663e-10	-0.344829	-1.21057e-10	-0.344183	-3.5876e-10	-0.344178	-4.23217e-10
-0.343571	-8.18491e-11	-0.343565	-6.76274e-11	-0.344173	-5.71251e-11	-0.344214	1.83892e-10	-0.343575	-3.75056e-10	-0.343568	-2.36404e-10
-0.342959	-5.66125e-11	-0.342957	-1.10352e-10	-0.343564	-1.14965e-10	-0.343572	5.20158e-10	-0.342929	-1.05389e-09	-0.342925	-3.32642e-10
-0.342318	-9.57251e-12	-0.342313	-1.14453e-10	-0.342922	2.94948e-10	-0.342962	-6.50156e-10	-0.342319	-4.63724e-12	-0.342319	-7.72178e-10
-0.341709	-8.30889e-11	-0.341705	1.39773e-10	-0.342312	8.28624e-11	-0.342318	-3.30925e-11	-0.34168	-5.3066e-10	-0.341672	1.60313e-10
-0.341064	-1.06883e-10	-0.341056	-7.88212e-11	-0.341667	-1.62677e-09	-0.34171	-3.85046e-12	-0.341069	-3.90065e-10	-0.341066	-4.91738e-10
-0.340455	-5.06759e-11	-0.340447	-7.39694e-11	-0.341061	5.98025e-10	-0.341062	1.17779e-11	-0.340428	-3.53682e-10	-0.34042	-3.00562e-10
-0.339805	1.48964e-10	-0.339803	-1.33204e-10	-0.340416	-3.14927e-10	-0.340455	7.70807e-11	-0.339814	-3.42727e-10	-0.339812	-3.79491e-10
-0.339204	3.89862e-10	-0.339195	4.97484e-10	-0.339803	1.47605e-10	-0.339808	8.87513e-11	-0.339171	-3.82614e-10	-0.339165	-3.23677e-10
-0.338555	-1.498e-09	-0.338556	1.45625e-09	-0.339159	-1.29902e-10	-0.339199	8.44479e-11	-0.338565	-3.5677e-10	-0.338558	-2.48396e-10
-0.337946	4.426e-10	-0.337945	-2.56156e-09	-0.338554	-6.77824e-11	-0.338557	9.36627e-11	-0.337919	-3.28648e-10	-0.337912	-2.99704e-10
-0.337303	-2.96712e-10	-0.337301	-8.14438e-11	-0.337906	6.98686e-11	-0.337948	5.44894e-10	-0.337309	-3.50416e-10	-0.337304	-3.64912e-10
-0.336693	4.0102e-11	-0.336692	1.03915e-10	-0.337296	1.43278e-10	-0.337306	-1.87492e-10	-0.336664	-1.29104e-10	-0.336661	-3.08681e-10
-0.336053	-2.1379e-10	-0.336045	-8.20994e-11	-0.336655	-2.06339e-10	-0.336696	3.43645e-10	-0.336053	-4.28355e-10	-0.336052	-8.50558e-11
-0.335442	-5.12481e-11	-0.335435	-1.55151e-10	-0.336045	1.77622e-11	-0.336051	-1.21796e-10	-0.335407	-8.9103e-10	-0.335411	-1.07956e-10
-0.334799	8.39233e-12	-0.334788	-8.50558e-11	-0.335398	5.19299e-10	-0.335443	-1.85251e-10	-0.334801	-5.60117e-10	-0.334802	-1.20941e-09
-0.334193	-1.12665e-10	-0.334183	1.27423e-10	-0.334792	-5.21779e-11	-0.3348	1.04761e-10	-0.334158	-3.25823e-10	-0.334156	-4.84705e-11
-0.333544	-7.96795e-11	-0.33354	-8.22425e-11	-0.334143	-3.07957e-09	-0.334193	-5.02348e-11	-0.333552	-3.80421e-10	-0.333546	-2.9e-10
-0.332937	-4.59313e-11	-0.332928	8.37052e-10	-0.333541	-2.33698e-10	-0.333545	-8.76188e-12	-0.332904	-3.62992e-10	-0.332903	-3.21853e-10
-0.332291	3.26431e-10	-0.332284	-5.30875e-10	-0.332898	1.51491e-10	-0.332934	2.61664e-11	-0.332295	-3.59344e-10	-0.33229	-3.5156e-10
-0.331687	1.91522e-09	-0.331675	8.02445e-10	-0.332284	1.06931e-10	-0.332293	1.93715e-11	-0.331688	-3.46661e-10	-0.331648	-3.29542e-10
-0.331039	-2.18345e-09	-0.331032	-4.32205e-10	-0.331643	-1.52838e-10	-0.331686	1.16348e-11	-0.331044	-3.5001e-10	-0.331041	-2.33519e-10
-0.330429	-1.54579e-10	-0.330423	-1.84238e-10	-0.331035	-7.78317e-11	-0.33104	8.0514e-11	-0.330441	2.76244e-10	-0.33043	-3.04234e-10
-0.329784	-1.88231e-11	-0.329819	-7.83205e-11	-0.33039	1.59812e-10	-0.330432	1.00377e-09	-0.329793	-7.32195e-10	-0.329786	-2.55823e-10
-0.329177	-1.24097e-11	-0.329172	1.60468e-10	-0.329781	9.37581e-11	-0.329789	-4.47142e-10	-0.329182	2.36273e-11	-0.329179	-3.04735e-10
-0.328533	-8.38399e-11	-0.328564	-2.47717e-11	-0.329176	8.56423e-10	-0.329181	-8.10623e-12	-0.328539	-5.44143e-10	-0.328535	1.69516e-11
-0.327924	-6.38962e-12	-0.327915	-6.15358e-11	-0.328531	-6.04522e-10	-0.328539	3.14832e-11	-0.327932	-3.42655e-10	-0.327926	4.73702e-10
-0.327281	1.77622e-12	-0.327304	-1.15275e-10	-0.327916	9.72044e-10	-0.327925	2.95043e-11	-0.327287	-3.42333e-10	-0.327279	-1.05294e-09
-0.326671	-9.82046e-11	-0.326662	1.57595e-10	-0.327275	-2.46239e-10	-0.327317	6.52075e-12	-0.326675	-3.44288e-10	-0.326673	-3.49641e-10
-0.326023	1.05574e-09	-0.326056	1.8903e-10	-0.326667	-1.73032e-10	-0.326673	2.26736e-11	-0.326034	-3.70717e-10	-0.326028	-3.31748e-10
-0.325419	-5.82123e-10	-0.32541	1.69216e-09	-0.326021	-9.64165e-11	-0.326065	2.5475e-11	-0.325426	-4.6103e-10	-0.325423	-4.26292e-10
-0.324806	7.08985e-10	-0.324803	-1.06499e-09	-0.32541	1.71733e-10	-0.325424	1.72126e-10	-0.324781	-1.49643e-10	-0.324778	-2.16877e-10
-0.324162	-3.59368e-10	-0.324159	1.28698e-10	-0.324768	7.78437e-11	-0.324812	1.39749e-10	-0.324172	-4.32765e-10	-0.324166	-3.87228e-10
-0.323551	-1.23382e-10	-0.323553	-7.69019e-11	-0.324158	-3.87168e-10	-0.324166	-3.35693e-11	-0.323523	-2.29633e-10	-0.323522	-1.37067e-10
-0.322908	-3.02076e-11	-0.322902	-1.35911e-10	-0.323515	1.8847e-11	-0.323553	-2.26367e-10	-0.322918	9.44722e-10	-0.322913	-3.30186e-10
-0.322299	-3.09467e-11	-0.322296	-3.18289e-12	-0.322906	1.64056e-10	-0.322908	-4.10318e-11	-0.322272	-1.06138e-09	-0.322271	1.06215e-10
-0.321657	-1.46508e-11	-0.321651	1.50013e-10	-0.322259	1.75405e-10	-0.322308	-2.16961e-12	-0.321666	-3.74818e-10	-0.321661	-4.59182e-10
-0.321048	-1.2008e-10	-0.321043	-8.49962e-11	-0.321651	1.56431e-09	-0.321662	7.28369e-12	-0.321019	-3.6e-10	-0.321017	1.09303e-10
-0.320406	-1.7488e-11	-0.320399	-1.18458e-10	-0.321009	-9.09853e-10	-0.321053	2.14815e-11	-0.320408	-3.44157e-10	-0.320407	-4.38988e-10
-0.319792	4.07696e-12	-0.319791	1.31786e-10	-0.320395	7.91764e-10	-0.320405	1.46389e-11	-0.319763	-3.27361e-10	-0.319764	-3.3052e-10
-0.319147	6.91533e-11	-0.31915	8.5938e-11	-0.319751	-2.12359e-10	-0.319797	1.83344e-11	-0.319154	-3.29363e-10	-0.31915	-2.80106e-10
-0.318541	1.95147e-09	-0.318543	-8.68678e-10	-0.319148	-1.11246e-10	-0.319148	1.69396e-11	-0.318507	-3.49808e-10	-0.318516	-1.84071e-10
-0.317904	-1.01793e-09	-0.317893	1.19394e-09	-0.318504	-7.42793e-11	-0.31854	-2.47598e-11	-0.317905	-3.18038e-10	-0.31791	-2.81739e-10
-0.317289	-1.33157e-11	-0.317289	-6.49118e-10	-0.3179	1.99342e-10	-0.317907	-2.40862e-10	-0.317252	-4.08888e-12	-0.317262	-3.04306e-10
-0.316652	-2.28524e-11	-0.31665	9.13262e-11	-0.31724	9.02534e-11	-0.317297	4.1151e-10	-0.316647	-4.93407e-10	-0.316652	-2.87461e-10
-0.316028	-7.46608e-11	-0.31604	-9.69648e-11	-0.316643	-1.23036e-10	-0.316655	-1.85847e-10	-0.316008	-7.11679e-11	-0.316046	-2.06292e-10
-0.31539	-3.80278e-12	-0.315391	-1.9002e-11	-0.316034	-2.2161e-11	-0.316034	-1.93286e-10	-0.315393	-3.01301e-10	-0.315401	-2.4451e-10
-0.314779	-4.33922e-11	-0.314775	-9.5737e-11	-0.315383	2.04718e-10	-0.315395	-1.25897e-10	-0.314753	-4.37903e-10	-0.314786	3.93438e-10
-0.314136	-1.35231e-10	-0.31414	1.73867e-10	-0.314777	2.19309e-10	-0.314789	1.06692e-10	-0.314146	-2.44856e-10	-0.314147	-5.73277e-10
-0.31353	-1.01817e-10	-0.31353	-3.7992e-11	-0.314132	2.7805e-09	-0.314142	-2.04921e-11	-0.313503	-3.88122e-10	-0.313539	-2.41661e-10
-0.312886	2.36404e-10	-0.312883	-1.05226e-10	-0.313528	-1.4936e-09	-0.313536	-8.10742e-11	-0.312894	-3.80886e-10	-0.312894	-5.12517e-10
-0.312274	-1.12736e-10	-0.312272	4.29463e-10	-0.312882	1.88327e-10	-0.312891	-6.78301e-12	-0.31225	-3.13342e-10	-0.312281	-3.28016e-10
-0.311623	-5.62406e-10	-0.311627	-1.00672e-10	-0.312274	6.31571e-11	-0.312283	2.54869e-11	-0.311644	-3.44026e-10	-0.311643	-2.61676e-10
-0.311019	9.04369e-10	-0.311018	-2.60328e-09	-0.311629	-1.76418e-10	-0.311637	9.36985e-12	-0.310996	-3.36325e-10	-0.311031	-2.04432e-10
-0.310379	-5.93805e-10	-0.310382	-2.87127e-10	-0.311021	-5.29289e-11	-0.31103	1.63198e-11	-0.310385	-5.08666e-10	-0.310387	-2.913e-10
-0.309767	-3.00884e-11	-0.309772	-8.23736e-12	-0.310376	1.98305e-10	-0.310386	-5.08106e-10	-0.309745	4.02355e-10	-0.309776	-3.17967e-10
-0.309122	-1.87516e-11	-0.309126	1.56486e-10	-0.309766	4.00662e-11	-0.309779	3.74496e-10	-0.309137	-6.91307e-10	-0.309133	-1.94633e-10
-0.308511	1.55926e-11	-0.308515	-1.02735e-10	-0.309123	-1.64723e-10	-0.309134	-1.7575e-10	-0.308491	-3.58224e-10	-0.30852	-2.39253e-10
-0.307866	-7.06315e-11	-0.307867	-1.14417e-10	-0.308513	4.25816e-10	-0.308523	-2.53439e-11	-0.307881	-3.3803e-10	-0.307876	-8.4759e-10
-0.30726	1.01924e-11	-0.307261	3.06964e-11	-0.307868	1.5676e-11	-0.307911	3.81947e-11	-0.307268	-3.21293e-10	-0.307266	1.58954e-10
-0.306652	-3.12209e-11	-0.306616	1.26028e-10	-0.307258	1.37091e-11	-0.307264	-2.02656e-13	-0.306628	-3.25572e-10	-0.306622	-4.89628e-10
-0.306007	-1.57118e-11	-0.30601	1.41382e-10	-0.306617	3.0371e-10	-0.30666	1.2517e-11	-0.306018	-3.45016e-10	-0.306014	-2.1044e-10
-0.305397	5.08678e-10	-0.305361	-8.56471e-10	-0.306009	-3.66485e-10	-0.306016	2.82645e-11	-0.305373	-3.14116e-10	-0.305367	-2.90942e-10
-0.304751	-2.2881e-10	-0.304752	1.00905e-09	-0.305367	2.34675e-10	-0.305406	9.50098e-11	-0.304765	-2.244e-10	-0.304761	-2.37036e-10
-0.304139	-2.06746e-09	-0.304112	-3.76332e-10	-0.304756	-7.49946e-11	-0.304759	-3.1805e-11	-0.304122	-2.26617e-10	-0.304114	-2.79009e-10
-0.303497	-3.29721e-10	-0.303501	-3.06857e-10	-0.304109	-7.80225e-11	-0.304151	1.98531e-10	-0.30351	-3.56424e-10	-0.303505	-2.04694e-10
-0.302886	-3.58939e-11	-0.302859	-1.03033e-10	-0.303501	-4.51803e-11	-0.30351	7.6158e-10	-0.302863	-1.24426e-09	-0.302862	-2.45094e-11
-0.302249	2.4271e-11	-0.302253	2.11239e-11	-0.302857	2.35522e-10	-0.302893	-1.03282e-09	-0.302262	-3.59845e-10	-0.302258	-4.57096e-10
-0.301636	-3.74794e-11	-0.301606	1.4416e-10	-0.30225	-7.54356e-11	-0.302255	-4.63009e-11	-0.301616	-3.30746e-10	-0.301615	-1.54734e-11
-0.300996	-7.28369e-12	-0.300998	-1.03569e-10	-0.301609	5.9247e-12	-0.301647	-2.2769e-12	-0.301007	-3.42059e-10	-0.301003	-3.12042e-10
-0.300385	-4.5073e-11	-0.300353	-7.05719e-11	-0.300998	5.16009e-10	-0.301003	-1.4317e-11	-0.300359	-3.29661e-10	-0.300391	-1.47259e-09
-0.29974	4.08888e-12	-0.299744	7.60675e-11	-0.300352	-5.47528e-11	-0.300392	2.64764e-11	-0.299748	-3.25954e-10	-0.299749	-3.58903e-10
-0.299135	-9.38177e-12	-0.299139	2.17915e-10	-0.299738	-1.66752e-09	-0.29975	1.32322e-12	-0.299107	-3.18515e-10	-0.299138	-2.33948e-10
-0.298486	-8.14629e-10	-0.298498	1.82946e-09	-0.299099	-3.24929e-10	-0.299142	8.21352e-12	-0.298497	-3.36671e-10	-0.298496	-2.23243e-10
-0.297879	1.14597e-09	-0.297889	-1.30643e-09	-0.298491	4.3273e-12	-0.298497	3.50833e-11	-0.297853	-2.30813e-10	-0.297885	-3.1513e-10
-0.297236	-5.53811e-10	-0.29724	3.66116e-10	-0.297848	2.20525e-10	-0.297888	4.50432e-10	-0.297241	-5.2861e-10	-0.297244	-2.86222e-10
-0.296625	-6.00457e-11	-0.296628	-1.2337e-10	-0.29724	-6.01292e-11	-0.297246	-2.03609e-10	-0.296597	1.35183e-11	-0.29663	-2.24292e-10
-0.295985	-4.73976e-11	-0.295986	-1.57118e-10	-0.29659	-7.32183e-11	-0.296629	3.0719e-10	-0.295988	-4.78339e-10	-0.295984	-1.91331e-10
-0.295374	1.95503e-12	-0.295378	-3.29971e-11	-0.295981	-3.44038e-11	-0.295987	-1.39189e-10	-0.295342	-3.69799e-10	-0.295381	4.11749e-11
-0.294731	2.0504e-12	-0.294736	9.82642e-11	-0.295339	2.33281e-10	-0.295379	-8.04782e-11	-0.294736	-3.79837e-10	-0.294734	-5.7385e-10
-0.294122	-1.52457e-10	-0.294126	1.55103e-10	-0.29473	-6.03437e-11	-0.294736	5.24044e-11	-0.294092	-2.36475e-10	-0.294129	1.59836e-10
-0.293476	7.95364e-11	-0.29348	7.15613e-11	-0.294086	-9.23753e-10	-0.294127	-1.68681e-11	-0.293485	-3.53158e-10	-0.293484	-3.94893e-10
-0.292868	-7.03335e-11	-0.292869	-2.2521e-10	-0.293479	1.04262e-09	-0.293482	-7.71284e-11	-0.29284	-5.29885e-10	-0.292872	-4.70436e-10
-0.292223	2.25282e-10	-0.292225	1.01829e-10	-0.292868	-2.73931e-10	-0.292869	7.30515e-11	-0.292227	-3.32677e-10	-0.292228	-1.36197e-10
-0.291619	1.66788e-09	-0.291615	3.07298e-10	-0.292223	-4.26292e-11	-0.292258	-8.66652e-12	-0.291584	-2.95341e-10	-0.291616	-2.93458e-10
-0.290966	-1.78514e-09	-0.290972	2.96803e-09	-0.291616	-2.26796e-10	-0.291614	4.97103e-12	-0.290978	-2.72858e-10	-0.290977	-1.96648e-10
-0.290361	-1.08981e-10	-0.290365	-1.70686e-09	-0.290972	5.67198e-11	-0.291007	7.99894e-11	-0.290336	4.28724e-10	-0.290366	-3.11983e-10
-0.289753	7.83205e-12	-0.289718	2.25782e-11	-0.290366	2.39825e-10	-0.290365	9.16719e-10	-0.289726	-8.21555e-10	-0.289722	-2.95413e-10
-0.289105	2.93255e-12	-0.289114	8.10504e-11	-0.289721	-1.47104e-10	-0.289755	-4.2665e-10	-0.289082	-2.12765e-10	-0.289112	-2.03478e-10
-0.288498	-4.8995e-11	-0.288466	-1.19674e-10	-0.289109	-6.44207e-11	-0.289108	-3.23415e-11	-0.288473	-3.86572e-10	-0.28847	-1.75035e-10
-0.287852	9.64403e-12	-0.287856	-6.95229e-11	-0.288466	2.28524e-11	-0.288501	6.47306e-12	-0.287827	-3.49867e-10	-0.287862	7.32493e-10
-0.287245	3.26514e-11	-0.287212	1.01268e-10	-0.287857	3.72612e-10	-0.287857	-3.68357e-12	-0.28722	-3.05283e-10	-0.287216	-7.73382e-10
-0.2866	-7.21335e-11	-0.286604	1.56546e-10	-0.287212	1.08104e-09	-0.287247	-1.74999e-11	-0.286574	-3.07894e-10	-0.286607	-9.72867e-11
-0.285995	4.38893e-10	-0.285962	-1.21605e-10	-0.286606	-1.39232e-09	-0.286605	1.18971e-11	-0.285969	-3.18074e-10	-0.285962	-2.97272e-10
-0.285348	-2.27153e-10	-0.28535	5.81431e-10	-0.28596	6.73223e-10	-0.285997	4.80413e-12	-0.285324	-2.89893e-10	-0.285357	-3.3375e-10
-0.284738	4.1436e-10	-0.284708	-1.66857e-10	-0.285356	-6.77586e-11	-0.285352	1.01709e-10	-0.284711	-1.32418e-10	-0.28471	-2.90012e-10
-0.2841	1.04349e-09	-0.284099	4.69542e-10	-0.284706	-4.91261e-11	-0.284741	1.40512e-10	-0.284066	-3.69275e-10	-0.284101	-1.95396e-10
-0.283488	-1.0143e-09	-0.283452	-4.92477e-10	-0.2841	-5.35488e-11	-0.284097	-3.25561e-11	-0.283458	-1.33443e-10	-0.283457	-1.84298e-10
-0.282845	7.70092e-12	-0.282845	1.48535e-11	-0.283454	3.32117e-11	-0.28349	4.02927e-12	-0.282815	7.36082e-10	-0.282851	-1.8419e-10
-0.282235	-4.49419e-12	-0.282203	7.21097e-11	-0.282846	2.33889e-10	-0.282846	-2.22397e-10	-0.282208	-9.37819e-10	-0.282208	-3.40843e-10
-0.281591	2.5773e-11	-0.281591	2.67029e-12	-0.2822	-7.31826e-11	-0.282238	-5.9247e-12	-0.281601	-3.49915e-10	-0.281602	-1.22356e-10
-0.280981	-5.79357e-12	-0.280948	-1.69313e-10	-0.281593	3.03388e-11	-0.281594	-1.68204e-11	-0.280956	-3.2661e-10	-0.280952	-7.93219e-11
-0.280335	-5.13792e-12	-0.280338	-7.78079e-11	-0.28095	4.24385e-11	-0.28098	1.65701e-12	-0.280351	-3.11637e-10	-0.280343	7.41744e-10
-0.27973	2.33412e-11	-0.279692	1.68979e-10	-0.280341	4.8784e-10	-0.280338	1.79648e-11	-0.279705	-3.10719e-10	-0.2797	-8.82137e-10
-0.279085	-1.18136e-11	-0.279087	7.267e-11	-0.279696	2.86769e-09	-0.279732	-1.01686e-11	-0.279096	-2.92182e-10	-0.279089	-2.21539e-10
-0.27848	1.06485e-09	-0.278441	-9.31191e-10	-0.279087	-2.09854e-09	-0.279088	-6.04391e-12	-0.278451	-3.24368e-10	-0.278444	-2.28512e-10
-0.277836	-5.26965e-10	-0.277833	1.04278e-09	-0.278442	3.43084e-11	-0.278481	1.0252e-11	-0.277841	-2.79665e-10	-0.277835	-3.0576e-10
-0.277225	5.25582e-10	-0.277188	-3.93939e-10	-0.277833	2.28262e-10	-0.277835	-1.72472e-10	-0.277197	1.52504e-10	-0.277189	-2.55942e-10
-0.27658	-3.54922e-10	-0.276579	-2.80273e-10	-0.277186	1.18852e-11	-0.277223	3.65007e-10	-0.276589	-4.98641e-10	-0.276584	-1.70589e-10
-0.275974	-3.97801e-11	-0.275938	-1.73736e-10	-0.27658	-6.50764e-11	-0.276581	-1.42765e-10	-0.275942	-6.51956e-11	-0.275936	-2.1528e-10
-0.275324	4.18186e-11	-0.275328	-4.38929e-11	-0.275935	1.03176e-10	-0.275972	-3.43311e-10	-0.275334	-3.97038e-10	-0.27533	-2.83611e-10
-0.274719	1.53899e-11	-0.27468	1.37532e-10	-0.275326	1.90353e-10	-0.275325	-4.68612e-11	-0.274693	-3.25024e-10	-0.274687	1.68085e-12
-0.274078	1.91212e-11	-0.274079	4.52995e-11	-0.274681	-7.7796e-11	-0.274726	4.21524e-11	-0.274084	-2.62821e-10	-0.274077	-2.95985e-10
-0.273463	7.61628e-11	-0.273431	-3.56555e-11	-0.274078	5.43642e-10	-0.274077	-1.60813e-11	-0.273439	-3.30353e-10	-0.273432	-1.55365e-10
-0.272818	-8.54731e-11	-0.27282	-8.24928e-11	-0.273432	-1.71006e-10	-0.273466	1.58548e-11	-0.272832	-4.79388e-10	-0.272824	-4.04727e-10
-0.272208	7.59363e-11	-0.272175	2.42817e-10	-0.27282	6.01649e-10	-0.272812	2.5574e-10	-0.272185	-1.59883e-10	-0.272214	-2.10893e-10
-0.271558	-6.23941e-11	-0.271564	1.64819e-10	-0.272178	2.13969e-10	-0.272209	-1.13964e-10	-0.271575	-3.48103e-10	-0.271571	-2.07877e-10
-0.270958	2.17381e-09	-0.270923	-1.65409e-09	-0.271567	-3.16417e-10	-0.271562	-3.18289e-12	-0.270933	-3.09694e-10	-0.270961	-1.96326e-10
-0.270314	-1.1286e-09	-0.270312	1.33401e-09	-0.270962	1.98174e-10	-0.270959	-8.46386e-13	-0.270319	-4.16136e-10	-0.270315	-5.18918e-11
-0.269701	-6.68764e-12	-0.269707	-5.05602e-10	-0.270321	1.64151e-10	-0.270347	-5.23293e-10	-0.269678	5.78058e-10	-0.269706	-3.68941e-10
-0.269057	-1.266e-10	-0.269059	-6.30736e-11	-0.269708	-1.27077e-10	-0.269703	4.76503e-10	-0.269067	-7.08377e-10	-0.269056	-1.63436e-10
-0.268447	2.28405e-11	-0.268451	-8.21471e-11	-0.269059	6.20246e-11	-0.269091	-2.21789e-10	-0.268422	-3.26645e-10	-0.26845	-1.81913e-10
-0.267805	-1.14322e-11	-0.267806	-6.25253e-11	-0.268455	1.07777e-10	-0.268443	-2.98858e-11	-0.267812	-3.01611e-10	-0.267808	-6.66332e-10
-0.2672	1.69873e-11	-0.2672	1.73974e-10	-0.267808	1.94955e-10	-0.267839	-2.13981e-11	-0.26717	-2.91944e-10	-0.2672	2.38788e-10
-0.266587	5.0509e-11	-0.266554	2.87652e-11	-0.2672	-2.05195e-10	-0.267197	1.33753e-11	-0.26656	-3.05831e-10	-0.266555	-4.03917e-10
-0.265943	-6.31094e-11	-0.265946	-1.14131e-10	-0.266555	8.55577e-10	-0.266587	-1.13249e-12	-0.265921	-3.1029e-10	-0.265945	-3.35038e-10
-0.265335	4.0195e-10	-0.265302	5.21779e-11	-0.265951	-2.62845e-10	-0.265944	8.41618e-12	-0.265308	-2.85935e-10	-0.265304	-2.8137e-10
-0.264692	-1.9635e-10	-0.264695	5.56886e-10	-0.265297	4.21333e-10	-0.265338	1.33038e-11	-0.264662	-2.32637e-10	-0.264693	-2.56097e-10
-0.264076	-1.85443e-09	-0.26406	8.66091e-10	-0.264697	-4.16362e-10	-0.26469	-1.80721e-11	-0.264055	-1.04642e-10	-0.264055	-1.55473e-10
-0.263438	-1.58298e-10	-0.263442	-2.61464e-09	-0.264052	-4.88997e-11	-0.264081	1.57475e-10	-0.263412	-3.57759e-10	-0.263444	-2.47216e-10
-0.262833	-5.53131e-12	-0.262803	-1.21689e-10	-0.263441	2.13063e-10	-0.263438	6.61969e-10	-0.262803	-9.60004e-10	-0.262802	-2.78044e-10
-0.262184	2.03848e-12	-0.262191	2.06423e-10	-0.262798	1.2089e-10	-0.262825	-1.11103e-09	-0.262162	-5.25296e-10	-0.262194	-2.56407e-10
-0.261577	-1.79946e-10	-0.261546	3.58701e-11	-0.262191	-1.24359e-10	-0.262181	7.40886e-11	-0.26155	-2.37191e-10	-0.261544	-6.72936e-11
-0.260933	-2.70247e-11	-0.260937	1.29867e-10	-0.261544	-2.60711e-11	-0.261571	-3.9947e-11	-0.26094	-3.21543e-10	-0.26094	-2.52688e-10
-0.260326	1.03116e-11	-0.260295	-7.14541e-11	-0.260936	2.31254e-10	-0.260927	-4.88758e-12	-0.260297	-2.65741e-10	-0.260293	-1.05733e-09
-0.259679	3.9041e-11	-0.259682	2.38621e-10	-0.260292	1.47676e-10	-0.260321	-2.37703e-11	-0.259688	-2.79999e-10	-0.259682	2.93422e-10
-0.259071	-2.04563e-11	-0.25904	-1.29104e-11	-0.259681	-1.1186e-09	-0.259679	-1.14799e-11	-0.259042	-2.92063e-10	-0.259042	-4.24016e-10
-0.258426	-4.91285e-10	-0.258434	6.96611e-10	-0.259039	1.37057e-09	-0.25907	-2.90871e-12	-0.258436	-2.99835e-10	-0.25843	-2.43175e-10
-0.257818	8.05914e-10	-0.257788	-3.83973e-10	-0.258431	-4.98116e-10	-0.258425	-8.35657e-12	-0.257789	-2.93684e-10	-0.257787	-2.81751e-10
-0.257172	-3.78966e-10	-0.257173	8.21316e-10	-0.257786	1.38223e-10	-0.257813	4.38738e-10	-0.257177	-5.5716e-10	-0.257174	-2.67947e-10
-0.256562	-7.72548e-10	-0.256531	6.0153e-11	-0.257175	-4.09627e-10	-0.257171	-2.16877e-10	-0.256529	1.25515e-10	-0.256533	-1.47212e-10
-0.255919	-5.53608e-11	-0.255925	-4.08936e-10	-0.256531	1.96695e-11	-0.256558	2.51865e-10	-0.255924	-4.69387e-10	-0.255919	-2.25246e-10
-0.255315	-2.06232e-11	-0.255283	-1.10888e-10	-0.255921	2.64323e-10	-0.255913	-1.4447e-10	-0.255277	-3.04615e-10	-0.25528	-2.61486e-10
-0.254669	1.88231e-11	-0.254673	1.96648e-10	-0.255279	1.41227e-10	-0.255307	-2.9254e-11	-0.254672	-2.67315e-10	-0.25467	-2.44713e-10
-0.254059	5.29289e-12	-0.254028	-1.08361e-10	-0.254671	-9.25779e-11	-0.254667	2.19941e-11	-0.254022	-2.6027e-10	-0.254024	-1.60337e-11
-0.253411	7.42197e-11	-0.253418	-1.15287e-10	-0.254025	-7.98821e-11	-0.254054	1.84774e-11	-0.253413	-2.89595e-10	-0.253417	3.89075e-10
-0.252804	-2.46644e-11	-0.252772	-3.96729e-11	-0.253416	4.05121e-10	-0.25341	-2.26498e-13	-0.252769	-3.11255e-10	-0.252765	-1.30786e-09
-0.252157	1.03271e-10	-0.252161	1.38485e-10	-0.25277	6.29067e-11	-0.252799	1.56808e-10	-0.252162	-9.11236e-11	-0.252156	-2.99692e-10
-0.251558	9.86075e-10	-0.251522	-3.42131e-12	-0.252165	-1.83203e-09	-0.252154	-8.04424e-11	-0.251516	-3.57282e-10	-0.251517	-1.47402e-10
-0.250907	-1.11355e-09	-0.250911	1.0105e-09	-0.251521	8.70669e-10	-0.251548	4.54426e-11	-0.250911	-1.93906e-10	-0.250908	-2.27833e-10
-0.250297	9.41706e-10	-0.250262	-6.05333e-10	-0.250912	-2.17056e-10	-0.250937	3.016e-11	-0.250265	4.0369e-10	-0.250297	-1.11282e-10
-0.249652	-4.36378e-10	-0.249651	6.44803e-10	-0.250269	9.85503e-11	-0.250296	8.42273e-10	-0.249657	-8.56817e-10	-0.249651	-3.20363e-10
-0.249043	-4.76956e-11	-0.249046	-3.91674e-10	-0.249654	-1.25551e-10	-0.249688	-4.02749e-10	-0.249009	-2.22313e-10	-0.249045	-6.82235e-11
-0.2484	-2.0051e-11	-0.248401	-7.93576e-11	-0.249016	-1.92285e-11	-0.249042	-9.05991e-12	-0.248401	-3.16679e-10	-0.248395	-2.61974e-10
-0.247795	4.17233e-13	-0.247791	-3.77297e-11	-0.248399	2.4935e-10	-0.248435	-1.66297e-11	-0.247756	-2.57266e-10	-0.247786	8.33273e-11
-0.247187	1.4925e-11	-0.247148	1.9474e-10	-0.247759	8.4722e-11	-0.247783	-1.24931e-11	-0.247149	-2.69771e-10	-0.247144	-4.1523e-10
-0.246537	-6.18696e-12	-0.24654	-8.76784e-11	-0.247151	6.05941e-11	-0.247178	6.48499e-12	-0.246505	-2.72536e-10	-0.246537	1.35005e-10
-0.24593	1.97887e-12	-0.245899	-7.48277e-11	-0.246509	-1.30725e-10	-0.246539	1.18613e-11	-0.245898	-2.92718e-10	-0.245893	-3.28863e-10
-0.245285	1.54495e-11	-0.245283	-9.2268e-12	-0.245898	5.63312e-10	-0.245928	5.99623e-12	-0.245252	-2.63631e-10	-0.245286	-2.94316e-10
-0.244678	2.66695e-10	-0.244641	2.13408e-10	-0.245265	8.31068e-10	-0.245282	-1.33872e-11	-0.244642	-1.11485e-10	-0.244639	-2.61247e-10
-0.244034	2.64962e-09	-0.24403	9.79781e-11	-0.244648	-2.68226e-09	-0.244673	1.06907e-10	-0.243998	-3.38614e-10	-0.244032	-1.26064e-10
-0.243425	-2.00341e-09	-0.243389	2.12061e-09	-0.243998	-1.25122e-10	-0.244026	-4.79341e-11	-0.243389	-7.85828e-11	-0.243387	-2.24245e-10
-0.24278	-3.57747e-11	-0.242783	-1.09451e-09	-0.243388	2.89774e-10	-0.243419	-2.62856e-11	-0.242747	2.77138e-10	-0.242779	-2.38299e-10
-0.24217	1.60337e-11	-0.242136	1.64986e-10	-0.242743	7.54714e-11	-0.242779	2.67863e-10	-0.24214	-7.27332e-10	-0.242134	-2.27129e-10
-0.241524	-6.92248e-11	-0.24153	-9.94205e-12	-0.242133	-1.06251e-10	-0.242167	-8.73208e-11	-0.241491	-1.99938e-10	-0.241525	-1.37162e-10
-0.240915	1.49572e-10	-0.240882	-6.53863e-11	-0.241528	-6.50883e-12	-0.241522	-5.73993e-11	-0.240882	-3.18694e-10	-0.24088	-1.95074e-10
-0.240273	-5.75542e-11	-0.240275	-2.65956e-11	-0.240881	2.92718e-10	-0.240913	-1.35469e-10	-0.240275	-3.17061e-10	-0.24027	3.15499e-10
-0.239664	2.65121e-11	-0.23963	2.05898e-10	-0.240276	6.54578e-11	-0.24027	-4.42624e-11	-0.239633	-2.65944e-10	-0.239628	-4.5886e-10
-0.239019	-8.29577e-11	-0.239018	4.02093e-11	-0.239631	7.23159e-10	-0.239661	8.33273e-12	-0.239023	-2.42448e-10	-0.239018	-2.56538e-11
-0.238409	7.99942e-10	-0.238381	-2.14767e-10	-0.239022	-4.03249e-10	-0.239017	-9.92537e-11	-0.238382	-2.69818e-10	-0.238376	-4.46057e-10
-0.237765	-3.47698e-10	-0.237772	4.75538e-10	-0.238381	7.63106e-10	-0.238409	-4.65512e-11	-0.237774	-2.47228e-10	-0.237766	-2.35891e-10
-0.237157	5.55933e-10	-0.237125	9.67979e-12	-0.237774	2.86067e-10	-0.237766	-4.48704e-11	-0.237126	2.33996e-10	-0.237122	-2.56026e-10
-0.236509	-2.98309e-10	-0.236509	-1.87397e-09	-0.237126	-7.37739e-10	-0.237155	2.78282e-10	-0.23652	-4.8244e-10	-0.236513	-1.18589e-10
-0.235905	-1.71304e-11	-0.235871	-2.17378e-10	-0.236515	4.79341e-11	-0.236513	-1.39594e-10	-0.235873	-4.95911e-11	-0.235871	-2.63989e-10
-0.235259	3.14951e-11	-0.235261	4.11391e-11	-0.23587	2.56634e-10	-0.2359	-5.47636e-10	-0.235265	-3.65746e-10	-0.235263	-2.40815e-10
-0.234652	4.22716e-11	-0.234618	2.09308e-10	-0.235262	-7.90477e-11	-0.235259	-5.74827e-11	-0.234622	-2.6058e-10	-0.234616	-2.24829e-10
-0.234003	7.51257e-11	-0.234008	-5.81622e-11	-0.234618	-1.34373e-10	-0.234653	-2.16007e-11	-0.234013	-2.69806e-10	-0.234004	-1.18935e-10
-0.233399	-3.14116e-11	-0.233364	-4.47392e-11	-0.234009	4.16279e-11	-0.234005	-4.8995e-12	-0.233366	-2.59018e-10	-0.23336	-2.87116e-10
-0.232754	2.57254e-11	-0.232754	2.9707e-11	-0.233365	2.6964e-10	-0.233397	1.08838e-11	-0.232756	-2.52175e-10	-0.232754	6.27196e-10
-0.232142	2.02894e-11	-0.232111	1.84e-10	-0.232756	-1.14918e-11	-0.232751	7.55906e-11	-0.23211	-1.37627e-10	-0.232107	-6.18029e-10
-0.231496	1.23942e-10	-0.231502	-1.02568e-10	-0.232111	1.06007e-09	-0.232144	-3.81231e-11	-0.231505	-2.864e-10	-0.2315	-1.5465e-10
-0.23089	1.5607e-09	-0.230859	-3.2264e-10	-0.231506	-5.17082e-10	-0.231499	6.44565e-11	-0.230861	-2.13265e-10	-0.230891	-1.91188e-10
-0.230283	-7.14529e-10	-0.230248	7.16662e-10	-0.23086	9.04679e-10	-0.23089	8.92639e-11	-0.230246	-3.42548e-10	-0.23025	-1.706e-10
-0.229635	4.34995e-11	-0.229603	-8.41379e-11	-0.23025	-3.56424e-10	-0.230245	-5.57673e-10	-0.229606	6.01983e-10	-0.229638	-2.56419e-10
-0.229032	-1.43898e-10	-0.228995	-1.89433e-09	-0.229603	-1.31583e-10	-0.229636	5.22935e-10	-0.229001	-6.72996e-10	-0.228994	-9.42707e-11
-0.228384	1.12772e-11	-0.228353	-1.32442e-10	-0.228995	4.41432e-11	-0.228994	-2.59745e-10	-0.228356	-2.93481e-10	-0.228387	-4.87089e-11
-0.227775	4.70638e-11	-0.227746	6.0451e-11	-0.228351	3.04294e-10	-0.228384	-3.79682e-11	-0.227746	-2.50888e-10	-0.227745	-3.99053e-10
-0.227134	3.62039e-11	-0.227099	2.10118e-10	-0.227742	-5.48363e-12	-0.227739	1.26123e-11	-0.227103	-2.32422e-10	-0.227136	3.82304e-11
-0.226522	1.03116e-11	-0.226492	-9.15408e-11	-0.227095	-3.95656e-11	-0.227131	-5.13792e-12	-0.226497	-2.41649e-10	-0.226492	-2.33257e-10
-0.225876	3.35813e-11	-0.225846	-5.07236e-11	-0.22649	8.97646e-12	-0.22649	-1.78814e-12	-0.225852	-2.6356e-10	-0.225878	-1.03351e-09
-0.225269	1.99449e-10	-0.225236	8.10027e-11	-0.225844	3.07107e-10	-0.225879	-1.66178e-11	-0.225239	-2.50304e-10	-0.225234	-3.09491e-10
-0.224625	-5.0962e-11	-0.22459	1.5837e-10	-0.225235	1.76358e-10	-0.225235	4.07696e-12	-0.224595	-2.36046e-10	-0.224629	-2.04992e-10
-0.224013	-1.04036e-09	-0.223987	8.003e-10	-0.224587	1.77945e-09	-0.224627	-6.9499e-12	-0.223994	-2.58684e-11	-0.223986	-1.04773e-10
-0.223372	1.15176e-09	-0.22334	-7.38466e-10	-0.223981	-8.65197e-10	-0.224023	1.42884e-10	-0.223349	-3.45874e-10	-0.223375	-2.26331e-10
-0.222764	-5.91302e-10	-0.222727	1.12611e-09	-0.223336	2.11108e-10	-0.22338	5.10371e-10	-0.222737	-1.03116e-09	-0.222734	-2.5363e-10
-0.222116	2.67863e-11	-0.22208	-3.00634e-10	-0.222728	-8.79049e-11	-0.222771	-9.53388e-10	-0.22209	-3.83472e-10	-0.222121	-1.9747e-10
-0.221508	-1.04904e-11	-0.221472	-1.5806e-10	-0.222082	-7.99775e-11	-0.222123	9.78708e-12	-0.221483	-2.15673e-10	-0.221477	-1.46198e-10
-0.220864	9.72271e-11	-0.220827	-9.80735e-11	-0.221474	1.00768e-10	-0.221513	-3.37362e-11	-0.22084	-2.85435e-10	-0.220867	-2.36607e-10
-0.220258	-2.04682e-11	-0.22022	1.51443e-10	-0.220831	2.85494e-10	-0.220867	-8.97646e-11	-0.22023	-4.63128e-10	-0.220226	-4.49216e-10
-0.21961	8.38876e-11	-0.219575	1.71137e-10	-0.220219	-4.32611e-11	-0.220259	6.47426e-11	-0.219587	-2.21467e-10	-0.219617	1.64282e-10
-0.219005	1.55401e-10	-0.218968	-2.85506e-11	-0.219579	-7.41959e-11	-0.219618	-5.71013e-11	-0.218979	-2.49434e-10	-0.218974	-2.79236e-10
-0.218358	-4.34756e-11	-0.218327	-8.23498e-11	-0.218969	2.04742e-10	-0.219004	-1.0407e-11	-0.218332	-2.48384e-10	-0.218362	-5.50902e-10
-0.217748	5.26047e-10	-0.217715	1.54114e-10	-0.218324	2.08747e-10	-0.218364	-6.59227e-12	-0.217719	-2.41125e-10	-0.217718	-8.15034e-11
-0.217105	-1.96481e-10	-0.217073	2.80523e-10	-0.217709	-1.11632e-09	-0.217752	3.2568e-10	-0.217114	-5.47683e-10	-0.217113	-2.25413e-10
-0.216492	-2.58063e-09	-0.216463	2.43962e-09	-0.217064	1.49193e-09	-0.217107	-1.67048e-10	-0.216468	1.96528e-10	-0.216466	-1.02258e-10
-0.215852	-1.22368e-10	-0.215857	-1.45681e-09	-0.216459	-6.54376e-10	-0.216497	2.49648e-10	-0.215861	-4.52435e-10	-0.215856	-2.28739e-10
-0.215246	1.53899e-11	-0.215211	1.16932e-10	-0.215814	2.08211e-10	-0.215854	-4.17829e-11	-0.215218	-2.39372e-10	-0.215216	-2.39778e-10
-0.214601	3.7241e-11	-0.214601	1.64664e-10	-0.215206	-1.40882e-10	-0.215249	-7.24793e-11	-0.214604	-2.2825e-10	-0.214606	-1.71864e-10
-0.21399	4.80771e-11	-0.213957	-1.28806e-10	-0.214601	1.9908e-12	-0.214603	-9.63211e-12	-0.213961	-2.46084e-10	-0.21396	-1.30379e-10
-0.213345	-3.53694e-11	-0.213349	-8.0657e-11	-0.213952	1.27113e-10	-0.213989	3.09944e-12	-0.213352	-2.45249e-10	-0.213349	4.02725e-10
-0.212737	3.06487e-11	-0.212706	1.91677e-10	-0.213341	2.89178e-10	-0.213347	1.72853e-12	-0.212707	-2.44546e-10	-0.212707	-6.20997e-10
-0.212094	4.57525e-11	-0.212095	9.40323e-11	-0.212699	-5.50032e-11	-0.212738	5.39422e-11	-0.2121	-1.15919e-10	-0.212099	1.75071e-10
-0.211486	2.61521e-10	-0.211449	-1.50418e-10	-0.212093	-7.01666e-11	-0.212096	-5.24759e-11	-0.211455	-2.65539e-10	-0.211452	-2.7957e-10
-0.210845	-7.02643e-10	-0.210843	2.96307e-10	-0.21145	5.73289e-10	-0.211488	3.50833e-11	-0.210848	-1.15025e-10	-0.210844	-2.7709e-10
-0.210231	1.12356e-09	-0.210197	8.21352e-12	-0.21084	4.17233e-12	-0.210845	1.60253e-10	-0.210202	4.72748e-10	-0.210199	-2.3036e-10
-0.209585	-5.10979e-10	-0.209588	3.73113e-10	-0.21019	-2.7653e-09	-0.210231	4.41647e-10	-0.209593	-9.92179e-10	-0.209591	-1.64068e-10
-0.208979	-1.43754e-10	-0.20894	1.55913e-09	-0.209586	-1.29008e-10	-0.209587	-2.87116e-10	-0.20895	-1.4745e-10	-0.208946	-1.21427e-10
-0.208335	1.47653e-10	-0.208331	-9.10187e-10	-0.208944	1.54674e-10	-0.208974	1.3907e-10	-0.208339	-2.87664e-10	-0.208338	-8.4734e-11
-0.207729	-2.94209e-11	-0.20769	1.90794e-10	-0.208332	2.39229e-10	-0.208336	-5.66244e-11	-0.207699	-2.05517e-10	-0.207729	-2.86007e-10
-0.207083	5.21421e-11	-0.207078	1.176e-10	-0.207687	-1.39797e-10	-0.207727	-6.29425e-12	-0.207091	-2.23398e-10	-0.207089	-9.64522e-11
-0.206476	6.62804e-12	-0.206433	8.30173e-11	-0.207079	-5.02348e-11	-0.207081	-2.12789e-11	-0.20644	-2.26831e-10	-0.206479	-5.96404e-11
-0.20583	5.84722e-11	-0.205826	-1.59502e-10	-0.206433	2.581e-10	-0.206473	-3.42131e-12	-0.205835	-2.44331e-10	-0.205833	8.70669e-10
-0.205222	4.12941e-11	-0.205182	3.09873e-10	-0.205826	2.08986e-10	-0.205825	-2.57134e-11	-0.205192	-2.27845e-10	-0.205226	-9.08566e-10
-0.204576	1.99008e-10	-0.204571	6.88791e-11	-0.205184	2.80869e-10	-0.205216	-2.57492e-11	-0.204581	-1.18053e-10	-0.204577	-1.60778e-10
-0.203973	2.15954e-09	-0.203932	-6.34789e-11	-0.204576	-4.47261e-10	-0.204572	-6.65188e-12	-0.20394	-2.70176e-10	-0.203972	-1.22631e-10
-0.203324	-1.61092e-09	-0.203324	5.75089e-10	-0.203928	8.65114e-10	-0.203966	1.3113e-13	-0.203329	-7.0715e-11	-0.203324	-2.70093e-10
-0.202713	-4.15802e-11	-0.202678	-1.08981e-10	-0.203325	1.28961e-10	-0.203321	7.94649e-11	-0.202684	3.14593e-10	-0.202717	-2.04754e-10
-0.202105	1.16587e-11	-0.202058	-5.01752e-11	-0.202677	-1.97115e-09	-0.202711	9.07135e-10	-0.202074	-6.89399e-10	-0.202069	-1.26386e-10
-0.201462	7.2372e-11	-0.201465	-3.85559e-10	-0.202066	-4.88043e-11	-0.202068	-3.93665e-10	-0.201429	-1.87552e-10	-0.201462	-1.4596e-10
-0.200852	5.33342e-11	-0.200819	-2.31981e-11	-0.201425	1.93799e-10	-0.201458	-3.47137e-11	-0.20082	-2.61664e-10	-0.200819	-2.27332e-10
-0.200209	3.43561e-11	-0.200214	2.75517e-10	-0.20082	1.40738e-10	-0.200851	2.07663e-11	-0.20018	-3.01456e-10	-0.200213	6.07491e-11
-0.199569	8.16822e-11	-0.199556	5.5635e-11	-0.200172	-1.29759e-10	-0.200208	2.0076e-10	-0.199555	-4.52399e-11	-0.199563	-2.28512e-10
-0.198942	1.13237e-10	-0.198931	-1.20151e-10	-0.199548	-3.77417e-11	-0.199567	-1.00458e-10	-0.19893	-3.09598e-10	-0.198937	5.80192e-11
-0.198318	3.52204e-10	-0.198302	-7.18832e-12	-0.198925	3.10624e-10	-0.198943	2.89679e-12	-0.198301	-2.32828e-10	-0.198312	-2.89798e-10
-0.197692	-1.04535e-10	-0.197678	2.60258e-10	-0.198296	1.49274e-10	-0.198317	-3.18408e-11	-0.197675	-2.36344e-10	-0.197685	-1.29855e-10
-0.197064	3.86596e-10	-0.197052	4.36306e-11	-0.197668	1.06983e-09	-0.197695	1.93119e-12	-0.197049	3.18086e-10	-0.19706	-1.56593e-10
-0.196441	1.04153e-09	-0.196428	-1.05934e-09	-0.197045	-5.8465e-10	-0.19707	2.03848e-10	-0.196425	-4.56142e-10	-0.196434	-7.86901e-11
-0.195815	-7.17986e-10	-0.195802	1.30944e-09	-0.196419	1.13328e-09	-0.196444	-1.07324e-10	-0.195798	2.15292e-11	-0.195809	3.35097e-11
-0.195188	1.79172e-11	-0.195178	-4.26638e-10	-0.195791	-3.97515e-10	-0.195815	-5.23019e-10	-0.195172	-3.23904e-10	-0.195184	-3.10433e-10
-0.194564	1.1313e-11	-0.194549	-9.99212e-11	-0.195169	-1.46639e-10	-0.195193	-9.5439e-11	-0.194547	-2.19297e-10	-0.194559	-1.14095e-10
-0.193933	3.64065e-11	-0.193926	-7.55787e-11	-0.194544	9.13143e-12	-0.194567	-1.04189e-11	-0.193924	-2.15447e-10	-0.193937	-1.67871e-10
-0.193309	1.0258e-10	-0.193298	-2.99215e-11	-0.193918	2.9825e-10	-0.193942	-9.17912e-12	-0.193298	-2.31612e-10	-0.193308	-4.37391e-10
-0.192684	1.17183e-11	-0.192672	2.68054e-10	-0.193291	1.01912e-10	-0.193313	1.11222e-11	-0.19267	-2.0597e-10	-0.192684	2.69246e-10
-0.192061	7.47919e-11	-0.192048	2.90871e-11	-0.192669	5.12481e-11	-0.192689	-1.4174e-11	-0.192045	-1.68431e-10	-0.192058	-3.14176e-10
-0.191433	1.1611e-10	-0.191422	-8.91328e-11	-0.19204	-8.54373e-11	-0.192063	3.34978e-12	-0.191418	-2.22564e-10	-0.191432	-3.14188e-10
-0.190807	9.92942e-10	-0.190796	-4.98176e-11	-0.191414	3.91078e-10	-0.191438	2.97308e-11	-0.190794	-1.84917e-10	-0.19081	-2.79403e-10
-0.190182	-4.80485e-10	-0.19017	3.89779e-10	-0.190787	1.78218e-10	-0.190811	-8.79765e-12	-0.190167	-1.0792e-10	-0.190184	-1.9604e-10
-0.189555	5.52213e-10	-0.189549	4.96268e-11	-0.190162	1.89577e-09	-0.190186	-4.84467e-10	-0.189541	5.28574e-10	-0.189559	-9.43065e-11
-0.188931	-2.58386e-10	-0.188919	-1.59162e-09	-0.189537	-1.00032e-09	-0.189562	5.37741e-10	-0.188918	-5.59306e-10	-0.188934	-1.17338e-10
-0.188306	1.17147e-10	-0.188291	7.09724e-10	-0.188911	5.48112e-10	-0.188937	-2.54202e-10	-0.188291	-2.7467e-10	-0.188307	-2.49863e-10
-0.187681	-7.52211e-12	-0.187669	-1.30594e-10	-0.188285	-1.35517e-10	-0.18831	-1.97172e-11	-0.187661	-1.74296e-10	-0.187682	-2.0045e-10
-0.187051	6.79374e-11	-0.187043	4.37617e-11	-0.187661	-9.24945e-11	-0.187684	-1.95146e-11	-0.187035	-2.04277e-10	-0.187054	-4.67539e-11
-0.186427	1.37091e-12	-0.186417	-1.33491e-10	-0.187033	-2.81453e-11	-0.187055	-2.21372e-11	-0.186412	-1.87588e-10	-0.186426	-1.43623e-10
-0.185801	5.25832e-11	-0.185791	3.70622e-11	-0.186404	3.48604e-10	-0.186428	8.67844e-12	-0.185785	-2.16758e-10	-0.185802	-9.95123e-10
-0.185176	4.88162e-11	-0.185162	3.12817e-10	-0.185776	3.98755e-11	-0.185802	2.79427e-11	-0.185161	-1.82068e-10	-0.185177	5.47981e-10
-0.184549	5.69224e-11	-0.184535	1.03199e-10	-0.185152	-1.03974e-10	-0.185177	-5.28097e-12	-0.184536	-1.99378e-10	-0.184553	-4.47547e-10
-0.18392	-2.69377e-10	-0.183911	-2.43795e-10	-0.184524	8.91686e-12	-0.184553	1.58429e-11	-0.18391	2.77758e-12	-0.183926	-1.84691e-10
-0.183297	2.08381e-09	-0.183285	9.85861e-11	-0.183898	3.23486e-10	-0.183924	6.58751e-11	-0.183285	-3.02696e-10	-0.183298	-2.42519e-10
-0.182673	-1.00268e-09	-0.182659	5.06687e-10	-0.183275	1.42741e-10	-0.183302	2.43187e-10	-0.182657	-9.0301e-10	-0.182675	-1.66702e-10
-0.182046	1.62601e-11	-0.182039	1.73779e-09	-0.182645	2.47712e-09	-0.182673	-6.78205e-10	-0.182034	-2.7405e-10	-0.182048	-7.94292e-11
-0.181419	-1.12772e-11	-0.181407	-2.29888e-09	-0.182018	-1.25048e-09	-0.182049	8.0812e-11	-0.181408	-1.79923e-10	-0.181424	-1.45102e-10
-0.180792	4.62294e-11	-0.180781	-1.08004e-10	-0.181398	2.75469e-10	-0.181417	-5.38468e-11	-0.18078	-2.28918e-10	-0.180796	-2.0119e-10
-0.180168	4.42624e-11	-0.180156	2.69794e-10	-0.180771	-1.21188e-10	-0.180793	-4.97103e-11	-0.180153	-1.85108e-10	-0.18017	-1.9114e-10
-0.179541	2.04086e-11	-0.179532	-9.81927e-11	-0.180144	3.70741e-12	-0.180167	1.4807e-10	-0.179528	-1.0705e-11	-0.179545	7.85828e-11
-0.178917	7.66516e-11	-0.178899	-9.86457e-11	-0.179516	-2.89321e-11	-0.179542	-8.25644e-11	-0.178901	-2.75183e-10	-0.178923	5.79357e-11
-0.178292	-2.58565e-11	-0.178275	7.83205e-12	-0.178892	3.71563e-10	-0.178917	6.28352e-11	-0.178277	-1.6048e-10	-0.178293	-1.2306e-09
-0.177666	4.60553e-10	-0.17765	3.00312e-10	-0.178265	6.74248e-11	-0.178291	-1.04904e-12	-0.177652	-1.9753e-10	-0.177668	-2.28918e-10
-0.177038	-1.38414e-10	-0.177022	-2.79427e-11	-0.177641	-1.43754e-10	-0.177667	4.90785e-11	-0.177025	-5.34928e-10	-0.177038	-1.17791e-10
-0.176408	-2.18897e-09	-0.176396	7.7225e-10	-0.177015	4.38929e-10	-0.177041	-2.6834e-11	-0.176399	2.5928e-10	-0.176414	-1.75059e-10
-0.175783	-1.35291e-10	-0.175774	-4.14991e-10	-0.176391	1.43731e-10	-0.176416	1.41895e-10	-0.175773	-4.16803e-10	-0.175788	-2.20656e-11
-0.175161	5.71013e-12	-0.175147	8.16131e-10	-0.17576	-9.66322e-10	-0.175792	6.19507e-10	-0.175146	-2.00593e-10	-0.175163	-2.65491e-10
-0.174537	5.84126e-11	-0.17452	-2.5928e-10	-0.175141	1.89888e-10	-0.175165	-6.87206e-10	-0.174521	-1.88458e-10	-0.174538	-4.18425e-12
-0.173906	-9.53674e-13	-0.173895	-4.39525e-11	-0.174518	-1.8146e-10	-0.17454	-3.28183e-11	-0.173895	-1.73295e-10	-0.173911	-1.22917e-10
-0.173279	4.96387e-11	-0.173269	-8.76188e-12	-0.173891	3.29661e-10	-0.173915	-2.03848e-12	-0.17327	-1.96576e-10	-0.173287	1.50883e-10
-0.172654	3.99947e-11	-0.172641	3.04651e-10	-0.173262	-7.35879e-11	-0.173288	-4.68612e-11	-0.172643	-1.70207e-10	-0.172659	-3.3772e-10
-0.172029	4.81367e-11	-0.172012	1.06812e-10	-0.172638	-7.33972e-11	-0.172662	-2.36869e-11	-0.172018	-2.02322e-10	-0.172033	1.84226e-10
-0.171403	-5.79476e-11	-0.171386	-1.4956e-10	-0.172014	4.40478e-11	-0.172037	-1.40071e-11	-0.171391	-1.69063e-10	-0.171406	-1.06347e-10
-0.170779	-4.68826e-10	-0.170762	6.87242e-11	-0.171387	3.90613e-10	-0.171411	5.98431e-12	-0.170761	-8.05974e-11	-0.170781	-3.57294e-10
-0.170153	8.48115e-10	-0.170135	2.58541e-10	-0.170758	3.70741e-11	-0.170786	1.54972e-11	-0.170139	3.97086e-10	-0.170158	-1.59883e-10
-0.169525	-3.49498e-10	-0.169508	5.02229e-11	-0.170135	-2.11883e-10	-0.170153	3.46077e-10	-0.169511	-1.01426e-09	-0.169531	-8.21829e-11
-0.168902	-5.67234e-10	-0.168885	1.32539e-09	-0.169508	7.1882e-10	-0.169528	-1.50585e-10	-0.168885	-1.10424e-10	-0.168905	-1.81806e-10
-0.168274	5.19872e-11	-0.168256	-6.12271e-10	-0.168882	3.12209e-11	-0.168903	2.34497e-10	-0.168255	-2.50578e-10	-0.16828	-2.00248e-10
-0.167654	2.84195e-11	-0.16763	5.072e-10	-0.16825	-2.4483e-09	-0.168276	-2.92087e-10	-0.167633	-2.74873e-10	-0.16765	-3.44551e-10
-0.167025	5.00679e-11	-0.167007	-2.36571e-10	-0.167631	-2.19512e-10	-0.167652	-2.17795e-11	-0.167006	-1.72961e-10	-0.167026	-2.53093e-10
-0.166399	3.09873e-10	-0.16638	-5.94139e-11	-0.167007	5.44429e-11	-0.167027	4.29153e-13	-0.16638	-1.7693e-10	-0.1664	-1.80614e-10
-0.165775	-6.39439e-11	-0.165749	7.55787e-11	-0.166381	3.12221e-10	-0.166399	7.70092e-12	-0.165755	-1.82545e-10	-0.165774	3.05307e-10
-0.165151	3.49998e-11	-0.165125	2.80809e-10	-0.165756	-1.25003e-10	-0.165774	-4.93407e-11	-0.165129	-1.48785e-10	-0.165151	-3.75295e-10
-0.164525	1.1847e-10	-0.164501	-6.47426e-11	-0.165129	-6.39558e-11	-0.165148	-2.31743e-11	-0.164503	6.44445e-11	-0.16452	1.56295e-10
-0.163901	1.20952e-09	-0.163875	-6.36816e-11	-0.164505	1.15597e-10	-0.164521	3.05176e-12	-0.163878	-2.88475e-10	-0.163894	-3.37434e-10
-0.163271	-1.01422e-09	-0.163249	1.32751e-10	-0.163876	3.67534e-10	-0.163891	1.80006e-12	-0.163253	1.9443e-11	-0.16327	-1.58763e-10
-0.162647	8.03328e-10	-0.162623	2.49302e-10	-0.163254	9.6643e-11	-0.163264	8.87394e-11	-0.162629	-5.9402e-11	-0.162644	-1.92869e-10
-0.162017	-3.24667e-10	-0.161995	-8.85069e-10	-0.162628	-7.24971e-10	-0.162638	8.82649e-10	-0.162005	-3.20911e-10	-0.16202	-6.5577e-11
-0.161394	8.65102e-11	-0.161372	1.98224e-09	-0.162002	1.07851e-09	-0.162014	-4.42088e-10	-0.161374	-1.68312e-10	-0.16139	-1.26815e-10
-0.160767	3.42846e-11	-0.160748	-9.15241e-10	-0.161377	-1.57726e-10	-0.161383	-2.26974e-11	-0.160755	-1.79362e-10	-0.160766	-1.92058e-10
-0.160143	6.94871e-11	-0.160124	1.64783e-10	-0.16075	-2.3644e-10	-0.160758	-1.18256e-11	-0.160124	-1.66821e-10	-0.160141	-1.44625e-10
-0.159515	2.37703e-11	-0.159492	-7.51376e-11	-0.160122	3.48687e-11	-0.160132	1.11246e-10	-0.159499	-5.6231e-11	-0.159515	-3.81351e-11
-0.158888	4.91619e-11	-0.158867	-4.98176e-11	-0.159495	1.24037e-10	-0.159508	-5.40257e-11	-0.158871	-2.23362e-10	-0.158891	-5.84841e-11
-0.158261	4.52995e-11	-0.158243	1.44136e-10	-0.158868	3.05641e-10	-0.158882	6.14882e-11	-0.158246	-1.15311e-10	-0.158265	8.37564e-10
-0.157636	7.36356e-11	-0.157618	2.59364e-10	-0.158245	4.16756e-11	-0.158256	1.09613e-10	-0.157619	-9.02653e-11	-0.157635	-6.2207e-10
-0.15701	2.94912e-10	-0.156989	-6.84142e-11	-0.157619	-1.09613e-10	-0.157627	-1.62697e-10	-0.156995	4.4775e-10	-0.157011	-8.34584e-11
-0.156385	2.69192e-09	-0.156364	-7.69854e-11	-0.156995	1.9598e-10	-0.157001	1.8518e-10	-0.15637	-4.55415e-10	-0.156385	-1.61934e-10
-0.155758	-1.68768e-09	-0.155734	5.11396e-10	-0.156368	3.34752e-10	-0.156375	-7.73787e-11	-0.155745	-6.22869e-11	-0.155761	-1.00183e-10
-0.155133	-6.93321e-11	-0.155109	4.08292e-11	-0.155742	1.38866e-09	-0.155747	-3.00491e-10	-0.155114	-2.32697e-10	-0.155138	-1.77264e-10
-0.154509	5.07951e-11	-0.154485	-2.57394e-09	-0.155115	-9.44281e-10	-0.155126	-6.21676e-11	-0.154491	-1.45793e-10	-0.154509	-1.69873e-11
-0.153883	1.2604e-10	-0.153857	-1.20294e-10	-0.154487	1.04064e-09	-0.154497	-2.5928e-11	-0.153866	-1.75583e-10	-0.153884	-2.97427e-11
-0.153259	7.00951e-12	-0.15323	1.27721e-10	-0.15386	-1.57332e-10	-0.153872	-4.76837e-13	-0.15324	-1.68753e-10	-0.153258	-3.75056e-10
-0.152634	5.80072e-11	-0.152603	1.82998e-10	-0.153234	-2.2366e-10	-0.153249	-1.98245e-11	-0.15261	-1.54853e-10	-0.152634	1.00935e-10
-0.152006	2.87414e-11	-0.151979	-8.65221e-11	-0.152609	7.78437e-12	-0.152618	1.98126e-11	-0.151987	-1.34397e-10	-0.152006	-1.58e-10
-0.151377	2.78473e-11	-0.151352	-6.01888e-11	-0.151984	2.25532e-10	-0.151993	-1.21117e-11	-0.151361	-1.41394e-10	-0.151378	-5.76019e-10
-0.150751	8.70132e-10	-0.150731	2.71893e-10	-0.151358	2.1522e-10	-0.151367	-4.12464e-12	-0.150735	-1.76895e-10	-0.150755	-2.11191e-10
-0.150127	-3.30842e-10	-0.150101	1.86694e-10	-0.15073	-2.31028e-10	-0.15074	-6.09159e-12	-0.150107	-2.22003e-10	-0.150125	-1.63794e-10
-0.1495	5.71168e-10	-0.149479	1.81437e-10	-0.150106	8.22544e-12	-0.150116	-2.27785e-10	-0.149482	3.94702e-10	-0.149499	-6.36578e-11
-0.148871	-2.24376e-10	-0.148851	-3.82721e-10	-0.14948	2.792e-10	-0.14949	3.96705e-10	-0.148858	-3.98481e-10	-0.148874	-1.17528e-10
-0.148247	3.93748e-11	-0.148224	7.77721e-10	-0.148851	3.85034e-10	-0.148865	-1.69361e-10	-0.148233	-2.08616e-10	-0.148251	-1.66214e-10
-0.147622	5.64575e-11	-0.147604	1.90806e-10	-0.148225	2.62669e-09	-0.148239	-4.86982e-10	-0.147603	-2.9633e-10	-0.147621	-1.34659e-10
-0.146998	9.40919e-11	-0.146975	-1.87423e-09	-0.147602	-1.34678e-09	-0.147612	1.9908e-11	-0.146977	-1.42217e-10	-0.146993	-4.76599e-11
-0.146373	1.57738e-10	-0.146351	-1.44947e-10	-0.146978	1.74868e-10	-0.146989	-5.78284e-11	-0.146351	-1.61791e-10	-0.146366	-1.52087e-10
-0.145748	-4.36068e-11	-0.145724	2.03812e-10	-0.146346	1.27363e-10	-0.146365	-7.45058e-12	-0.145727	-1.76823e-10	-0.145744	-3.05104e-10
-0.145117	1.05667e-10	-0.145102	1.00672e-10	-0.145723	-1.37866e-10	-0.145735	-1.79887e-11	-0.145101	-1.81127e-10	-0.145118	2.15125e-10
-0.144491	1.84655e-11	-0.144474	-1.55938e-10	-0.145096	-2.8491e-12	-0.145111	3.23057e-12	-0.144476	-1.29986e-10	-0.144489	-1.90353e-10
-0.143864	3.48568e-11	-0.14385	-2.55466e-11	-0.144471	3.14569e-10	-0.144485	-1.60575e-11	-0.143847	1.29116e-10	-0.143866	-7.56681e-10
-0.143239	1.8157e-09	-0.143224	2.52008e-10	-0.143842	1.74081e-10	-0.143856	-5.00679e-12	-0.143223	-2.78318e-10	-0.143243	-2.86341e-11
-0.142617	-8.11195e-10	-0.142597	2.31028e-10	-0.143216	-1.38915e-10	-0.143232	7.36237e-11	-0.142596	-8.12769e-10	-0.142615	-2.12848e-10
-0.141985	-8.66652e-12	-0.141971	1.07448e-09	-0.142592	2.97689e-10	-0.142606	-4.62115e-10	-0.141972	-2.10357e-10	-0.141989	-1.02639e-11
-0.141364	2.13981e-11	-0.141349	-5.53453e-10	-0.141968	2.15137e-10	-0.141979	4.81701e-10	-0.141346	-1.36578e-10	-0.141363	-1.84202e-10
-0.140736	9.45926e-11	-0.140723	1.10383e-09	-0.141341	4.34852e-10	-0.141354	-2.17736e-10	-0.14072	-1.74594e-10	-0.140735	-1.46198e-10
-0.14011	5.47171e-11	-0.140091	-3.06308e-10	-0.140717	1.54464e-09	-0.140729	-1.43766e-11	-0.140093	-1.4112e-10	-0.140109	-1.2356e-10
-0.139484	7.32064e-11	-0.139465	1.12343e-10	-0.140088	-9.02545e-10	-0.140103	7.36117e-11	-0.139465	-4.20332e-11	-0.139482	-4.1461e-11
-0.138859	1.23322e-10	-0.138839	-1.14346e-10	-0.139464	2.97284e-10	-0.139477	-4.32849e-11	-0.138844	-1.93381e-10	-0.13886	1.53995e-10
-0.138233	1.45435e-11	-0.138214	2.48504e-10	-0.138837	7.25389e-11	-0.138853	2.9254e-11	-0.138218	-1.1493e-10	-0.138233	-5.34427e-10
-0.137603	2.95544e-10	-0.137589	1.38199e-10	-0.138212	-4.11272e-12	-0.138228	1.22595e-10	-0.13759	3.57389e-11	-0.137608	3.60632e-10
-0.136977	-6.8593e-11	-0.13696	-1.59144e-11	-0.137584	-3.61204e-11	-0.137602	-1.99997e-10	-0.136963	-7.35497e-10	-0.136981	-2.52795e-10
-0.136348	-1.2868e-09	-0.136335	-2.94685e-11	-0.136957	3.93128e-10	-0.136975	-4.31538e-12	-0.136335	3.50475e-10	-0.136356	-1.30975e-10
-0.135723	8.77321e-10	-0.135709	2.88224e-10	-0.136331	1.59907e-10	-0.136351	1.19197e-10	-0.135711	-3.91364e-10	-0.135725	-1.55151e-10
-0.135095	-4.08649e-10	-0.135085	3.41773e-10	-0.135706	-3.29137e-10	-0.135728	7.33578e-10	-0.135085	-1.48487e-10	-0.135101	-1.18995e-10
-0.134469	4.59909e-11	-0.134456	2.42994e-09	-0.135079	5.44584e-10	-0.135101	-8.69834e-10	-0.134458	-1.32883e-10	-0.134473	-6.90699e-11
-0.133845	1.18542e-10	-0.133834	-1.24029e-09	-0.134451	1.1214e-10	-0.134472	-3.67045e-11	-0.133833	-1.39546e-10	-0.133849	-1.11997e-10
-0.133219	2.10643e-11	-0.133203	2.59614e-10	-0.133817	-4.35817e-10	-0.133845	5.72205e-13	-0.133208	-1.44506e-10	-0.133223	-2.23851e-10
-0.132593	4.56929e-11	-0.132576	9.06348e-11	-0.133202	-3.19695e-10	-0.13322	2.23994e-11	-0.132585	-1.56558e-10	-0.132599	-1.1754e-11
-0.131968	8.72016e-11	-0.131951	-1.15967e-10	-0.132578	1.5676e-11	-0.132598	-2.74777e-11	-0.131958	-1.34778e-10	-0.131969	2.9099e-11
-0.131342	9.2864e-12	-0.131326	4.1461e-11	-0.131949	3.66604e-10	-0.131971	-1.10507e-11	-0.131332	-1.29449e-10	-0.131346	6.23798e-10
-0.130717	4.27008e-11	-0.130698	2.77126e-10	-0.131322	5.85675e-11	-0.131346	4.55379e-12	-0.130707	-3.27945e-11	-0.130719	-8.04138e-10
-0.130087	5.77176e-10	-0.130076	1.06764e-10	-0.130697	-1.3032e-10	-0.130716	-3.71099e-11	-0.130081	5.64528e-10	-0.130092	-1.22797e-10
-0.129462	-2.08044e-10	-0.129449	-2.45893e-10	-0.13007	3.25561e-11	-0.130092	3.35026e-10	-0.129454	-1.02119e-09	-0.129468	-5.23806e-11
-0.128833	-2.25195e-09	-0.128823	2.79391e-10	-0.129441	4.11963e-10	-0.129466	-1.12379e-10	-0.128827	-1.23501e-10	-0.128842	-1.47903e-10
-0.128208	-7.49469e-11	-0.128195	1.97184e-10	-0.128816	7.30157e-11	-0.128841	2.26152e-10	-0.128204	-1.75452e-10	-0.128216	-1.60897e-10
-0.127584	5.01394e-11	-0.127565	2.24984e-10	-0.128193	-7.81715e-10	-0.128214	-1.75536e-10	-0.127576	-1.87266e-10	-0.127591	-9.03845e-11
-0.126955	5.16057e-11	-0.12694	2.08197e-09	-0.127565	9.78005e-10	-0.12759	1.90985e-10	-0.12695	8.18372e-11	-0.126966	-5.04255e-11
-0.12633	6.33478e-11	-0.126317	-1.09578e-09	-0.12694	-8.0657e-11	-0.126958	-9.82523e-11	-0.126323	-2.25997e-10	-0.126338	-1.25015e-10
-0.125705	3.67999e-11	-0.125689	2.63071e-10	-0.126313	-7.46083e-10	-0.126332	6.6638e-12	-0.125698	-1.4534e-10	-0.125714	6.36578e-11
-0.12508	1.30045e-10	-0.125062	8.55923e-12	-0.125687	9.27448e-12	-0.125708	-4.76837e-13	-0.125074	-1.127e-10	-0.125089	-1.79577e-10
-0.124454	4.66704e-11	-0.124437	-5.92232e-11	-0.125062	-5.55277e-11	-0.125081	-6.16312e-12	-0.124447	2.83957e-10	-0.124458	1.3727e-10
-0.12383	3.62086e-10	-0.123812	9.84669e-12	-0.124433	3.82519e-10	-0.124455	7.51019e-13	-0.123823	-3.21925e-10	-0.123836	1.58036e-10
-0.123199	-5.56707e-10	-0.123186	3.034e-10	-0.123806	-7.53164e-11	-0.123829	1.35422e-11	-0.123198	1.16575e-10	-0.123208	-2.40588e-10
-0.122574	1.10112e-09	-0.122565	1.17183e-11	-0.123181	-7.69377e-11	-0.123205	3.81231e-11	-0.122572	-2.6511e-10	-0.122584	-1.14e-10
-0.121951	-4.80807e-10	-0.121938	-9.12547e-11	-0.122553	4.37975e-11	-0.122577	6.59883e-10	-0.121941	-1.26588e-10	-0.121958	-3.96371e-11
-0.121325	5.34892e-11	-0.121312	5.69928e-10	-0.121928	4.2249e-10	-0.121949	-3.14879e-10	-0.121321	-1.33443e-10	-0.121334	1.69098e-10
-0.120699	2.96712e-11	-0.120683	5.64098e-11	-0.121304	1.25587e-10	-0.121322	5.25117e-11	-0.120695	-1.25003e-10	-0.120707	-2.71297e-10
-0.120074	9.00507e-11	-0.120051	-1.03623e-09	-0.120679	-9.78816e-10	-0.120698	-6.62684e-11	-0.120064	-1.46508e-10	-0.120078	-6.70314e-11
-0.119448	6.71387e-11	-0.119431	-2.01631e-10	-0.120053	1.2762e-09	-0.120073	-3.4833e-11	-0.119438	-1.44148e-10	-0.119452	-5.84006e-11
-0.118824	1.10221e-10	-0.118804	3.42131e-12	-0.119427	-2.48253e-10	-0.119447	7.20024e-12	-0.118812	-1.15871e-10	-0.118828	-1.64127e-10
-0.118197	3.90291e-11	-0.118179	2.88427e-10	-0.118801	-1.2759e-10	-0.118821	3.31879e-11	-0.118186	-1.05083e-10	-0.118201	3.0508e-10
-0.117572	8.53419e-11	-0.117554	7.3278e-11	-0.118172	-6.42657e-11	-0.118196	1.04189e-10	-0.117562	-5.47171e-12	-0.117577	-2.51663e-10
-0.116945	2.81131e-10	-0.116927	-2.18666e-10	-0.117547	7.97033e-11	-0.117567	-1.6011e-10	-0.116937	5.92494e-10	-0.116949	8.59976e-11
-0.116324	2.39284e-09	-0.116299	5.39899e-11	-0.116922	3.40939e-10	-0.116941	1.09756e-10	-0.116311	-4.07588e-10	-0.116327	-2.65098e-10
-0.115697	-1.5829e-09	-0.115673	2.97904e-10	-0.116297	-1.57964e-10	-0.116316	-5.63145e-11	-0.115687	-2.10834e-10	-0.115702	-1.3746e-10
-0.11507	-5.55158e-11	-0.115049	-2.81334e-12	-0.115671	-1.04356e-10	-0.115688	-8.49128e-11	-0.11506	-1.76191e-10	-0.115074	-6.47187e-11
-0.114445	6.91891e-11	-0.114424	-7.25389e-10	-0.115045	1.74952e-10	-0.115066	7.52795e-10	-0.114435	-1.17707e-10	-0.114449	-4.7183e-11
-0.113821	2.07448e-10	-0.113796	9.19664e-10	-0.114417	5.42402e-10	-0.114443	-3.68357e-10	-0.113806	-1.07849e-10	-0.113824	-1.17075e-10
-0.11319	-7.56979e-12	-0.113171	-1.33491e-10	-0.113794	1.56964e-09	-0.113816	-5.97239e-12	-0.11318	-1.34814e-10	-0.113199	-1.26672e-10
-0.112564	6.93321e-11	-0.112542	-5.08571e-10	-0.113168	-1.51849e-09	-0.113189	-3.59178e-11	-0.112555	-1.20926e-10	-0.112572	-2.10404e-11
-0.111938	4.59909e-11	-0.111918	-1.01459e-10	-0.112541	3.3251e-10	-0.112563	-2.48313e-11	-0.11193	-1.05894e-10	-0.111947	-6.86288e-11
-0.111313	2.26498e-11	-0.111293	1.91092e-11	-0.111916	2.01929e-10	-0.111938	-1.93119e-12	-0.111304	2.55108e-11	-0.111318	-8.5994e-10
-0.110686	6.64771e-10	-0.110667	2.81382e-10	-0.111286	-1.33371e-10	-0.111311	4.57764e-12	-0.110674	-1.97434e-10	-0.110695	7.47573e-10
-0.110063	-1.92237e-10	-0.110043	-1.06692e-11	-0.110663	-5.43833e-11	-0.110687	-1.16825e-12	-0.110045	-2.33912e-10	-0.110067	-4.41015e-10
-0.109434	4.96376e-10	-0.109418	-3.13878e-11	-0.110038	1.8307e-10	-0.110059	-5.03063e-12	-0.109425	3.1352e-12	-0.109441	-8.28385e-11
-0.10881	4.70722e-10	-0.108794	7.36356e-11	-0.109411	2.95591e-10	-0.109431	2.05445e-10	-0.108799	-1.81401e-10	-0.108816	-1.45793e-10
-0.108185	-2.76506e-10	-0.108167	3.04103e-10	-0.108788	-1.47748e-10	-0.108805	-9.48429e-11	-0.108172	-1.37317e-10	-0.10819	-1.3144e-10
-0.107559	5.11527e-11	-0.107546	5.8105e-10	-0.108161	-4.26412e-11	-0.108178	-7.23314e-10	-0.107546	-1.02758e-10	-0.107566	-3.37958e-11
-0.106934	7.24912e-11	-0.106917	-9.92775e-10	-0.107537	2.29275e-10	-0.107549	1.11508e-10	-0.106923	7.14541e-11	-0.106938	-4.6885e-11
-0.106309	1.23024e-11	-0.10629	1.09839e-09	-0.106907	5.79345e-10	-0.106924	-9.58562e-11	-0.106299	-2.03288e-10	-0.106314	-1.41513e-10
-0.105682	8.0955e-11	-0.105661	-1.94716e-10	-0.106284	2.94689e-09	-0.1063	3.51191e-11	-0.105673	-6.64234e-11	-0.105686	-1.04797e-10
-0.105057	6.39081e-11	-0.105034	-2.3365e-11	-0.105657	-1.86568e-09	-0.105674	-3.67522e-11	-0.105048	-1.21951e-10	-0.105062	1.02198e-10
-0.104427	7.97987e-11	-0.10441	-1.59264e-11	-0.10503	1.63913e-10	-0.105048	-2.98142e-11	-0.104422	-2.31552e-10	-0.104437	-1.25039e-10
-0.103804	2.75493e-11	-0.103783	6.9809e-11	-0.104402	2.97523e-10	-0.104423	-1.11461e-11	-0.103796	2.52235e-10	-0.10381	-1.18691e-09
-0.103176	1.38725e-09	-0.103158	2.76375e-10	-0.103778	4.94719e-12	-0.103797	7.55787e-12	-0.103171	-2.92242e-10	-0.103185	-1.37615e-10
-0.102548	-5.49138e-10	-0.102533	-3.69549e-11	-0.103152	-1.46985e-10	-0.103172	1.78576e-11	-0.102544	-5.16117e-10	-0.10256	-4.06742e-11
-0.10192	4.15456e-10	-0.101909	-6.06179e-11	-0.102529	3.37958e-10	-0.102543	-3.66855e-10	-0.101917	-1.44601e-10	-0.101934	-2.92897e-11
-0.101295	-3.76701e-11	-0.101282	1.25408e-10	-0.1019	2.29192e-10	-0.101917	4.16791e-10	-0.101289	-1.05381e-10	-0.101309	6.85096e-11
-0.100671	2.52604e-11	-0.100657	5.08988e-10	-0.101274	-1.49214e-10	-0.101293	-2.14124e-10	-0.100665	-1.1791e-10	-0.100682	-1.74105e-10
-0.100045	9.30667e-11	-0.100035	2.33537e-09	-0.100648	5.68199e-10	-0.10067	-2.21848e-11	-0.100039	-1.2815e-10	-0.100054	6.11544e-11
-0.0994157	6.87361e-11	-0.0994055	-1.80181e-09	-0.100024	1.73569e-11	-0.100045	6.40154e-12	-0.0994138	-8.95023e-11	-0.0994263	-1.07443e-10
-0.0987904	3.29375e-11	-0.0987785	4.27961e-11	-0.0994003	7.01511e-10	-0.0994166	-7.689e-12	-0.0987884	-1.01864e-10	-0.0988021	1.29998e-10
-0.0981657	8.54492e-11	-0.0981523	2.74789e-10	-0.0987729	-2.88427e-10	-0.0987931	2.91944e-11	-0.098162	-9.29236e-11	-0.0981777	-2.25854e-10
-0.0975413	6.68645e-11	-0.0975283	-7.10845e-11	-0.0981475	-8.01325e-11	-0.0981668	-8.47578e-12	-0.0975379	-6.53744e-11	-0.0975545	2.20525e-10
-0.096917	5.93305e-11	-0.0969028	-6.94036e-11	-0.0975198	3.21412e-10	-0.0975431	-1.25027e-10	-0.096908	-6.99925e-10	-0.0969309	8.56757e-11
-0.0962875	-5.69201e-10	-0.0962783	1.63627e-10	-0.0968921	1.84e-10	-0.0969176	8.82149e-11	-0.0962821	4.7338e-10	-0.0963043	-6.99151e-10
-0.0956657	2.07273e-09	-0.0956526	2.20788e-10	-0.0962675	-1.25432e-10	-0.0962924	6.38008e-11	-0.095659	-3.68702e-10	-0.095679	-1.12379e-10
-0.0950418	-9.30047e-10	-0.0950252	-2.31183e-10	-0.0956437	-1.50204e-12	-0.0956697	5.03159e-10	-0.0950316	-1.96648e-10	-0.0950526	-8.24928e-12
-0.094414	4.34279e-11	-0.094396	5.46122e-10	-0.0950182	3.14093e-10	-0.0950423	-7.09271e-10	-0.0944054	-1.15311e-10	-0.0944255	-3.91841e-11
-0.093793	1.2033e-10	-0.0937711	-1.18244e-10	-0.0943905	1.93608e-10	-0.0944151	-3.84212e-11	-0.0937795	-1.02007e-10	-0.0937954	-9.77278e-11
-0.0931636	-9.41753e-12	-0.0931466	6.55687e-10	-0.0937658	-4.39751e-10	-0.09379	-9.10759e-12	-0.0931557	-1.08826e-10	-0.0931701	-1.01805e-10
-0.0925344	1.37389e-10	-0.0925156	1.10295e-09	-0.0931401	7.94268e-10	-0.0931633	-2.38538e-11	-0.0925315	-1.07074e-10	-0.0925431	-2.94447e-12
-0.0919075	3.94702e-11	-0.0918907	-7.52676e-10	-0.0925158	-2.35081e-11	-0.0925348	1.06692e-11	-0.0919039	-6.53863e-11	-0.091918	-4.75407e-11
-0.0912815	-9.59158e-11	-0.0912637	1.39868e-10	-0.091883	-2.49565e-10	-0.0919094	-1.14441e-12	-0.0912805	-1.0227e-10	-0.0912955	4.19939e-10
-0.0906561	7.6437e-11	-0.0906384	2.24411e-10	-0.0912624	-1.32442e-10	-0.0912833	3.48091e-12	-0.0906532	4.49538e-11	-0.0906663	-2.79009e-10
-0.0900309	4.93217e-10	-0.0900165	-9.39608e-11	-0.0906373	-1.04153e-10	-0.0906582	-2.85983e-11	-0.0900286	6.16348e-10	-0.0900412	2.78831e-10
-0.0894056	-1.50812e-10	-0.0893819	6.10352e-12	-0.0900142	3.68774e-10	-0.0900313	1.86658e-10	-0.0894008	-1.04109e-09	-0.0894157	-2.59292e-10
-0.0887753	-2.35734e-09	-0.0887586	1.81007e-10	-0.0893866	1.63639e-10	-0.0894064	-9.16839e-11	-0.0887746	-1.32275e-10	-0.0887889	-9.26137e-11
-0.0881534	-9.71317e-11	-0.0881322	1.9064e-10	-0.0887648	-1.02901e-10	-0.0887806	1.99115e-10	-0.0881483	-1.0488e-10	-0.0881638	-9.33886e-11
-0.0875277	5.49793e-11	-0.0875088	-6.15239e-11	-0.0881388	-2.88844e-11	-0.0881562	3.67081e-10	-0.0875202	-6.6936e-11	-0.0875378	5.36442e-12
-0.086903	1.0972e-10	-0.086884	8.03483e-10	-0.0875092	4.13334e-10	-0.0875289	-2.09916e-10	-0.0868917	5.71609e-11	-0.0869127	-5.78523e-11
-0.0862801	1.13547e-10	-0.0862552	-1.60348e-10	-0.0868833	1.58441e-10	-0.0869038	-9.47714e-11	-0.0862651	-1.46222e-10	-0.0862867	-1.22643e-10
-0.0856495	9.3019e-11	-0.0856265	6.99306e-10	-0.0862587	-1.17842e-09	-0.0862776	4.80056e-11	-0.085641	-2.61426e-11	-0.085659	-1.00648e-10
-0.0850223	7.7951e-11	-0.0850046	-1.47545e-10	-0.0856323	1.27392e-09	-0.0856537	6.31809e-12	-0.0850153	-2.28643e-11	-0.0850324	8.88109e-12
-0.0843976	6.91414e-11	-0.0843787	-9.83e-11	-0.0850073	-2.09403e-10	-0.0850247	-1.51992e-11	-0.084388	2.9428e-10	-0.0844055	2.75373e-11
-0.0837746	1.80531e-10	-0.0837545	2.95937e-10	-0.0843788	9.71198e-11	-0.0843991	2.43187e-12	-0.0837616	-2.84994e-10	-0.0837799	9.79412e-10
-0.0831456	-4.68648e-10	-0.0831289	1.56927e-10	-0.0837513	-7.55072e-11	-0.0837735	3.69549e-12	-0.0831341	2.33698e-10	-0.0831524	-6.04761e-10
-0.0825195	9.93705e-10	-0.0825049	-1.46449e-10	-0.0831265	-1.05858e-11	-0.0831484	-4.63128e-11	-0.0825053	-2.21777e-10	-0.0825285	-3.27587e-11
-0.0818974	-3.89123e-10	-0.0818767	2.1112e-11	-0.0825013	4.06873e-10	-0.0825209	4.843e-10	-0.0818842	-1.01089e-10	-0.081899	-4.77672e-11
-0.0812696	1.34277e-10	-0.0812537	2.19738e-10	-0.0818756	3.49045e-11	-0.081896	-2.22671e-10	-0.0812564	-6.62684e-11	-0.0812732	-6.07967e-12
-0.0806442	-5.25355e-11	-0.0806276	1.11294e-10	-0.0812511	-1.95873e-10	-0.0812672	2.41244e-10	-0.0806329	-1.01507e-10	-0.0806471	-1.05238e-10
-0.0800185	9.86934e-11	-0.0799986	-1.13881e-09	-0.0806244	1.09017e-10	-0.0806415	-8.90255e-11	-0.080004	-4.54426e-11	-0.0800201	5.21541e-11
-0.0793884	8.89063e-11	-0.0793737	1.51591e-09	-0.0799994	5.10359e-10	-0.0800138	-2.90155e-11	-0.0793775	-6.07133e-11	-0.0793934	1.93357e-11
-0.0787638	6.7234e-11	-0.0787493	-5.02121e-10	-0.0793755	1.9238e-10	-0.0793883	-1.72496e-11	-0.0787532	-6.57082e-11	-0.0787683	-3.20983e-10
-0.0781387	1.12188e-10	-0.0781213	1.69802e-10	-0.0787448	-1.55244e-09	-0.0787623	-4.29153e-12	-0.078131	-8.83579e-11	-0.0781409	1.6135e-10
-0.0775124	5.63264e-11	-0.0774962	-9.82285e-11	-0.0781181	8.23748e-10	-0.0781326	-1.85609e-11	-0.0775052	-3.2258e-11	-0.0775163	-9.79066e-11
-0.0768867	2.40445e-10	-0.0768723	-1.90616e-11	-0.0774931	-4.52995e-12	-0.077507	-6.23345e-11	-0.0768782	8.16107e-10	-0.076885	-8.95023e-11
-0.0762611	1.78254e-09	-0.0762467	2.6927e-10	-0.0768661	1.05e-10	-0.0768807	5.19037e-11	-0.0762534	-4.5104e-10	-0.0762643	-1.09303e-10
-0.0756337	-1.22219e-09	-0.0756182	1.4466e-10	-0.0762405	-1.21748e-10	-0.0762547	-1.21951e-11	-0.0756288	-1.3895e-10	-0.0756405	-9.9647e-11
-0.0750083	3.18372e-10	-0.0749906	-5.84006e-11	-0.0756145	4.56214e-11	-0.0756282	-2.69353e-10	-0.0750014	-1.36292e-10	-0.0750151	-2.90871e-12
-0.0743813	-7.51495e-11	-0.0743665	3.15666e-11	-0.0749889	3.62277e-10	-0.0750035	8.93235e-10	-0.0743741	-7.59363e-12	-0.0743874	-6.01411e-11
-0.073756	-4.02927e-12	-0.0737417	4.34673e-10	-0.0743629	-1.86443e-11	-0.0743808	-4.42219e-10	-0.0737479	-1.0159e-10	-0.0737586	-7.89881e-11
-0.0731274	4.92454e-11	-0.0731183	7.28965e-11	-0.0737348	-1.08504e-10	-0.0737544	-5.88894e-12	-0.0731217	-7.13348e-11	-0.0731307	-6.814e-11
-0.0725006	1.34933e-10	-0.0724932	-1.67524e-09	-0.0731078	5.24402e-11	-0.0731246	7.1764e-12	-0.0725017	-6.25968e-11	-0.0725063	2.29359e-11
-0.0718774	7.5829e-11	-0.0718621	6.92749e-10	-0.0724836	6.72519e-10	-0.0724994	-3.31998e-11	-0.0718713	-5.36799e-11	-0.0718827	-3.5882e-11
-0.0712495	-3.62158e-11	-0.0712347	-1.32978e-10	-0.0718612	2.1114e-09	-0.0718738	-9.66787e-12	-0.0712469	1.36173e-10	-0.0712546	-3.03745e-10
-0.0706255	3.42214e-10	-0.0706077	1.99389e-10	-0.071229	-2.11476e-09	-0.0712498	-9.40561e-12	-0.0706199	-1.61672e-10	-0.0706267	3.56472e-10
-0.07	-5.90324e-11	-0.0699846	-3.62635e-11	-0.0706026	-2.46882e-11	-0.0706238	-1.28508e-11	-0.0699916	-1.94764e-10	-0.0700021	-1.86431e-10
-0.0693748	3.7055e-10	-0.069357	2.56181e-11	-0.069976	4.08924e-10	-0.069998	1.05023e-11	-0.0693692	-1.18577e-10	-0.0693756	-3.82686e-10
-0.0687516	2.24491e-09	-0.06873	2.85327e-10	-0.0693514	1.86145e-10	-0.0693724	2.03013e-10	-0.0687405	-7.65443e-11	-0.0687511	1.04678e-10
-0.0681195	-1.40308e-09	-0.0680998	1.28293e-10	-0.0687268	-1.90413e-10	-0.0687468	-8.31127e-11	-0.0681171	-6.94156e-11	-0.0681233	-1.79243e-10
-0.0674949	1.93357e-11	-0.0674737	-5.2917e-11	-0.068102	6.98447e-11	-0.0681209	-7.41315e-10	-0.0674901	-5.03302e-11	-0.0674998	3.07083e-11
-0.0668687	7.0715e-11	-0.066849	1.50323e-11	-0.0674754	3.74079e-10	-0.0674978	1.36375e-11	-0.0668627	3.91483e-11	-0.066874	-6.7246e-11
-0.0662422	4.72069e-11	-0.0662205	5.99289e-10	-0.0668506	-3.77059e-11	-0.0668739	-4.25816e-11	-0.0662378	-9.03249e-11	-0.0662481	-8.84056e-11
-0.0656189	1.08731e-10	-0.0656055	9.00984e-10	-0.0662259	4.32646e-10	-0.0662468	4.49181e-11	-0.0656108	-3.58343e-11	-0.065623	-6.50764e-11
-0.0649907	8.533e-11	-0.0649703	-2.71944e-09	-0.0655972	-9.94325e-11	-0.0656223	2.17438e-10	-0.0649847	5.59926e-11	-0.0649968	3.21388e-11
-0.0643666	8.13246e-11	-0.0643434	-9.47595e-11	-0.0649691	7.84016e-10	-0.0649951	-1.90079e-10	-0.0643607	-5.24521e-10	-0.0643727	2.26498e-12
-0.0637405	4.3714e-11	-0.063719	3.44646e-10	-0.0643454	1.0218e-09	-0.0643704	-3.68118e-11	-0.0637344	3.37887e-10	-0.0637461	-5.75256e-10
-0.0631156	8.78537e-10	-0.0630927	8.62956e-11	-0.063721	-8.65698e-10	-0.0637451	5.26905e-12	-0.0631105	-2.64001e-10	-0.0631203	4.27151e-10
-0.0624911	-3.25274e-10	-0.062467	-9.81092e-11	-0.0630951	1.2151e-10	-0.063117	-4.23193e-12	-0.0624857	-2.3762e-10	-0.0624915	-2.11763e-10
-0.06186	6.45065e-10	-0.0618397	8.05259e-11	-0.0624681	3.60668e-10	-0.0624928	-2.57254e-10	-0.0618599	-5.20229e-11	-0.0618644	-9.35435e-11
-0.0612347	-4.30584e-11	-0.0612148	2.7566e-10	-0.0618404	-8.38518e-11	-0.061866	3.79789e-10	-0.061231	-6.57916e-11	-0.0612441	-8.41856e-11
-0.06061	-1.88947e-11	-0.0605895	-7.84159e-11	-0.0612121	-5.68986e-11	-0.0612385	-1.79076e-10	-0.0606064	-5.9545e-11	-0.0606154	-4.85182e-11
-0.0599844	1.41299e-10	-0.0599653	8.81016e-10	-0.0605871	2.17021e-10	-0.0606093	-1.00911e-10	-0.0599806	-6.11782e-11	-0.0599872	2.41995e-11
-0.05936	3.74198e-11	-0.0593409	-4.10235e-10	-0.0599587	3.01671e-10	-0.0599848	-2.52843e-11	-0.0593549	-6.46353e-11	-0.0593615	-6.79612e-11
-0.0587284	1.58966e-10	-0.0587136	9.31203e-10	-0.059334	-1.63519e-10	-0.0593596	1.11461e-11	-0.0587273	-4.60148e-11	-0.0587353	-1.72985e-10
-0.0581041	7.19428e-11	-0.0580888	-2.23577e-10	-0.0587073	7.71952e-10	-0.0587334	4.97103e-12	-0.0581011	-1.03593e-11	-0.0581092	5.61953e-11
-0.0574801	9.57727e-11	-0.0574623	-1.24681e-10	-0.0580815	-1.39952e-10	-0.0581095	7.08103e-12	-0.0574742	2.09332e-11	-0.0574802	8.88944e-11
-0.0568534	1.0643e-10	-0.0568382	5.23686e-11	-0.0574536	9.12249e-10	-0.0574834	-3.25084e-11	-0.0568464	-6.63912e-10	-0.0568578	6.60276e-10
-0.0562252	5.97715e-11	-0.0562087	3.01492e-10	-0.0568287	-3.56185e-10	-0.0568584	3.41773e-11	-0.0562188	2.60615e-10	-0.0562321	-1.00555e-09
-0.0556017	1.88069e-09	-0.0555801	1.62649e-10	-0.0562027	-6.95348e-11	-0.0562321	4.85897e-11	-0.0555922	-2.12896e-10	-0.0556034	-8.66652e-11
-0.0549778	-8.19218e-10	-0.0549553	-4.56452e-11	-0.0555782	2.73597e-10	-0.0556078	3.50749e-10	-0.0549656	-4.8089e-11	-0.0549801	1.20521e-11
-0.0543472	3.54767e-11	-0.0543303	1.52349e-11	-0.0549511	2.40421e-10	-0.0549803	-3.30567e-10	-0.0543406	2.13051e-10	-0.0543548	-5.25355e-11
-0.0537227	1.10948e-10	-0.053705	2.78807e-10	-0.0543231	-7.2825e-11	-0.0543543	1.16193e-10	-0.0537177	-1.50645e-10	-0.0537234	-8.12888e-11
-0.053096	6.93083e-11	-0.0530783	1.73569e-10	-0.0536987	-3.57628e-11	-0.0537283	-5.99742e-11	-0.0530901	-4.24385e-11	-0.0530987	-5.41925e-11
-0.0524704	7.91192e-11	-0.0524535	1.57225e-09	-0.0530729	2.56884e-10	-0.0530993	7.04527e-12	-0.0524601	-5.1403e-11	-0.0524734	1.53422e-11
-0.0518441	8.40068e-11	-0.0518299	-7.50005e-10	-0.0524468	2.25425e-10	-0.0524732	1.11938e-11	-0.0518346	-6.50525e-11	-0.0518464	-5.17249e-11
-0.0512219	3.38316e-11	-0.0512048	6.48081e-10	-0.0518186	-8.7961e-10	-0.0518477	2.14219e-11	-0.0512108	-4.2665e-11	-0.0512179	3.16167e-10
-0.0505943	1.81282e-10	-0.0505785	8.35657e-12	-0.0511978	1.18806e-09	-0.0512209	1.43766e-11	-0.0505858	1.0643e-10	-0.0505895	-2.22754e-10
-0.0499695	3.63243e-10	-0.0499497	-2.49374e-10	-0.0505738	-2.5059e-10	-0.0505976	4.51088e-11	-0.0499617	5.84328e-10	-0.0499607	2.84672e-10
-0.0493443	-2.71797e-11	-0.0493238	6.86049e-11	-0.0499436	7.87616e-11	-0.0499706	1.08242e-11	-0.0493345	-8.65364e-10	-0.0493369	-1.55783e-10
-0.048715	-1.49692e-09	-0.0486962	3.21805e-10	-0.049322	-6.07967e-11	-0.0493472	4.83751e-11	-0.0487079	-9.96232e-11	-0.0487097	1.53542e-11
-0.0480901	4.13036e-10	-0.0480694	1.08719e-11	-0.048695	-6.08444e-11	-0.0487172	1.97935e-10	-0.0480813	-4.5526e-11	-0.0480853	-8.3065e-11
-0.0474659	-1.37901e-10	-0.047444	-2.04325e-11	-0.0480701	3.71039e-10	-0.048091	1.04407e-09	-0.0474568	-6.39796e-11	-0.0474595	8.10742e-11
-0.0468395	7.19428e-11	-0.0468188	4.48585e-11	-0.0474373	1.59645e-10	-0.0474686	-6.42669e-10	-0.0468261	-5.63741e-11	-0.0468347	6.94156e-11
-0.0462146	8.51631e-11	-0.0461926	2.8578e-10	-0.0468143	-2.87771e-10	-0.0468418	-5.48363e-12	-0.0462026	-2.20418e-11	-0.0462046	-1.81019e-10
-0.0455884	5.59211e-11	-0.0455616	1.16944e-11	-0.0461879	4.51207e-11	-0.0462153	6.48856e-11	-0.0455762	-1.09434e-11	-0.0455796	-4.22239e-11
-0.0449648	1.02031e-10	-0.0449361	2.20463e-09	-0.0455646	3.30484e-10	-0.0455913	1.97577e-10	-0.0449516	-4.66108e-11	-0.0449547	2.5928e-11
-0.0443397	8.26955e-11	-0.0443144	-1.07547e-09	-0.0449374	1.67251e-10	-0.0449631	-1.40238e-10	-0.0443228	3.1532e-10	-0.0443292	3.02792e-12
-0.0437153	1.36077e-10	-0.0436864	2.62403e-10	-0.0443128	-1.39958e-09	-0.0443379	1.16897e-10	-0.0436982	-1.47259e-10	-0.0437063	6.64771e-10
-0.0430877	-1.5837e-10	-0.043058	-9.35793e-12	-0.0436856	1.52911e-09	-0.0437147	5.26905e-12	-0.0430714	2.30622e-10	-0.0430802	-3.71993e-10
-0.0424642	7.17998e-10	-0.0424298	-5.44786e-11	-0.0430634	-3.60596e-10	-0.0430843	-1.09673e-12	-0.0424465	-1.83284e-10	-0.0424539	1.83105e-11
-0.0418399	-1.97494e-10	-0.0418061	1.24896e-10	-0.0424338	1.79505e-10	-0.0424583	3.35145e-10	-0.0418224	-3.17454e-11	-0.0418275	-3.28779e-11
-0.0412129	-1.71257e-09	-0.0411793	2.71308e-10	-0.0418062	-1.28376e-10	-0.0418339	-1.80829e-10	-0.0411972	-1.39832e-11	-0.0412044	-5.69224e-11
-0.0405877	-7.15494e-11	-0.0405566	8.33273e-11	-0.0411801	-7.59363e-12	-0.0412066	2.74014e-10	-0.0405708	-4.59552e-11	-0.0405768	-2.8789e-11
-0.0399623	1.24717e-10	-0.0399304	1.25682e-10	-0.0405535	3.95489e-10	-0.0405804	-1.16253e-10	-0.0399442	-5.85079e-11	-0.0399481	3.02792e-11
-0.0393303	7.62105e-11	-0.0393039	3.88694e-10	-0.0399264	7.72715e-11	-0.0399552	5.53966e-11	-0.0393161	-3.36528e-11	-0.0393214	-4.84824e-11
-0.0387051	-1.36805e-10	-0.0386775	9.6941e-11	-0.039303	-1.22976e-10	-0.0393313	2.38419e-11	-0.0386918	-4.49777e-11	-0.0386983	-7.67112e-11
-0.0380802	9.09924e-11	-0.0380492	-1.8226e-09	-0.0386746	4.74811e-11	-0.0387052	4.07338e-11	-0.0380604	-2.36988e-11	-0.038071	1.27506e-10
-0.0374558	7.39455e-11	-0.0374279	-1.25635e-10	-0.0380452	6.5273e-10	-0.0380779	5.45502e-11	-0.0374399	7.03931e-11	-0.0374455	-3.13044e-11
-0.0368284	8.75831e-11	-0.0368028	7.5686e-11	-0.0374248	3.01468e-10	-0.0374526	-2.85029e-11	-0.0368091	1.05908e-09	-0.0368131	-7.03156e-10
-0.0362016	7.56848e-10	-0.0361778	2.99394e-10	-0.0367939	-2.07149e-09	-0.0368263	6.392e-11	-0.0361852	-5.11014e-10	-0.0361905	3.63302e-10
-0.0355774	-7.98726e-10	-0.0355519	5.51939e-12	-0.0361669	1.21093e-10	-0.0361964	1.39821e-10	-0.0355603	-5.71847e-11	-0.035565	-2.11811e-10
-0.034948	1.15559e-09	-0.0349252	-3.60727e-11	-0.0355409	3.63421e-10	-0.03557	1.58513e-10	-0.0349324	-1.68681e-11	-0.0349389	1.90377e-11
-0.0343236	-4.35662e-10	-0.0343022	1.51432e-10	-0.0349157	1.37472e-10	-0.0349433	9.90546e-10	-0.034309	1.74451e-10	-0.0343147	-1.57118e-11
-0.033699	1.03831e-10	-0.0336753	2.78997e-10	-0.0342916	-1.15454e-10	-0.0343191	-4.01461e-10	-0.0336843	-1.17099e-10	-0.0336882	-5.55396e-11
-0.0330723	7.65085e-11	-0.0330438	2.29716e-11	-0.0336664	1.17183e-11	-0.033695	1.15395e-11	-0.033059	2.49743e-11	-0.0330581	-9.77516e-13
-0.0324447	1.11127e-10	-0.0324189	-3.75962e-10	-0.0330411	3.96061e-10	-0.0330707	-4.32014e-11	-0.0324336	-6.2108e-11	-0.0324328	2.58327e-11
-0.0318172	7.35998e-11	-0.031797	8.14927e-10	-0.0324148	1.96218e-11	-0.0324427	-5.33938e-11	-0.0318086	-1.79648e-11	-0.0318046	-8.5628e-11
-0.0311912	8.12054e-11	-0.0311718	-7.54952e-11	-0.0317853	-4.6432e-11	-0.0318175	-7.54476e-11	-0.0311824	2.2645e-10	-0.0311787	-5.30243e-11
-0.0305649	1.6948e-10	-0.0305387	-1.51597e-09	-0.0311592	3.34263e-11	-0.0311908	-5.8043e-11	-0.030554	-1.29032e-10	-0.0305535	2.48575e-10
-0.0299404	5.4872e-11	-0.0299146	-1.35815e-10	-0.0305343	7.41875e-10	-0.0305665	-1.09291e-10	-0.0299234	-2.25043e-10	-0.0299273	-8.40068e-11
-0.0293139	3.55494e-10	-0.02929	2.10392e-10	-0.0299147	1.94882e-09	-0.0299406	-6.26802e-11	-0.0293013	-8.68917e-11	-0.0293028	-9.1238e-10
-0.028687	2.74636e-09	-0.0286647	2.46346e-10	-0.0292857	-2.34256e-09	-0.0293137	8.37922e-11	-0.0286763	-2.21133e-11	-0.0286789	-4.00424e-11
-0.0280598	-1.94848e-09	-0.0280414	-2.60055e-10	-0.0286588	-3.55005e-11	-0.0286885	-1.19257e-10	-0.0280529	-6.85453e-12	-0.0280525	-2.95997e-11
-0.0274333	4.99487e-12	-0.0274139	-3.63588e-12	-0.0280279	4.15254e-10	-0.0280612	-6.29485e-10	-0.0274266	-1.1754e-11	-0.0274237	5.41568e-11
-0.0268071	1.25086e-10	-0.0267865	1.60015e-10	-0.0274033	4.77076e-11	-0.0274373	8.42571e-11	-0.0267999	-3.10779e-11	-0.0267972	1.89626e-10
-0.0261797	1.25742e-10	-0.0261597	2.54858e-10	-0.0267781	-8.1861e-11	-0.0268101	-1.10912e-10	-0.0261753	-1.5986e-11	-0.0261714	-2.08628e-10
-0.0255504	1.17433e-10	-0.0255368	9.59921e-10	-0.0261523	8.36968e-11	-0.0261858	-3.20911e-11	-0.0255492	-2.46763e-12	-0.0255466	4.80175e-11
-0.0249252	9.08732e-11	-0.0249092	-7.3024e-10	-0.0255233	3.70657e-10	-0.0255573	-6.2108e-11	-0.0249202	6.78301e-12	-0.0249206	1.01686e-11
-0.0242984	7.92861e-11	-0.0242836	1.1068e-09	-0.0248961	-1.35016e-10	-0.0249311	-3.84855e-10	-0.0242962	-4.37844e-10	-0.0242994	3.25394e-10
-0.0236726	1.15907e-10	-0.0236567	-2.42054e-10	-0.024272	8.13961e-10	-0.0243057	-2.16496e-10	-0.0236702	5.30994e-10	-0.0236714	-3.55387e-10
-0.0230468	8.36027e-10	-0.023027	-7.04885e-11	-0.0236482	-3.32487e-10	-0.0236778	-3.70216e-10	-0.023044	-2.6511e-10	-0.0230404	4.42195e-10
-0.0224225	-2.5984e-10	-0.0224081	-8.7142e-12	-0.0230213	9.27949e-10	-0.0230519	-3.20327e-10	-0.0224169	-2.17819e-10	-0.0224158	-1.56462e-10
-0.0217918	5.85866e-10	-0.0217821	2.32315e-10	-0.0223973	-2.27189e-10	-0.0224272	-2.31338e-10	-0.0217876	-3.08871e-11	-0.021791	-6.27875e-11
-0.0211681	-1.24955e-10	-0.0211499	2.58744e-10	-0.02177	-1.58727e-10	-0.0218023	1.37007e-10	-0.021162	5.82933e-12	-0.021167	-3.00527e-11
-0.0205434	4.06384e-11	-0.0205254	4.08292e-11	-0.0211475	1.49107e-10	-0.0211768	-2.2192e-10	-0.0205372	-4.22001e-12	-0.0205398	1.33038e-11
-0.0199175	1.25134e-10	-0.0199017	2.29716e-11	-0.0205193	3.97575e-10	-0.0205498	-7.81786e-10	-0.0199125	-9.5129e-12	-0.0199134	2.8193e-11
-0.0192915	1.0066e-10	-0.0192753	2.11918e-10	-0.0198928	-7.8404e-11	-0.0199198	-9.6643e-11	-0.0192885	-1.49131e-11	-0.019288	-7.9155e-12
-0.0186632	2.25425e-11	-0.0186471	3.63469e-10	-0.0192645	-4.884e-11	-0.0192946	-3.20077e-11	-0.0186599	-9.44138e-12	-0.018663	-3.70741e-11
-0.0180384	2.33042e-10	-0.0180241	2.86223e-09	-0.0186442	1.28365e-10	-0.0186699	-2.2316e-11	-0.0180347	6.71148e-11	-0.0180341	4.37379e-11
-0.0174092	1.42097e-11	-0.0173983	-1.55673e-09	-0.0180129	3.51369e-10	-0.0180448	-8.22783e-11	-0.0174104	2.49028e-11	-0.0174092	1.18947e-10
-0.0167881	8.54611e-11	-0.0167724	1.99568e-10	-0.0173883	-7.82728e-11	-0.0174225	-5.6982e-11	-0.0167841	-6.65784e-10	-0.0167837	9.85348e-10
-0.0161579	2.69663e-10	-0.0161454	1.32263e-10	-0.0167608	8.81767e-10	-0.0167968	-5.22375e-11	-0.016157	1.77658e-10	-0.0161579	-5.06151e-10
-0.0155323	1.46351e-09	-0.0155181	-8.44836e-11	-0.0161358	-2.75087e-10	-0.0161699	-3.76463e-11	-0.0155296	-9.05037e-11	-0.0155328	-9.34005e-11
-0.014909	-6.04606e-10	-0.0148934	2.73824e-11	-0.0155048	8.67927e-10	-0.0155431	3.24702e-10	-0.0149055	-1.55568e-11	-0.0149007	7.49826e-11
-0.014284	2.90322e-10	-0.01427	2.6691e-10	-0.0148791	-2.67804e-10	-0.0149148	-3.12269e-10	-0.0142773	1.1164e-10	-0.0142745	-5.12362e-11
-0.0136576	-4.86612e-11	-0.013641	2.10428e-10	-0.014253	-1.23644e-10	-0.0142888	3.51799e-10	-0.0136519	-3.00765e-11	-0.0136515	-2.96712e-11
-0.0130288	7.69019e-11	-0.0130159	-6.32405e-11	-0.0136262	3.26419e-10	-0.0136629	-1.82366e-10	-0.0130227	5.54085e-11	-0.0130252	2.76566e-11
-0.0124009	1.19913e-10	-0.012392	3.34823e-10	-0.0130026	2.98858e-10	-0.0130403	1.33276e-11	-0.0123986	1.42884e-10	-0.0124	2.83718e-11
-0.0117752	8.67724e-11	-0.0117654	6.9356e-11	-0.012374	-2.03896e-10	-0.012409	-7.21216e-11	-0.0117718	-1.35398e-10	-0.0117736	-2.95162e-11
-0.0111497	1.06108e-10	-0.011137	4.4601e-10	-0.0117439	-5.74708e-11	-0.0117827	-7.89166e-12	-0.0111444	-1.38521e-11	-0.0111494	2.62618e-10
-0.0105227	8.83341e-11	-0.0105133	1.72665e-09	-0.01112	2.60532e-10	-0.0111588	-1.54853e-11	-0.0105204	1.75345e-10	-0.0105236	-1.28949e-10
-0.00989783	1.28782e-10	-0.00988514	-8.94201e-10	-0.0104912	2.94697e-10	-0.0105338	-4.03166e-11	-0.00989509	5.19466e-10	-0.00989718	2.43235e-10
-0.0092732	1.09017e-10	-0.00925982	1.99974e-10	-0.00986626	-8.94678e-10	-0.00990937	-2.16722e-11	-0.00926776	-7.07459e-10	-0.00926707	-9.21726e-11
-0.00864036	-5.8037e-10	-0.00863376	1.7035e-10	-0.0092411	1.57533e-09	-0.00928245	-1.51753e-11	-0.0086405	-2.99811e-11	-0.00864258	-4.49657e-11
-0.00801764	1.73339e-09	-0.00800781	-7.62701e-11	-0.00861621	-5.22268e-10	-0.00865562	1.06573e-10	-0.00801785	6.47306e-12	-0.00801895	3.35217e-11
-0.00739286	-6.95002e-10	-0.00738194	5.24759e-11	-0.00798938	2.51424e-10	-0.00802701	9.64034e-10	-0.00738864	-2.11e-11	-0.00739269	4.81963e-11
-0.00676684	1.62482e-11	-0.00675659	2.76971e-10	-0.00736568	-9.30309e-11	-0.00739863	-7.41434e-10	-0.0067605	5.76973e-12	-0.00677032	1.13499e-10
-0.00614033	1.01054e-10	-0.00612612	2.32613e-10	-0.00674086	-9.41753e-12	-0.00677412	-4.37498e-11	-0.00613499	1.93357e-11	-0.00614154	-7.36833e-11
-0.00551112	7.59363e-11	-0.00550203	1.39546e-10	-0.00611432	2.92492e-10	-0.0061486	-5.29289e-12	-0.00550854	-2.21729e-12	-0.00551109	1.12736e-10
-0.00488591	1.06132e-10	-0.00487552	5.56707e-10	-0.00548773	2.64788e-10	-0.00552273	-9.77516e-13	-0.00488305	1.90496e-11	-0.00488822	1.60456e-11
-0.00425999	1.06943e-10	-0.00425227	-1.18136e-11	-0.00486355	-1.01912e-10	-0.00489779	-9.13262e-11	-0.00425351	5.41127e-10	-0.00426064	-2.62117e-10
-0.00363407	1.34182e-10	-0.00361636	8.10742e-11	-0.00423622	3.16143e-11	-0.00427289	2.62022e-11	-0.00362883	-1.73807e-10	-0.00363555	5.10788e-10
-0.0030041	7.11083e-11	-0.00300007	-2.66671e-10	-0.00360701	5.13303e-10	-0.00364623	-8.70585e-11	-0.00300214	3.07357e-10	-0.00301149	-2.18678e-10
-0.00237815	5.0931e-10	-0.00237181	5.76139e-11	-0.00298028	1.5161e-10	-0.0030206	-2.63906e-10	-0.0023751	-1.76382e-10	-0.00238192	3.5882e-11
-0.00175385	-9.77397e-11	-0.00174687	2.43652e-10	-0.00235634	-1.96466e-09	-0.00239136	2.77567e-10	-0.00174651	1.03033e-10	-0.0017571	-7.9453e-11
-0.00112734	-2.48615e-09	-0.00112023	1.49179e-10	-0.00173011	5.70679e-10	-0.00176468	-1.59013e-10	-0.00112095	-5.00321e-11	-0.00113056	1.83582e-12
-0.000501347	-1.20521e-11	-0.000496173	-1.02878e-10	-0.00110598	3.66569e-11	-0.00113971	1.97542e-10	-0.000496626	1.24097e-11	-0.000503778	4.2367e-11
0.000155401	1.02806e-10	0.000168824	6.32286e-11	-0.0004843	2.36917e-10	-0.000509858	-8.81076e-11	0.0001441	3.70026e-11	0.000149655	3.71337e-11
0.000780368	9.02295e-11	0.000792313	3.22258e-10	0.000183487	-9.13739e-11	0.000126386	-6.11305e-11	0.000767589	-3.03984e-12	0.00077219	-1.18256e-11
0.00141037	8.78453e-11	0.00141613	1.70147e-10	0.000810003	1.3113e-12	0.000751948	-1.2958e-11	0.00139184	3.08275e-11	0.00139875	2.21729e-12
0.00203516	2.08211e-10	0.00204742	-1.01634e-09	0.00143156	3.98958e-10	0.00137753	-2.03848e-12	0.00201731	2.40207e-11	0.00202367	5.54204e-11
0.00266092	5.89132e-11	0.00267293	1.33274e-09	0.00205882	1.92988e-10	0.00200222	-9.9659e-12	0.00264361	1.23858e-10	0.00265017	2.98858e-11
0.00328562	1.52099e-10	0.00329859	-3.15404e-10	0.00268223	-1.01304e-10	0.00262954	-3.15547e-11	0.00326889	1.13145e-09	0.00327475	-7.13766e-10
0.00391088	2.59423e-10	0.00392575	-1.93954e-11	0.0033108	2.58446e-11	0.00325315	-1.55568e-11	0.0038945	-4.89843e-10	0.00390089	6.26898e-10
0.00453591	-6.39236e-10	0.00455384	-1.55163e-10	0.00393579	7.07304e-10	0.00388281	-1.50323e-11	0.00452096	-1.73688e-11	0.00452461	-2.70581e-10
0.00516725	1.04055e-09	0.00517945	1.36697e-10	0.00455353	8.71587e-10	0.00450342	1.27077e-11	0.00514984	-2.6834e-11	0.00515318	4.1163e-11
0.00579252	-3.66604e-10	0.00580702	2.60985e-10	0.00518296	-2.87696e-09	0.00513475	6.31213e-10	0.00577624	8.36253e-11	0.00577898	1.51062e-10
0.0064189	7.41959e-11	0.00643177	7.06911e-12	0.00581098	-6.47545e-11	0.00575752	-3.00896e-10	0.00640173	-2.26498e-13	0.00640368	-9.51648e-11
0.00704522	9.93252e-11	0.00705686	-7.45177e-11	0.00643592	4.30787e-10	0.00638416	1.30689e-10	0.00702455	6.35028e-11	0.00702977	5.79119e-11
0.00767319	1.17421e-10	0.00768366	8.3375e-11	0.00706685	1.68073e-10	0.00700991	1.63078e-10	0.00764875	9.38058e-11	0.00765455	4.5681e-11
0.00829933	1.05095e-10	0.00830839	4.22096e-10	0.00769141	-1.96874e-10	0.00764041	-1.71041e-10	0.00827787	-1.67239e-10	0.0082861	-1.60933e-12
0.00892446	1.34361e-10	0.00893159	6.15478e-11	0.00831628	1.24836e-10	0.00826707	-1.33276e-11	0.00890346	2.89297e-10	0.0089108	2.40684e-11
0.00954893	8.66175e-11	0.0095623	-1.44703e-09	0.00894091	3.66104e-10	0.00889435	1.78814e-13	0.00953009	-9.83596e-11	0.00953741	2.30575e-10
0.0101794	1.09363e-10	0.010188	8.98755e-10	0.00956712	-3.52979e-11	0.0095185	-1.94311e-12	0.0101596	-1.91939e-10	0.0101605	6.71506e-11
0.0108032	3.0241e-10	0.0108129	-1.59347e-10	0.0101919	8.05926e-10	0.0101447	-3.23296e-11	0.010782	-4.5073e-11	0.0107857	-1.26189e-09
0.0114249	1.96204e-09	0.0114406	7.9143e-11	0.0108201	-3.86977e-10	0.0107727	-1.87516e-11	0.0114085	1.72853e-11	0.0114119	-4.1461e-11
0.0120541	-1.45775e-09	0.012067	-3.04222e-11	0.0114465	1.0103e-09	0.0114035	-2.14577e-13	0.0120327	3.91364e-11	0.0120427	3.67761e-11
0.0126809	2.45857e-10	0.012696	5.17726e-11	0.01207	2.87414e-11	0.0120315	-3.8451e-10	0.0126589	3.04699e-11	0.0126655	1.90496e-11
0.0133058	1.91927e-12	0.0133205	3.26848e-10	0.0126977	-3.6248e-10	0.0126556	7.31266e-10	0.013286	3.57628e-11	0.0132933	3.84808e-11
0.013932	-9.71556e-11	0.0139467	8.09789e-11	0.0133236	4.68373e-11	0.0132811	-3.41773e-10	0.0139157	3.60012e-11	0.0139193	-3.04818e-11
0.0145578	1.39916e-10	0.0145726	4.41909e-11	0.0139488	4.56369e-10	0.013908	-1.84774e-11	0.0145409	3.82185e-11	0.0145445	1.07777e-10
0.015183	8.2016e-11	0.015196	3.26633e-11	0.014575	4.47989e-11	0.0145345	-1.30892e-11	0.0151656	5.09262e-11	0.0151692	4.90189e-11
0.0158087	1.10984e-10	0.0158232	6.33979e-10	0.0152028	-2.49624e-11	0.0151581	-1.22309e-11	0.015791	-3.16906e-10	0.0157952	2.61247e-10
0.0164318	1.41001e-10	0.0164457	1.86895e-09	0.0158299	2.1553e-11	0.0157852	4.6134e-11	0.0164184	5.76544e-10	0.0164212	-1.62673e-10
0.017059	3.60847e-10	0.0170726	-2.5064e-09	0.0164543	4.09567e-10	0.0164109	-4.39882e-12	0.0170432	-2.07174e-10	0.0170454	3.86024e-10
0.017684	3.9494e-11	0.0177028	-3.71814e-11	0.0170801	-3.0899e-11	0.0170376	-1.72877e-10	0.0176675	2.69413e-12	0.0176718	-1.15132e-10
0.0183086	4.18174e-10	0.018328	2.97451e-10	0.0177107	1.14777e-09	0.0176664	1.68002e-10	0.0182961	2.56503e-10	0.0182975	-2.63691e-11
0.0189372	2.004e-09	0.0189546	2.06471e-11	0.0183332	-5.01227e-10	0.0182909	9.01937e-11	0.0189215	-5.67317e-11	0.0189236	2.27809e-11
0.0195584	-1.22284e-09	0.0195764	-7.47442e-12	0.0189594	1.03847e-09	0.018917	-1.05786e-10	0.0195463	4.79698e-11	0.0195515	6.36935e-11
0.0201836	5.6684e-11	0.0202009	9.04202e-11	0.0195843	-1.9995e-10	0.0195427	-1.06157e-09	0.0201732	5.66125e-11	0.0201756	1.27316e-11
0.0208132	1.04284e-10	0.020827	3.24929e-10	0.0202098	-2.58017e-10	0.0201724	-7.06315e-11	0.020799	8.05974e-11	0.0208018	-2.14219e-11
0.0214383	1.40309e-11	0.0214576	4.05312e-13	0.0208356	1.25921e-10	0.0207971	-2.27094e-11	0.0214297	3.26872e-11	0.0214297	3.0601e-11
0.0220628	1.46651e-10	0.0220826	7.37882e-10	0.021461	3.98505e-10	0.0214203	8.55923e-12	0.0220554	1.18935e-10	0.0220567	7.30276e-11
0.0226887	7.89046e-11	0.0227092	-2.96664e-10	0.0220854	-4.28677e-11	0.0220469	-1.85847e-11	0.022678	9.28998e-11	0.0226807	1.18542e-10
0.0233146	1.5012e-10	0.0233334	8.83627e-10	0.022712	-4.03643e-11	0.0226715	-7.37905e-12	0.0233049	-6.94573e-10	0.0233066	1.02589e-09
0.0239397	2.8398e-10	0.0239576	-3.51548e-11	0.023339	6.17743e-11	0.0232968	2.47121e-11	0.0239305	1.85061e-10	0.0239314	-4.20356e-10
0.0245656	8.55374e-10	0.0245873	-1.18208e-10	0.0239614	3.87836e-10	0.0239229	-5.00679e-13	0.0245547	-9.799e-12	0.0245569	6.33478e-11
0.0251895	-3.14224e-10	0.0252139	8.61645e-11	0.024592	-6.01888e-11	0.0245485	1.11055e-10	0.0251791	5.2166e-11	0.025187	7.45296e-11
0.0258163	6.79028e-10	0.0258397	2.949e-10	0.0252148	1.84884e-09	0.0251731	-2.91193e-10	0.0258116	4.77314e-11	0.0258133	3.1122e-10
0.0264436	-1.33634e-10	0.0264642	-4.32849e-11	0.0258379	-8.07118e-10	0.0257987	3.81625e-10	0.0264341	3.84688e-11	0.0264388	-1.07312e-10
0.0270721	6.78182e-11	0.027091	1.19627e-10	0.0264658	3.71528e-10	0.0264241	-1.62041e-10	0.0270607	8.42571e-11	0.0270638	1.0407e-10
0.0276965	1.21188e-10	0.0277173	4.99964e-11	0.0270916	-9.70125e-11	0.0270482	1.30928e-10	0.0276862	5.51581e-11	0.0276887	9.11951e-12
0.0283216	1.11938e-10	0.0283439	3.14546e-10	0.0277198	-6.11424e-11	0.0276758	-1.30427e-10	0.0283115	1.66297e-11	0.0283179	1.22786e-12
0.0289486	4.42743e-11	0.0289675	8.49366e-11	0.0283487	1.87564e-10	0.0283055	7.01189e-11	0.0289363	1.52779e-10	0.0289433	1.26624e-10
0.0295723	1.30177e-10	0.0295948	1.09951e-09	0.028974	3.74258e-10	0.0289311	-2.49624e-11	0.0295584	1.8003e-10	0.0295697	5.49078e-11
0.0302022	9.20892e-11	0.0302196	-4.4651e-10	0.0295997	-1.07288e-13	0.0295566	-9.35793e-12	0.0301815	4.68338e-10	0.0301955	1.83952e-10
0.0308254	1.09684e-10	0.030846	7.62773e-10	0.0302251	2.31504e-11	0.0301818	1.51515e-11	0.0308099	-5.93245e-10	0.0308189	6.02186e-10
0.0314565	-3.5131e-11	0.031471	-2.15948e-10	0.0308539	3.51536e-10	0.0308107	-4.87566e-12	0.0314354	2.19584e-11	0.0314444	-2.76148e-10
0.0320848	1.9974e-09	0.0320971	-3.15905e-12	0.0314791	2.77472e-10	0.0314308	6.27041e-11	0.0320595	5.7435e-11	0.0320716	5.57303e-11
0.0327089	-8.29041e-10	0.0327224	8.2624e-11	0.0321075	-1.51161e-09	0.0320606	7.61104e-10	0.0326896	8.1265e-11	0.0327006	6.37412e-11
0.0333359	8.39591e-11	0.033349	3.03078e-10	0.0327304	9.40335e-10	0.0326867	-5.45216e-10	0.0333139	7.20501e-11	0.0333262	3.55363e-11
0.0339598	8.13007e-11	0.0339771	1.56164e-11	0.0333586	-3.07834e-10	0.0333128	1.10877e-10	0.0339359	4.92215e-11	0.033953	3.37124e-11
0.034585	2.6679e-10	0.0346007	2.80857e-11	0.0339848	3.62182e-10	0.033938	-6.87838e-11	0.0345632	4.51684e-11	0.0345781	1.03533e-10
0.0352127	5.46217e-11	0.0352257	1.37544e-10	0.0346096	-5.85079e-11	0.0345656	-4.27842e-11	0.0351908	5.64098e-11	0.0352032	1.9145e-11
0.0358384	1.15347e-10	0.0358588	3.12209e-10	0.0352347	-5.21541e-11	0.0351941	-1.78576e-11	0.0358142	6.54435e-10	0.0358323	-1.41287e-10
0.0364651	5.43952e-11	0.0364859	-1.54459e-10	0.0358619	2.71225e-10	0.0358204	-6.12736e-12	0.0364435	-2.03705e-10	0.0364577	5.01287e-10
0.0370895	1.20854e-10	0.0371121	1.9544e-09	0.0364897	3.04711e-10	0.036446	2.33531e-11	0.0370683	3.76773e-10	0.0370826	-1.16253e-10
0.0377159	4.54021e-10	0.0377345	-8.0148e-10	0.0371125	-9.49502e-11	0.0370707	-4.2665e-11	0.0376967	-8.87156e-11	0.0377108	-2.98905e-10
0.0383448	-5.17607e-11	0.0383637	2.04468e-10	0.0377373	1.48892e-11	0.0376947	1.45733e-10	0.0383254	2.0299e-10	0.0383324	-9.77755e-11
0.0389724	-1.94862e-09	0.0389908	-2.24936e-10	0.0383641	6.2542e-10	0.0383197	-6.92368e-11	0.0389498	-1.87635e-11	0.0389569	2.59042e-11
0.0395946	7.44462e-11	0.0396168	4.82798e-11	0.0389926	7.96676e-11	0.0389467	1.75762e-10	0.0395757	1.27125e-10	0.0395827	7.33733e-11
0.0402191	5.09739e-11	0.0402409	1.64294e-10	0.039619	-3.2131e-09	0.0395704	9.81903e-10	0.0402001	7.55072e-11	0.0402098	6.90699e-11
0.0408449	1.36316e-10	0.0408664	2.6176e-10	0.0402471	-7.75814e-11	0.0401956	-6.07359e-10	0.0408268	8.48293e-11	0.0408385	4.70757e-11
0.0414668	1.61886e-10	0.0414917	-3.13163e-11	0.0408721	3.04973e-10	0.0408233	-3.29494e-11	0.0414541	6.74248e-11	0.0414651	3.05057e-11
0.0420946	8.15392e-11	0.042116	2.03848e-12	0.0414984	2.99573e-10	0.041449	-7.55787e-12	0.0420799	5.65648e-11	0.0420921	8.11696e-11
0.0427207	1.18923e-10	0.0427405	4.97055e-10	0.0421228	-2.19357e-10	0.0420745	-4.30703e-11	0.0427066	1.47986e-10	0.0427174	2.41041e-11
0.0433492	1.40166e-10	0.0433697	1.43349e-10	0.0427476	9.4223e-11	0.0427001	-3.91006e-12	0.0433293	1.23433e-09	0.0433418	-4.28152e-10
0.0439756	2.5835e-10	0.043995	-2.06876e-09	0.0433703	2.74098e-10	0.043326	7.39098e-13	0.0439536	-4.85158e-10	0.0439697	6.75726e-10
0.0446015	-3.76415e-10	0.0446197	1.99676e-10	0.0439976	1.90961e-10	0.0439539	8.47578e-12	0.0445804	3.71099e-11	0.044594	-1.91426e-10
0.0452266	8.7688e-10	0.0452484	6.81877e-11	0.0446241	9.812e-10	0.0445791	-1.45435e-11	0.0452042	7.49946e-11	0.0452193	7.84397e-11
0.0458503	-2.50554e-10	0.0458751	2.34413e-10	0.0452451	-4.82929e-10	0.0452052	3.32236e-10	0.0458363	4.81606e-11	0.0458448	1.45853e-10
0.0464763	-1.38092e-09	0.0465013	-4.80533e-11	0.0458772	1.04672e-09	0.0458316	-1.75714e-10	0.0464606	7.17521e-11	0.0464755	-2.21372e-11
0.0471012	2.66671e-11	0.0471263	5.74589e-11	0.0465033	2.61188e-11	0.0464556	2.63095e-10	0.0470866	8.33988e-11	0.0471005	1.52516e-10
0.0477274	1.26934e-10	0.0477496	1.80912e-10	0.0471283	-3.77905e-10	0.0470809	-2.8646e-11	0.0477161	9.45926e-11	0.0477262	1.11091e-10
0.0483526	1.46604e-10	0.0483801	2.50936e-10	0.0477558	3.61681e-11	0.0477105	-9.35316e-11	0.0483392	-6.60419e-12	0.0483482	-4.54426e-11
0.0489793	1.40083e-10	0.0490039	1.12557e-10	0.0483798	4.03976e-10	0.0483362	7.84159e-11	0.0489682	4.08971e-10	0.0489792	5.01275e-11
0.049607	1.28484e-10	0.0496294	-1.48916e-10	0.0490074	1.99723e-10	0.048961	-3.04222e-11	0.0495944	-7.81417e-11	0.0496048	1.98376e-10
0.0502326	1.18804e-10	0.0502562	7.55107e-10	0.0496337	-9.87053e-11	0.0495861	-2.58219e-10	0.0502241	-3.13604e-10	0.0502295	2.14648e-10
0.0508573	1.35541e-10	0.0508777	1.63758e-10	0.0502581	1.79529e-11	0.0502118	3.63588e-12	0.0508445	-2.45571e-12	0.0508574	-9.12821e-10
0.0514801	1.05906e-09	0.051506	-2.6758e-09	0.0508832	4.16684e-10	0.0508352	-1.10149e-11	0.0514695	7.61032e-11	0.0514825	1.50561e-11
0.0521107	-8.17466e-10	0.0521302	-1.13356e-10	0.0515075	1.35481e-10	0.0514605	1.20044e-11	0.0520998	6.60539e-11	0.0521101	1.0643e-10
0.0527358	1.11694e-09	0.0527567	2.48599e-10	0.0521371	1.4004e-09	0.0520919	-1.45304e-10	0.0527234	1.00958e-10	0.0527359	5.85198e-11
0.0533613	-3.77905e-10	0.0533802	2.45988e-10	0.0527598	-6.79541e-10	0.0527148	6.98388e-10	0.0533493	7.33614e-11	0.0533621	3.82185e-11
0.0539907	3.93868e-11	0.0540091	-7.98106e-11	0.0533911	1.08823e-09	0.0533407	-3.39305e-10	0.0539793	8.111e-11	0.0539932	4.73499e-11
0.0546149	1.70898e-10	0.0546397	4.70638e-11	0.054018	-2.14601e-10	0.0539657	-1.30296e-11	0.0546029	8.70585e-11	0.0546168	9.8443e-11
0.0552427	9.4223e-11	0.0552629	2.32649e-10	0.0546407	-2.69151e-10	0.05459	-7.35521e-12	0.0552283	1.06001e-10	0.055243	1.14572e-10
0.0558682	1.7277e-10	0.0558883	2.0746e-10	0.0552679	4.0257e-11	0.0552154	-2.1112e-11	0.0558531	-3.1029e-10	0.0558686	3.52371e-10
0.0564933	1.10817e-10	0.05651	1.16204e-09	0.0558911	3.89755e-10	0.0558397	8.58307e-13	0.056478	5.83899e-10	0.0564932	-5.59211e-11
0.0571172	9.30667e-11	0.0571388	-5.57232e-10	0.0565226	1.51706e-10	0.0564625	8.18968e-12	0.0571021	-1.39165e-10	0.0571179	3.13377e-10
0.0577456	9.72629e-11	0.0577647	1.1355e-09	0.0571455	-1.10769e-10	0.0570886	-1.4472e-11	0.0577287	4.09484e-11	0.0577422	2.13861e-11
0.0583735	3.64935e-10	0.05839	-2.3402e-10	0.0577714	2.42472e-11	0.0577137	9.56416e-11	0.0583543	1.99628e-10	0.0583728	-3.99113e-11
0.058997	2.94957e-09	0.0590149	-1.10698e-10	0.0583945	3.93581e-10	0.0583378	6.62327e-11	0.0589813	3.62396e-11	0.0589975	3.65973e-11
0.0596227	-1.82912e-09	0.0596412	6.37889e-11	0.0590248	2.71773e-10	0.0589634	5.05447e-12	0.0596111	1.36352e-10	0.0596223	1.20771e-10
0.0602496	2.24233e-11	0.0602672	2.84708e-10	0.0596515	2.25867e-09	0.0595956	-5.58364e-10	0.0602356	2.20048e-10	0.060248	7.72238e-11
0.0608774	1.33002e-10	0.0608948	1.75023e-10	0.0602752	-1.12604e-09	0.0602177	4.06384e-11	0.0608599	-1.01495e-10	0.0608775	2.67029e-11
0.0615013	1.01721e-10	0.06152	-1.8692e-11	0.0609009	3.63541e-10	0.0608452	-9.41992e-11	0.0614831	9.5284e-11	0.0615039	6.97374e-11
0.0621286	8.77857e-11	0.062145	4.93288e-11	0.0615267	9.68695e-11	0.0614726	-1.10269e-11	0.0621099	2.01952e-10	0.06213	1.05357e-10
0.0627538	1.60193e-10	0.0627729	2.5202e-10	0.0621541	-8.64148e-11	0.0620976	2.27571e-11	0.0627347	1.35732e-10	0.0627533	1.07646e-10
0.0633805	1.29032e-10	0.0633996	2.80714e-10	0.0627836	1.22786e-10	0.0627265	-1.87159e-11	0.0633607	-6.47199e-10	0.0633776	7.38943e-10
0.064005	1.24741e-10	0.0640245	2.0875e-09	0.0634082	4.20296e-10	0.0633533	-1.28508e-11	0.0639916	1.63352e-10	0.0640016	-2.57039e-10
0.0646335	7.60996e-10	0.0646514	-9.98855e-10	0.0640335	1.71804e-10	0.0639798	7.25985e-12	0.0646151	5.55277e-11	0.0646269	2.9074e-10
0.0652611	-2.08068e-10	0.0652782	4.5886e-10	0.0646591	1.30641e-10	0.0646042	8.58307e-13	0.0652428	1.02854e-10	0.0652559	-2.57254e-11
0.0658861	6.12843e-10	0.0659053	8.16226e-11	0.0652856	2.86877e-10	0.0652275	-3.85761e-11	0.065867	1.13022e-10	0.065882	1.41358e-10
0.0665157	-2.69687e-10	0.0665293	-3.24607e-11	0.0659095	2.23482e-10	0.0658537	2.52271e-10	0.0664926	9.26495e-11	0.0665082	3.29971e-11
0.0671416	1.45805e-10	0.067153	-4.80413e-12	0.0665404	-5.01347e-10	0.0664775	-8.18849e-11	0.0671168	9.14693e-11	0.0671319	1.61314e-10
0.0677672	6.36458e-11	0.0677822	3.2326e-10	0.0671608	7.13456e-10	0.0671065	-8.87871e-10	0.0677417	8.72612e-11	0.0677548	2.05421e-10
0.0683951	1.15812e-10	0.0684065	1.54138e-10	0.067787	-3.58593e-10	0.0677307	-6.93798e-11	0.0683666	2.27249e-10	0.068382	-1.83094e-10
0.0690192	1.68562e-10	0.0690314	2.84553e-11	0.0684165	3.64661e-10	0.0683572	3.76105e-11	0.0689924	8.9848e-11	0.0690077	7.98106e-11
0.0696437	6.92487e-11	0.0696564	6.88672e-11	0.06904	-1.89543e-12	0.0689801	-1.67966e-11	0.069623	3.04615e-10	0.0696337	1.09851e-10
0.0702743	1.64044e-10	0.0702823	3.08466e-10	0.0696656	-5.29647e-11	0.0696102	-2.37477e-10	0.0702451	4.38964e-10	0.0702626	1.71423e-10
0.0709025	1.43862e-10	0.0709093	3.62086e-10	0.0702943	1.38748e-10	0.0702363	9.62019e-11	0.0708726	-2.66087e-10	0.0708885	1.10484e-09
0.0715264	2.47121e-10	0.0715339	2.49069e-09	0.07092	4.05061e-10	0.0708617	-6.1965e-11	0.0714975	-3.3021e-12	0.0715133	-4.29177e-10
0.0721509	1.48834e-09	0.0721609	-1.16391e-09	0.0715457	5.29408e-11	0.0714916	9.27448e-12	0.0721252	9.3329e-11	0.0721373	8.81433e-11
0.0727744	-5.63574e-10	0.0727876	2.2316e-10	0.0721699	-1.91689e-11	0.0721147	4.99189e-10	0.0727509	1.08838e-10	0.0727641	7.43866e-11
0.0734012	2.73335e-10	0.0734126	2.01142e-10	0.0728	6.12867e-10	0.0727421	-3.27384e-10	0.0733769	1.28996e-10	0.073389	5.50389e-11
0.0740251	1.59979e-11	0.0740352	-3.61681e-11	0.0734245	1.22929e-10	0.0733667	4.15933e-10	0.0740072	1.07646e-10	0.0740129	8.86321e-11
0.0746572	1.78838e-10	0.0746608	7.75218e-11	0.0740548	-2.30811e-09	0.0739912	-1.88279e-10	0.0746314	9.69887e-11	0.0746392	1.24776e-10
0.0752818	1.01531e-10	0.0752848	3.36242e-10	0.0746752	-2.33626e-10	0.0746197	1.50204e-12	0.0752589	8.28862e-11	0.0752656	9.81688e-11
0.0759092	1.57654e-10	0.0759167	1.57058e-10	0.0753034	1.80364e-10	0.0752477	-2.51532e-11	0.0758817	7.10487e-10	0.0758948	5.24163e-11
0.0765336	2.63536e-10	0.0765421	-5.34534e-11	0.0759285	3.89314e-10	0.075873	1.4782e-11	0.0765063	-1.50323e-10	0.0765204	3.68857e-10
0.0771597	1.85251e-11	0.0771671	6.41048e-10	0.0765564	-1.62601e-10	0.076499	-2.19345e-12	0.0771358	4.18806e-10	0.0771472	-4.87566e-12
0.0777909	2.002e-10	0.0777915	5.17607e-11	0.0771807	-3.11375e-11	0.0771233	1.2219e-11	0.0777608	-3.93748e-11	0.0777767	-3.16417e-10
0.0784158	1.13964e-10	0.0784224	-3.72314e-10	0.0778044	1.8599e-10	0.0777471	1.73807e-11	0.0783862	1.41263e-10	0.0783987	2.20811e-10
0.0790443	-8.32534e-10	0.0790411	-2.21145e-10	0.0784348	3.56686e-10	0.0783751	-2.41041e-11	0.0790112	8.13961e-11	0.079024	-4.45127e-11
0.079667	1.74066e-09	0.0796669	7.77245e-11	0.079056	1.91009e-10	0.0790008	1.25754e-10	0.0796355	1.48177e-10	0.0796504	1.13213e-10
0.0802911	-7.04968e-10	0.080291	3.61419e-10	0.0796843	-7.12669e-10	0.0796256	1.42232e-09	0.0802581	1.45388e-10	0.0802788	9.15766e-11
0.0809176	1.00338e-10	0.0809147	7.79033e-11	0.0803127	1.09035e-09	0.0802525	-8.23498e-10	0.0808882	-8.48413e-11	0.0809047	6.25253e-11
0.081542	3.48806e-11	0.0815409	1.48249e-10	0.0809391	-1.52016e-10	0.0808795	-4.66108e-12	0.0815149	1.93393e-10	0.0815282	9.09924e-11
0.0821707	1.29068e-10	0.0821677	-1.89066e-11	0.0815646	-1.51002e-10	0.0815063	-2.47002e-11	0.0821404	8.21471e-11	0.0821543	1.37377e-10
0.0827961	1.02746e-10	0.0827972	3.68977e-10	0.0821881	1.70708e-11	0.0821336	-3.1662e-11	0.0827643	1.89149e-10	0.0827822	8.23259e-11
0.08342	1.44243e-10	0.0834222	1.23656e-10	0.0828141	2.15149e-10	0.0827605	1.61886e-11	0.0833901	1.20358e-09	0.0834054	-2.478e-10
0.0840429	6.60777e-11	0.0840462	-7.39145e-10	0.0834403	3.52228e-10	0.0833852	-1.12057e-12	0.0840176	-3.97301e-10	0.0840308	5.52988e-10
0.0846679	9.61781e-11	0.0846724	1.00685e-09	0.0840672	-5.76973e-11	0.0840096	4.47035e-12	0.0846445	9.67622e-11	0.0846558	-9.15408e-11
0.0852978	5.43344e-10	0.0852964	-1.33467e-10	0.0846921	2.0349e-11	0.0846378	3.51191e-11	0.0852674	1.1996e-10	0.0852796	5.19991e-11
0.0859235	-3.9494e-11	0.085924	-7.14183e-10	0.085319	2.24352e-10	0.0852673	2.94685e-10	0.0858939	1.09279e-10	0.0859055	1.00362e-10
0.0865521	-2.6283e-09	0.0865504	-1.19686e-10	0.0859447	4.19593e-10	0.0858936	-1.63233e-10	0.086519	1.06835e-10	0.0865296	6.96659e-11
0.0871741	7.18117e-11	0.0871716	1.18542e-10	0.0865677	1.89431e-09	0.0865172	2.16174e-10	0.0871442	1.20008e-10	0.0871598	1.51694e-10
0.0878043	7.86662e-11	0.0878025	3.28743e-10	0.0871982	-1.16705e-09	0.0871408	-8.6534e-11	0.0877711	1.2424e-10	0.0877857	9.68218e-11
0.0884302	1.65486e-10	0.0884302	9.01818e-11	0.0878236	7.91919e-10	0.0877683	-7.15256e-12	0.0883965	1.50108e-10	0.0884102	-2.0206e-11
0.0890553	1.27399e-10	0.0890539	2.15411e-11	0.088449	-2.35677e-11	0.0883941	2.54035e-11	0.0890248	4.17304e-10	0.0890338	2.21133e-10
0.0896787	1.15132e-10	0.0896797	6.9797e-11	0.0890755	-1.60861e-10	0.0890236	-1.25885e-11	0.0896502	5.71013e-12	0.0896583	1.7426e-10
0.0903051	1.19758e-10	0.0903054	3.18992e-10	0.0897043	4.704e-11	0.089649	-1.28257e-10	0.0902789	-1.35446e-10	0.0902862	3.63457e-10
0.0909295	1.34861e-10	0.0909333	1.95444e-10	0.09033	3.27289e-10	0.0902732	1.28913e-10	0.0909011	2.83718e-10	0.090914	-5.92768e-10
0.0915518	3.85177e-10	0.0915581	-9.81045e-10	0.090957	2.90012e-10	0.0908999	-6.23584e-11	0.0915262	1.26004e-11	0.0915404	1.34742e-10
0.0921804	-5.31864e-10	0.0921831	1.3296e-09	0.0915809	-1.37091e-11	0.0915263	3.32952e-11	0.0921502	1.53995e-10	0.0921662	9.94563e-11
0.0928119	1.04481e-09	0.092808	-2.92945e-10	0.0922056	-2.75373e-12	0.0921537	-1.05834e-10	0.092778	1.50549e-10	0.0927932	1.0972e-10
0.0934328	-2.8553e-10	0.0934336	-1.20401e-11	0.0928301	3.30043e-10	0.0927804	6.27601e-10	0.0934011	1.29569e-10	0.0934184	1.0711e-10
0.0940598	1.22106e-10	0.0940602	1.40595e-10	0.093456	3.84617e-10	0.0934058	-3.17371e-10	0.0940303	1.37496e-10	0.094048	9.10401e-11
0.0946841	8.58545e-11	0.094684	4.50611e-11	0.0940828	3.29195e-09	0.0940338	-4.44412e-11	0.0946564	1.35219e-10	0.0946743	1.26863e-10
0.0953132	1.50096e-10	0.0953141	3.44491e-10	0.094704	-1.60605e-09	0.0946549	-2.24352e-11	0.0952824	1.31047e-10	0.0952979	6.85453e-11
0.0959375	1.81341e-10	0.0959372	1.1456e-10	0.0953334	2.29836e-10	0.0952813	6.28233e-12	0.0959073	-2.70629e-10	0.0959259	2.36726e-10
0.0965637	1.99664e-10	0.0965607	-3.72052e-11	0.0959568	1.78635e-10	0.0959044	-7.47442e-12	0.0965337	6.54316e-10	0.096552	5.61237e-11
0.0971873	6.44684e-11	0.0971887	1.23203e-10	0.0965838	-2.04623e-10	0.0965292	-4.95911e-12	0.0971588	-1.04284e-10	0.0971791	3.26371e-10
0.0978112	2.22719e-10	0.0978162	5.59068e-10	0.0972132	1.31309e-10	0.0971554	-1.52588e-12	0.0977846	1.0587e-10	0.0978017	6.45578e-10
0.0984383	2.3725e-10	0.098437	2.00688e-09	0.0978399	3.51989e-10	0.0977816	-1.89304e-11	0.0984144	1.33598e-10	0.0984296	-3.00324e-10
0.0990602	1.87166e-09	0.0990646	-1.83678e-09	0.0984675	2.09212e-10	0.098406	1.0438e-10	0.0990401	1.3901e-10	0.0990543	9.40561e-12
0.0996868	-1.17372e-09	0.0996911	3.4821e-11	0.0990896	-1.55735e-10	0.0990353	-2.21372e-11	0.0996649	1.50299e-10	0.0996787	1.95861e-10
0.100318	3.96192e-10	0.100316	3.36981e-10	0.0997147	5.78249e-10	0.0996615	-6.05595e-10	0.100291	1.37031e-10	0.100308	1.25515e-10
0.100942	8.51154e-12	0.100942	-3.66807e-11	0.100342	1.07265e-10	0.100287	9.7084e-11	0.10092	-9.72748e-12	0.100933	7.86781e-11
0.101568	1.08719e-10	0.101572	-5.91278e-12	0.100967	5.73468e-10	0.100909	-3.75152e-11	0.101546	2.74515e-10	0.101559	1.09053e-10
0.102193	1.20926e-10	0.102196	1.55342e-10	0.101592	-2.52116e-10	0.101535	-5.74231e-11	0.102171	2.0858e-10	0.102185	1.40059e-10
0.102823	1.22035e-10	0.102825	3.20804e-10	0.102218	1.11222e-11	0.102161	-7.31945e-11	0.102792	1.90723e-10	0.10281	9.54032e-11
0.103444	1.43278e-10	0.10345	2.6238e-11	0.102842	3.53467e-10	0.102789	-1.23143e-11	0.103423	-6.39045e-10	0.103435	5.80513e-10
0.104075	1.302e-10	0.104077	5.09405e-10	0.103472	1.77264e-10	0.103417	9.62019e-12	0.104054	1.07455e-10	0.104058	-9.60588e-11
0.1047	1.8214e-10	0.1047	-7.78794e-11	0.104098	-1.06275e-10	0.10404	3.68357e-12	0.104677	1.32561e-10	0.104683	4.22728e-10
0.105327	1.30534e-10	0.105329	6.59406e-10	0.104723	4.71711e-11	0.104669	-2.06232e-12	0.105303	1.33038e-10	0.105314	-1.46985e-11
0.105952	4.04167e-10	0.105954	9.15039e-10	0.105348	3.80576e-10	0.105293	-3.23296e-11	0.105927	1.66667e-10	0.105937	8.25524e-11
0.106574	2.67239e-09	0.106583	-7.52115e-10	0.105977	2.07329e-10	0.105923	2.43795e-10	0.106552	1.598e-10	0.106567	1.06263e-10
0.1072	-1.408e-09	0.107209	1.46604e-10	0.106599	-3.23772e-10	0.106552	-9.17554e-11	0.107177	1.22988e-10	0.107192	1.47629e-10
0.107826	5.42641e-11	0.107834	3.22413e-10	0.107227	7.83408e-10	0.107175	-7.91979e-10	0.107806	1.32167e-10	0.107815	9.99093e-11
0.108454	1.84584e-10	0.108461	3.69906e-11	0.107852	-1.64509e-11	0.107801	-4.44293e-11	0.108431	4.25136e-10	0.108443	2.07424e-11
0.10908	3.21233e-10	0.109085	3.43323e-11	0.10848	-6.35171e-10	0.108427	-1.2207e-11	0.109057	9.9659e-12	0.109068	1.74415e-10
0.109705	3.83377e-11	0.109715	1.91259e-10	0.109107	-3.00527e-10	0.109054	-1.31726e-11	0.109683	3.84462e-10	0.109696	1.11449e-10
0.110331	1.55485e-10	0.110341	2.92373e-10	0.109733	9.65595e-11	0.109679	-1.8537e-11	0.110309	2.56455e-10	0.110321	-2.55108e-12
0.110961	1.25074e-10	0.110966	2.48551e-11	0.110358	3.48163e-10	0.110307	1.03915e-10	0.110934	1.22118e-10	0.110946	1.03933e-09
0.111587	6.56486e-11	0.111592	9.76157e-10	0.110987	1.41978e-10	0.110932	-5.58734e-11	0.111559	6.88314e-11	0.111571	-3.25263e-10
0.112212	8.48067e-10	0.112217	-2.67518e-10	0.111611	-7.05004e-11	0.111558	5.08189e-11	0.112184	2.20025e-10	0.112197	1.42026e-10
0.112836	-2.01929e-10	0.112843	7.86352e-10	0.112238	7.55072e-11	0.11218	5.79798e-10	0.112808	1.23203e-10	0.112823	1.19376e-10
0.11346	7.04217e-10	0.113467	-3.58021e-10	0.112863	4.21166e-10	0.112805	-3.85356e-10	0.113437	1.14679e-10	0.11345	1.02878e-10
0.114089	-2.26223e-10	0.114091	9.52363e-11	0.113489	9.97543e-11	0.113436	3.81804e-10	0.11406	1.6216e-10	0.114075	1.14059e-10
0.114714	8.33988e-11	0.114721	2.39253e-10	0.114112	-8.43787e-10	0.114059	-1.9176e-10	0.114683	1.66869e-10	0.114699	1.51193e-10
0.115343	1.60122e-10	0.115345	2.86543e-10	0.11474	1.35762e-09	0.114686	-4.95911e-12	0.115309	2.20108e-10	0.115327	9.69887e-11
0.115969	1.94442e-10	0.11597	2.65229e-10	0.115369	-3.04186e-10	0.115311	-1.26123e-11	0.115939	8.30495e-10	0.115952	1.16706e-10
0.116594	6.22273e-11	0.116595	-9.14574e-11	0.115996	4.67658e-11	0.115936	-5.60284e-13	0.116564	-1.52898e-10	0.116577	3.13854e-10
0.117218	1.29616e-10	0.117219	2.5897e-10	0.11662	-8.5485e-11	0.116566	-2.71797e-12	0.117189	3.22711e-10	0.117203	6.13451e-11
0.117845	1.7941e-10	0.117846	2.49338e-10	0.117246	9.68933e-11	0.117191	8.2612e-12	0.117814	6.56486e-11	0.117831	-4.75144e-10
0.11847	1.25539e-10	0.118475	-6.94013e-10	0.117877	3.67677e-10	0.117816	9.93013e-12	0.118439	1.68526e-10	0.118453	1.60801e-10
0.119099	-3.87144e-10	0.1191	1.60743e-09	0.118501	4.60863e-11	0.118442	-3.34978e-12	0.119064	1.70553e-10	0.119078	8.775e-11
0.119717	1.87039e-09	0.119725	-5.69761e-10	0.119126	2.91944e-11	0.119067	8.53419e-11	0.119692	1.7302e-10	0.119708	1.96505e-10
0.120341	-7.16078e-10	0.120351	2.04694e-10	0.119751	4.74095e-11	0.11969	1.28996e-09	0.120317	1.70493e-10	0.120334	3.39127e-10
0.120968	1.01912e-10	0.120976	-5.07236e-11	0.120378	6.40821e-10	0.120321	-7.4774e-10	0.120944	5.73158e-11	0.120957	-7.33018e-11
0.121598	-7.85589e-12	0.121602	9.60827e-12	0.120998	1.30215e-09	0.120946	1.06335e-11	0.121571	2.42686e-10	0.121584	1.18279e-10
0.122222	1.32871e-10	0.122229	2.89273e-10	0.121626	-1.8635e-09	0.12157	-3.60727e-11	0.122197	1.41716e-10	0.122214	1.56474e-10
0.122849	1.72782e-10	0.122854	2.78437e-10	0.122253	3.83258e-11	0.122199	-2.51591e-10	0.122826	1.92845e-10	0.122837	1.15013e-10
0.123474	2.06435e-10	0.123478	1.96338e-11	0.122879	3.18253e-10	0.122823	5.38826e-12	0.123451	1.12672e-09	0.123461	-1.2182e-10
0.124097	2.7287e-11	0.124106	6.34193e-11	0.123509	-5.48363e-13	0.123449	-1.7333e-11	0.124074	-2.79009e-10	0.124087	4.89128e-10
0.124722	1.23048e-10	0.124733	4.61388e-10	0.124133	5.50866e-11	0.12408	-2.0957e-11	0.1247	1.44541e-10	0.12471	-9.40561e-12
0.125348	3.65889e-10	0.125359	1.40262e-10	0.124759	1.19257e-10	0.1247	-7.51019e-12	0.125323	1.34814e-10	0.125338	-1.21069e-10
0.125977	6.001e-11	0.125984	-2.1131e-09	0.125384	3.55661e-10	0.125326	3.59845e-10	0.12595	1.76632e-10	0.125962	1.04415e-10
0.126601	-1.71322e-09	0.126613	8.46136e-10	0.126009	8.16464e-11	0.125954	-1.63496e-10	0.126575	1.67823e-10	0.126592	1.47843e-10
0.127227	7.68018e-10	0.127236	-1.6501e-10	0.126635	2.85363e-10	0.126578	2.36166e-10	0.1272	1.91379e-10	0.127216	1.64092e-10
0.127851	-1.7699e-10	0.127862	1.97804e-10	0.127258	-1.8549e-11	0.127203	-1.16992e-10	0.127826	1.67513e-10	0.127841	1.15609e-10
0.128478	1.2697e-10	0.128488	-8.30412e-11	0.127886	7.09414e-10	0.127827	-1.05977e-11	0.128454	1.6861e-10	0.128466	1.26255e-10
0.129101	3.92115e-10	0.129113	8.16464e-11	0.128508	1.8651e-09	0.128458	-2.44379e-12	0.129079	4.33421e-10	0.129091	1.81746e-10
0.129725	-2.1565e-11	0.129743	3.24881e-10	0.129135	-1.42456e-09	0.129084	-1.91927e-12	0.129706	6.46591e-11	0.129717	1.6284e-10
0.130351	2.44629e-10	0.130366	2.23446e-10	0.129762	7.72953e-11	0.129709	-8.78572e-12	0.130335	-2.3998e-10	0.130346	4.25148e-10
0.130979	1.74689e-10	0.130993	3.62635e-11	0.13039	3.37303e-10	0.130334	7.05242e-11	0.130958	1.92535e-10	0.130973	-1.5285e-10
0.13161	1.27673e-10	0.131618	2.16365e-11	0.131015	-1.33276e-10	0.130959	-3.50714e-11	0.131583	1.33431e-10	0.131597	3.76129e-10
0.132237	6.73056e-11	0.132243	7.18319e-10	0.131639	3.2866e-11	0.131586	1.29461e-11	0.132208	2.28488e-10	0.132226	6.12736e-12
0.132862	6.16002e-10	0.132859	5.12266e-10	0.132264	1.47521e-10	0.132218	5.53489e-11	0.132831	2.88177e-10	0.13285	9.66549e-11
0.133484	4.99725e-11	0.13349	-2.78018e-09	0.132892	3.47602e-10	0.132842	5.46896e-10	0.133458	-7.00474e-11	0.133475	1.33359e-10
0.13411	-2.59177e-09	0.134117	-8.84175e-11	0.133522	1.47581e-11	0.133467	-3.33858e-10	0.134085	1.69003e-10	0.134103	1.51873e-10
0.13474	-7.51019e-13	0.134742	3.18372e-10	0.134146	6.85251e-10	0.134095	-2.7144e-11	0.134714	1.95694e-10	0.134727	1.73116e-10
0.135366	1.38843e-10	0.135372	1.61183e-10	0.13477	-1.67859e-10	0.13472	-1.41859e-12	0.135341	1.58727e-10	0.135352	1.41895e-10
0.135993	1.6222e-10	0.135994	-2.08378e-11	0.135394	8.94535e-10	0.135346	8.09431e-12	0.135965	-2.2676e-10	0.135979	1.37401e-10
0.136619	1.25158e-10	0.136621	6.56009e-11	0.136015	-2.52402e-10	0.135973	-7.9155e-12	0.136591	7.03573e-10	0.136604	1.44947e-10
0.137244	9.73463e-11	0.137247	3.66855e-10	0.136647	1.37925e-11	0.136599	-1.39832e-11	0.13722	-5.76258e-11	0.137234	3.02529e-10
0.137874	1.94871e-10	0.137875	2.46179e-10	0.137271	1.47724e-10	0.137223	3.14832e-11	0.137845	1.77991e-10	0.137856	1.22601e-09
0.138496	1.70922e-10	0.138504	8.80992e-10	0.137898	2.95353e-10	0.137847	-1.33991e-11	0.138469	1.64497e-10	0.138484	-6.43039e-10
0.139122	1.22026e-09	0.139128	-4.03452e-10	0.138523	-8.49962e-11	0.138472	1.50549e-10	0.139094	1.94025e-10	0.139109	1.30153e-10
0.139751	-4.38201e-10	0.139753	1.00734e-09	0.139148	7.46846e-11	0.139097	-8.93116e-11	0.139718	2.08282e-10	0.139733	1.9393e-10
0.140379	1.08675e-09	0.14038	-1.7252e-10	0.139774	2.41101e-10	0.139729	-9.29296e-10	0.140343	1.74832e-10	0.140358	2.72691e-10
0.141003	-2.62022e-10	0.141007	-2.67744e-11	0.140405	3.58439e-10	0.140353	-4.16279e-11	0.140974	1.83809e-10	0.140985	7.35521e-12
0.141628	-9.47714e-12	0.141634	1.09196e-10	0.141033	-1.2517e-10	0.140977	1.71781e-11	0.141596	2.39408e-10	0.14161	2.43545e-10
0.142254	1.2821e-10	0.142261	3.26312e-10	0.141656	1.5564e-09	0.141602	-1.69754e-11	0.142226	2.90394e-10	0.14224	1.35279e-10
0.142879	1.66571e-10	0.142885	1.70457e-10	0.142279	-4.63951e-10	0.142226	-1.93655e-10	0.142849	3.99172e-10	0.142866	1.6402e-10
0.143506	1.81603e-10	0.143512	-3.7396e-11	0.142906	1.53232e-10	0.142852	1.57094e-10	0.143474	-4.24564e-10	0.143495	5.03373e-10
0.144133	9.07421e-11	0.144137	1.35088e-10	0.14353	8.10623e-13	0.143481	-6.74248e-11	0.144101	6.35982e-11	0.144117	-9.13143e-12
0.144759	1.4627e-10	0.144766	3.43966e-10	0.14416	7.77721e-11	0.144103	-1.99437e-11	0.144726	1.81973e-10	0.144743	4.34005e-10
0.145384	1.93489e-10	0.145391	2.88236e-10	0.144784	2.23827e-10	0.14473	8.33511e-11	0.145351	2.08938e-10	0.145369	8.17776e-12
0.146006	3.24059e-10	0.146016	1.92106e-09	0.145413	2.54035e-10	0.145357	-2.12705e-10	0.145974	1.94609e-10	0.145994	1.25611e-10
0.146633	2.85883e-09	0.14664	-8.7229e-10	0.146035	-3.63946e-11	0.145982	3.14009e-10	0.146605	1.92988e-10	0.146622	1.62828e-10
0.147261	-1.32312e-09	0.147271	5.84221e-10	0.146664	1.51634e-11	0.146605	-1.61254e-10	0.14723	2.25747e-10	0.147243	1.82295e-10
0.147888	1.04547e-10	0.147897	-6.81639e-11	0.147289	4.39775e-10	0.147234	-2.01809e-10	0.147855	1.64783e-10	0.147871	9.91106e-11
0.148513	1.41561e-10	0.14852	8.41856e-11	0.147916	2.18904e-10	0.147858	6.28233e-12	0.14848	4.74215e-10	0.148495	1.45543e-10
0.149139	1.28746e-10	0.149145	2.72274e-11	0.148542	-1.76978e-09	0.148483	-1.30177e-11	0.149109	7.14183e-11	0.149122	1.54173e-10
0.149766	1.43099e-10	0.149768	4.12679e-10	0.149171	1.01758e-09	0.149113	-1.26123e-11	0.149735	4.23467e-10	0.149747	1.8748e-10
0.150396	2.01845e-10	0.150395	1.42968e-10	0.149796	-2.41423e-10	0.149737	-9.58443e-12	0.150359	3.38089e-10	0.150374	1.61374e-10
0.15102	1.46651e-10	0.15102	-6.09159e-11	0.150419	2.53749e-10	0.150361	1.57952e-11	0.150986	-4.65155e-11	0.150998	1.01111e-09
0.151646	-1.09363e-10	0.151646	1.29116e-10	0.151049	-3.42369e-11	0.150988	-1.91808e-11	0.151611	2.22254e-10	0.151622	-2.53606e-10
0.15227	5.45895e-10	0.15227	3.39973e-10	0.151673	1.03807e-10	0.151613	6.83784e-11	0.152241	2.32434e-10	0.152247	2.0175e-10
0.152895	-3.65853e-11	0.152896	3.30305e-10	0.152299	2.60448e-10	0.152238	9.37355e-10	0.152866	2.1764e-10	0.152876	1.29366e-10
0.153517	5.58186e-10	0.153525	2.47512e-09	0.152925	2.478e-10	0.152864	-6.04677e-10	0.15349	2.43187e-11	0.153502	1.3721e-10
0.15415	1.12818e-09	0.154148	-1.1449e-09	0.153554	-3.28302e-11	0.153491	2.28632e-10	0.154119	3.19314e-10	0.154125	1.65343e-10
0.154775	-4.55916e-10	0.154775	2.6952e-10	0.154179	3.65615e-11	0.154117	-1.33646e-10	0.154744	1.60789e-10	0.154751	1.90592e-10
0.1554	1.51503e-10	0.155401	9.9051e-11	0.154804	6.55591e-10	0.154743	-1.96695e-12	0.15537	2.14803e-10	0.155379	1.27101e-10
0.156026	1.90842e-10	0.156027	8.66413e-11	0.155431	4.42576e-10	0.155367	6.55651e-12	0.155995	8.18706e-10	0.156003	1.68312e-10
0.156651	1.38927e-10	0.156652	9.41634e-11	0.156053	-3.10781e-09	0.155992	-1.27316e-11	0.15662	-9.57131e-11	0.156629	3.09956e-10
0.157276	9.619e-11	0.157279	3.59595e-10	0.156684	-3.49045e-11	0.156617	-1.93119e-12	0.157247	4.24433e-10	0.157256	1.36518e-10
0.157901	1.88458e-10	0.157906	1.3355e-10	0.157309	3.55172e-10	0.157244	-4.97103e-12	0.157877	1.02723e-10	0.157882	-5.37014e-10
0.158526	1.67906e-10	0.158528	-4.76837e-14	0.157936	1.23608e-10	0.157869	1.35541e-11	0.158503	2.06196e-10	0.158508	2.80356e-10
0.159152	2.1112e-11	0.159155	6.17349e-10	0.158563	-4.93765e-11	0.158494	-4.70877e-12	0.159129	2.17009e-10	0.159132	8.11577e-11
0.159777	1.03426e-09	0.159782	1.08743e-10	0.159189	6.20723e-11	0.15912	1.13523e-10	0.159751	2.39491e-10	0.159758	1.88828e-10
0.160401	-2.56276e-10	0.160411	-1.26864e-09	0.159814	2.93756e-10	0.159744	8.87883e-10	0.160376	2.1646e-10	0.16038	1.77968e-10
0.161033	3.53253e-10	0.16103	-1.03712e-11	0.160441	1.40762e-10	0.160374	-5.39792e-10	0.161006	1.98781e-10	0.161012	9.21249e-11
0.161655	1.59335e-10	0.161656	2.89083e-11	0.16107	1.0464e-09	0.161	-1.38164e-11	0.161632	2.21157e-10	0.161639	2.3948e-10
0.162281	-6.52075e-12	0.162286	3.61025e-10	0.161693	-4.3354e-10	0.161625	-2.72989e-11	0.162257	2.23088e-10	0.162265	1.78337e-10
0.162906	1.84441e-10	0.162911	5.29051e-11	0.162319	1.09586e-09	0.16225	-6.43015e-11	0.162884	3.21782e-10	0.162896	-7.89762e-11
0.163532	1.85466e-10	0.163536	2.86818e-11	0.162947	-9.51767e-11	0.162876	1.63317e-10	0.16351	1.401e-09	0.163519	9.6035e-11
0.164162	8.02159e-11	0.164158	1.33657e-10	0.16357	-2.7324e-10	0.163504	-8.4126e-11	0.164132	-3.42858e-10	0.164147	4.50563e-10
0.164787	1.45793e-10	0.164784	3.58987e-10	0.164198	1.10054e-10	0.164131	2.15411e-11	0.164759	2.38609e-10	0.164772	7.26938e-11
0.165412	1.91069e-10	0.165414	5.91516e-11	0.164822	3.03996e-10	0.164757	-1.84774e-12	0.165387	1.67048e-10	0.165398	-5.08714e-10
0.166038	1.47927e-10	0.166038	-5.27632e-10	0.165448	1.67656e-10	0.165382	4.17554e-10	0.166012	2.16997e-10	0.166023	9.01103e-11
0.16666	-9.98807e-10	0.16666	9.86803e-10	0.166072	1.62005e-11	0.166008	-1.89972e-10	0.166637	2.17855e-10	0.166652	1.74201e-10
0.16729	1.83225e-09	0.167288	-7.40767e-11	0.1667	8.1563e-11	0.166633	2.12097e-10	0.167261	2.33114e-10	0.167278	2.0802e-10
0.167913	-6.84619e-10	0.167912	-8.71634e-10	0.167323	3.3673e-10	0.167257	-7.33972e-11	0.167887	2.25568e-10	0.167903	1.52755e-10
0.168542	1.09673e-10	0.168538	-1.46508e-11	0.167951	2.05362e-10	0.167885	-3.78609e-11	0.168511	1.94466e-10	0.168529	1.58155e-10
0.169166	1.05178e-10	0.169163	1.16491e-10	0.168579	1.53631e-09	0.16851	-1.12653e-11	0.169139	4.45664e-10	0.169151	1.84202e-10
0.169793	1.54448e-10	0.169794	3.44539e-10	0.169203	-6.64318e-10	0.169138	-1.21236e-11	0.169769	1.26958e-10	0.169782	2.08569e-10
0.170417	1.7364e-10	0.170419	1.21689e-10	0.169829	8.42333e-10	0.169764	1.02758e-11	0.170399	-1.9232e-10	0.170406	7.00438e-10
0.171043	1.88446e-10	0.171044	2.65241e-11	0.170452	-9.44138e-12	0.17039	1.86324e-11	0.171021	1.54686e-10	0.171033	-1.43051e-10
0.17167	5.09262e-11	0.171668	2.13778e-10	0.17108	3.28183e-11	0.171014	1.84774e-12	0.171646	2.25973e-10	0.17166	5.78129e-10
0.172299	2.52676e-10	0.172293	3.28004e-10	0.171706	8.02875e-11	0.171641	1.7643e-12	0.172272	2.32899e-10	0.172283	5.45144e-11
0.172923	4.05824e-10	0.172917	7.72297e-10	0.172332	3.40819e-10	0.172275	-2.08545e-10	0.172895	2.13706e-10	0.172914	3.78382e-10
0.173555	3.26395e-11	0.173543	-9.09865e-10	0.172956	1.36948e-10	0.172897	7.15983e-10	0.173521	1.2058e-10	0.173539	4.48942e-11
0.174176	-2.65001e-09	0.174167	1.27127e-09	0.173583	1.14965e-10	0.173522	-2.98977e-10	0.174147	3.24237e-10	0.174165	1.83713e-10
0.174804	2.6989e-11	0.174792	-2.14171e-10	0.174209	5.57423e-11	0.174147	-7.15733e-11	0.174772	2.00772e-10	0.174791	1.92571e-10
0.175429	2.21562e-10	0.175418	5.70893e-11	0.174832	4.01711e-10	0.174773	-1.37806e-10	0.175397	1.30534e-10	0.17542	1.56403e-10
0.176056	1.43933e-10	0.176047	-3.57628e-13	0.175462	1.8934e-10	0.175397	5.79357e-12	0.176024	-1.93119e-10	0.176044	1.90163e-10
0.176681	1.77264e-10	0.176671	2.05684e-10	0.176089	2.54472e-09	0.176027	-1.98722e-11	0.176651	7.2211e-10	0.17667	1.88029e-10
0.177304	1.1822e-10	0.177298	3.12948e-10	0.176711	-1.17339e-09	0.176652	-1.5378e-11	0.177275	5.22137e-12	0.177295	3.22437e-10
0.177928	1.92416e-10	0.177924	3.86953e-11	0.177339	3.19195e-10	0.177277	7.22408e-12	0.1779	2.10273e-10	0.17792	1.41658e-09
0.17856	1.75619e-10	0.178548	4.17948e-11	0.177964	1.73402e-10	0.177901	1.57118e-11	0.178523	2.42341e-10	0.178545	-5.69189e-10
0.179182	8.5839e-10	0.179175	2.4451e-10	0.178591	-3.39389e-11	0.178527	1.74618e-10	0.179148	2.32649e-10	0.179173	1.73366e-10
0.179809	-2.7014e-10	0.179802	5.33986e-10	0.179214	6.95467e-11	0.179156	-9.09805e-11	0.179774	2.41888e-10	0.179802	2.00522e-10
0.180433	7.98786e-10	0.180424	2.55092e-09	0.17984	3.29792e-10	0.179781	-9.76729e-10	0.180398	2.08044e-10	0.180427	1.80018e-10
0.181062	2.03812e-10	0.18105	-1.50073e-09	0.180465	5.5325e-11	0.180405	-8.18014e-11	0.181028	2.24912e-10	0.181051	1.45698e-10
0.181688	-6.47151e-10	0.181676	1.00756e-10	0.18109	1.71661e-12	0.18103	-8.82149e-12	0.181652	2.43318e-10	0.181675	2.26486e-10
0.182315	9.25899e-11	0.182306	3.36516e-10	0.181715	5.46145e-10	0.18166	-1.53661e-11	0.182278	3.68416e-10	0.182305	2.09665e-10
0.182938	2.42341e-10	0.182933	1.00255e-10	0.182341	1.17314e-10	0.182283	6.35028e-11	0.182899	4.89032e-10	0.182931	-7.31587e-11
0.183565	1.62554e-10	0.183556	-4.53472e-11	0.182971	-9.58467e-10	0.182908	8.20756e-11	0.183528	-4.37343e-10	0.183558	6.12712e-10
0.18419	4.90308e-11	0.184179	2.38121e-10	0.183592	-2.0262e-10	0.183534	-4.96745e-11	0.184154	1.66857e-10	0.184182	-1.24097e-11
0.18482	1.16873e-10	0.184802	2.99418e-10	0.184216	1.56915e-10	0.184159	3.38316e-11	0.184783	2.8491e-10	0.184809	4.39417e-10
0.185446	2.24769e-10	0.185431	-4.94003e-11	0.184845	3.27802e-10	0.184782	1.6551e-10	0.185407	3.66282e-10	0.185435	7.53045e-11
0.186073	1.66118e-10	0.186059	5.13768e-10	0.185472	2.13385e-11	0.185409	-3.41511e-10	0.186034	7.2968e-11	0.186062	1.91331e-10
0.186696	1.67936e-09	0.186683	6.37412e-11	0.186096	1.4056e-10	0.186034	3.71182e-10	0.18666	2.56431e-10	0.186685	2.07734e-10
0.187324	-5.98383e-10	0.18731	6.61218e-10	0.186725	6.41942e-11	0.186659	-1.93894e-10	0.187288	2.47812e-10	0.187311	2.02966e-10
0.187944	8.54468e-10	0.187934	1.16086e-09	0.187351	3.31759e-10	0.187287	-1.37687e-11	0.187915	2.20752e-10	0.187935	2.18749e-10
0.188574	-1.46282e-10	0.188558	-5.92506e-10	0.187975	7.79271e-11	0.187913	1.27077e-11	0.18854	4.96161e-10	0.188561	1.77741e-10
0.189198	1.0308e-10	0.189189	2.78676e-10	0.1886	-4.04727e-10	0.188539	1.00732e-11	0.189166	1.33157e-10	0.189191	1.90091e-10
0.189825	1.41108e-10	0.189813	2.35498e-10	0.189227	8.8377e-10	0.189164	-1.11818e-11	0.189791	4.87137e-10	0.189815	2.22588e-10
0.190452	1.94919e-10	0.19044	9.67979e-12	0.189854	-5.2762e-11	0.189789	9.46522e-12	0.190416	4.38523e-10	0.19044	5.27501e-11
0.191079	2.17044e-10	0.191066	1.11091e-10	0.190479	-1.14235e-09	0.190414	4.11272e-12	0.19104	-1.27077e-11	0.191064	7.89368e-10
0.191706	9.62377e-11	0.19169	2.95579e-10	0.191108	-3.36647e-11	0.191042	-1.61171e-11	0.191667	2.47657e-10	0.191689	-8.6844e-11
0.192332	1.94383e-10	0.192317	2.46668e-10	0.191731	1.29271e-10	0.191668	6.6328e-11	0.192296	2.37501e-10	0.19232	2.2558e-10
0.192956	1.76001e-10	0.192944	-1.42431e-10	0.192358	3.49748e-10	0.19229	8.98659e-10	0.19292	2.55597e-10	0.192946	4.45008e-10
0.193582	3.46565e-10	0.193568	1.00983e-09	0.192984	1.23501e-10	0.192919	-6.98137e-10	0.193546	2.3253e-10	0.19357	4.59313e-11
0.194214	3.35646e-09	0.194194	-1.44029e-10	0.193608	4.32611e-11	0.193544	2.24113e-11	0.194171	3.05688e-10	0.194196	2.71964e-10
0.194834	-1.44243e-09	0.194825	4.21023e-10	0.194234	1.16384e-10	0.194172	-4.01855e-11	0.194799	2.45166e-10	0.194821	1.93501e-10
0.195461	1.38903e-10	0.195449	-2.34902e-10	0.194858	3.29256e-10	0.194796	-2.08545e-10	0.195425	2.16162e-10	0.195448	1.97709e-10
0.196088	1.35362e-10	0.19607	8.98004e-11	0.195485	7.16424e-10	0.195425	4.56572e-12	0.196051	9.23574e-10	0.196075	1.78397e-10
0.196711	9.11951e-11	0.196699	3.00574e-10	0.196113	-9.47666e-10	0.196045	-9.19104e-12	0.196675	-6.40035e-11	0.196697	2.68972e-10
0.197341	1.29282e-10	0.197325	2.10845e-10	0.196739	1.33958e-09	0.196675	-1.58668e-11	0.197299	5.06186e-10	0.197329	1.72734e-10
0.197965	2.17533e-10	0.19795	-2.29716e-11	0.197366	-2.51126e-10	0.1973	3.3164e-11	0.197924	1.67978e-10	0.197953	-5.66554e-10
0.19859	2.09427e-10	0.198576	8.97408e-11	0.19799	7.48515e-11	0.197925	2.1199e-10	0.19855	2.49767e-10	0.198577	5.1496e-10
0.199215	1.21582e-10	0.199206	3.18515e-10	0.198617	-2.33531e-11	0.19855	-1.24264e-10	0.199177	2.60079e-10	0.199203	5.17249e-11
0.199839	6.86228e-10	0.199834	2.1404e-10	0.199243	2.06888e-10	0.199173	1.67859e-10	0.199801	2.50542e-10	0.199826	2.05863e-10
0.200479	-5.99384e-11	0.200472	-1.06969e-09	0.199869	3.14164e-10	0.199803	1.57988e-10	0.200424	2.4451e-10	0.20046	1.8425e-10
0.201087	5.14901e-10	0.201076	1.49257e-09	0.200514	7.43151e-11	0.200431	-1.11222e-10	0.201064	2.59161e-10	0.201098	1.99342e-10
0.201727	-6.91295e-11	0.201721	-3.44503e-10	0.201117	9.94682e-11	0.201071	-4.73261e-12	0.201671	2.72584e-10	0.201708	2.38407e-10
0.202337	1.5974e-10	0.202332	1.88184e-10	0.201761	1.62458e-10	0.201679	-1.72138e-11	0.202316	2.77054e-10	0.202354	2.213e-10
0.202985	2.25329e-10	0.202977	1.5192e-10	0.202369	5.08368e-10	0.202322	-1.98126e-11	0.202925	3.23522e-10	0.202963	6.12021e-11
0.203593	1.57368e-10	0.203585	2.16365e-11	0.203011	2.37358e-09	0.202932	7.83086e-11	0.203575	1.34091e-09	0.203605	3.3164e-10
0.204236	-2.46167e-11	0.204229	3.84974e-10	0.203621	-1.51979e-09	0.203577	-3.87311e-11	0.20418	-2.43902e-10	0.204215	3.61848e-10
0.204846	2.38752e-10	0.20484	2.66993e-10	0.204267	8.13603e-11	0.204184	1.91569e-11	0.204826	2.80464e-10	0.204859	2.10714e-10
0.205487	1.80018e-10	0.205483	-1.4571e-10	0.204874	3.26443e-10	0.20483	2.88022e-10	0.205433	3.69501e-10	0.205465	-8.28767e-10
0.206095	1.23107e-10	0.206088	1.03688e-10	0.205514	-4.94719e-11	0.205438	3.48067e-10	0.206078	5.22852e-11	0.206074	1.5589e-10
0.206739	-5.90086e-10	0.206732	5.06544e-10	0.206124	9.52959e-11	0.20608	-2.4401e-10	0.206685	3.18766e-10	0.20672	2.20299e-10
0.20735	1.21448e-09	0.207346	1.32263e-10	0.206768	2.25222e-10	0.20669	1.1096e-10	0.207328	2.53475e-10	0.207331	2.27737e-10
0.207991	-3.28457e-10	0.207988	-1.89775e-09	0.207381	2.86436e-10	0.20734	-5.88417e-11	0.207942	2.77615e-10	0.207973	1.89841e-10
0.208601	-1.53899e-10	0.208598	6.6551e-10	0.208025	3.47853e-11	0.207943	-9.54866e-12	0.208586	2.7566e-10	0.208581	2.03896e-10
0.209246	6.03914e-11	0.209238	5.46813e-11	0.20863	4.39429e-10	0.208591	9.77516e-13	0.209193	5.05912e-10	0.209227	2.41482e-10
0.209852	1.12605e-10	0.209851	1.71256e-10	0.209275	-7.27177e-12	0.209198	-1.27554e-11	0.209837	1.84035e-10	0.209836	2.27797e-10
0.210498	1.9505e-10	0.210492	2.62856e-11	0.209883	6.51968e-10	0.20984	9.42945e-12	0.210447	-1.72818e-10	0.210477	8.7105e-10
0.211111	2.22909e-10	0.211099	9.76086e-11	0.210524	1.24414e-09	0.210446	-1.59264e-11	0.211088	1.71518e-10	0.211087	-1.08087e-10
0.211754	1.19889e-10	0.211747	3.89314e-10	0.211136	-6.5037e-10	0.211056	-1.71661e-12	0.2117	2.66135e-10	0.211733	6.13618e-10
0.212362	1.71697e-10	0.212354	1.01209e-10	0.211786	1.91653e-10	0.2117	-1.40667e-11	0.212339	2.71738e-10	0.212344	5.61953e-11
0.21301	2.57504e-10	0.212993	6.16193e-11	0.212391	2.82216e-10	0.212313	-3.05474e-10	0.212948	3.00992e-10	0.212985	3.56209e-10
0.213619	1.99258e-10	0.213609	8.87036e-11	0.213032	3.93152e-11	0.212955	7.18498e-10	0.213595	3.01242e-10	0.213592	1.52445e-10
0.214259	-1.03326e-09	0.214251	7.04885e-10	0.21364	7.15256e-11	0.213597	-3.18754e-10	0.214203	3.07095e-10	0.214237	3.12626e-10
0.21487	1.42679e-09	0.214855	1.3783e-09	0.214288	2.38836e-10	0.214208	-5.30005e-11	0.21485	2.69878e-10	0.214844	2.35045e-10
0.215512	-4.15289e-10	0.215505	-2.41939e-09	0.2149	2.60055e-10	0.214817	-1.36423e-10	0.215454	2.72286e-10	0.215492	4.74453e-12
0.21612	2.95758e-11	0.216121	-4.48227e-11	0.215546	5.64933e-11	0.215461	1.87159e-10	0.216092	1.5862e-10	0.216105	2.16687e-10
0.216757	1.03247e-10	0.216746	3.7266e-10	0.21616	8.52644e-10	0.216078	-9.18269e-11	0.216702	6.62446e-10	0.216742	2.42138e-10
0.217374	1.73056e-10	0.217375	2.06423e-10	0.216759	-1.22166e-10	0.216705	-1.04547e-11	0.217341	9.02772e-11	0.21734	3.22783e-10
0.218006	2.16353e-10	0.217996	5.54323e-12	0.217415	6.43444e-10	0.217328	-7.62939e-12	0.21795	2.44308e-10	0.217986	1.47988e-09
0.218628	1.84858e-10	0.21861	1.2517e-10	0.21802	-4.57549e-10	0.217973	3.15905e-12	0.218613	2.66063e-10	0.218594	-4.25971e-10
0.219262	1.18124e-10	0.219276	3.63779e-10	0.218651	1.77479e-10	0.218579	2.02227e-10	0.219227	2.85172e-10	0.219253	1.688e-10
0.219875	1.06525e-10	0.219869	1.61481e-10	0.219274	2.44665e-10	0.219229	-1.05381e-10	0.219866	2.94805e-10	0.219862	2.07424e-10
0.220522	5.48875e-10	0.220524	9.97472e-10	0.219913	2.5754e-10	0.219832	-9.40287e-10	0.220462	3.34334e-10	0.2205	2.21646e-10
0.221123	7.56311e-10	0.221127	-3.54791e-10	0.220524	7.51257e-11	0.220473	-6.05226e-11	0.221108	2.72834e-10	0.221112	2.23339e-10
0.221775	-2.61325e-09	0.221771	1.01278e-09	0.221166	5.88536e-11	0.221077	-1.04308e-11	0.221717	3.1482e-10	0.221755	2.55549e-10
0.222383	5.04017e-11	0.222377	-1.56164e-10	0.221772	2.91657e-10	0.221722	-1.20401e-11	0.222366	3.6869e-10	0.222365	2.24948e-10
0.22303	2.24042e-10	0.223023	9.01222e-12	0.222422	1.87123e-10	0.222331	3.0756e-12	0.222974	4.529e-10	0.223011	1.44029e-10
0.22364	1.7345e-10	0.223631	1.09708e-10	0.223032	-9.58633e-10	0.222981	-7.61747e-12	0.22358	-3.88825e-10	0.223623	5.62048e-10
0.224285	-1.83582e-11	0.224281	3.98517e-10	0.223678	1.56158e-09	0.223587	-8.04663e-12	0.224228	3.55136e-10	0.22427	9.34362e-11
0.22489	2.32756e-10	0.224887	1.63698e-10	0.224282	-5.06282e-10	0.224232	1.63794e-11	0.224836	2.75254e-10	0.224874	4.65941e-10
0.225541	1.99628e-10	0.225531	-3.16739e-11	0.224928	1.64437e-10	0.224839	2.31922e-10	0.22548	2.57754e-10	0.225522	2.80893e-10
0.226148	6.83308e-11	0.226138	1.78385e-10	0.225538	-8.4281e-12	0.225484	-4.50885e-10	0.226087	1.80531e-10	0.22613	1.3181e-10
0.226787	1.10948e-09	0.226785	3.62945e-10	0.226184	9.39131e-11	0.226092	5.32281e-10	0.226732	3.95429e-10	0.226775	2.36487e-10
0.2274	-2.95258e-10	0.22739	-2.87652e-11	0.226793	3.34477e-10	0.226739	-2.51102e-10	0.227341	2.78175e-10	0.227381	2.27678e-10
0.228043	9.38261e-10	0.228004	1.66911e-09	0.227435	2.69997e-10	0.227348	-7.85589e-12	0.227986	2.86901e-10	0.228031	2.2341e-10
0.228651	-1.7252e-10	0.228642	-6.67655e-10	0.228047	2.20275e-10	0.227994	-8.29697e-12	0.22859	4.31204e-10	0.22863	2.35367e-10
0.229259	1.53494e-10	0.229253	6.00207e-10	0.228691	-2.95877e-11	0.228598	-4.57764e-12	0.229235	2.50435e-10	0.229275	2.56956e-10
0.229905	1.28567e-10	0.229895	-1.09076e-11	0.229295	5.26404e-10	0.229242	-1.09196e-11	0.22984	5.06759e-10	0.22988	2.37286e-10
0.230513	2.46584e-10	0.230502	-1.11222e-11	0.229943	1.14632e-10	0.229852	-1.78814e-12	0.230487	7.6443e-10	0.230529	-6.5434e-11
0.231154	1.52636e-10	0.231153	1.66214e-10	0.230549	-1.71623e-09	0.230494	4.49419e-12	0.231099	-2.78926e-10	0.231137	7.32672e-10
0.231765	1.47796e-10	0.231759	3.68571e-10	0.231195	9.48226e-10	0.231107	1.59025e-11	0.231742	2.86853e-10	0.231784	1.61648e-11
0.23241	2.0833e-10	0.2324	8.15034e-11	0.231803	-2.07961e-10	0.231753	7.15733e-11	0.232352	3.02029e-10	0.232392	1.51801e-10
0.233019	2.26367e-10	0.233009	4.42624e-11	0.232443	1.76537e-10	0.232359	8.46815e-10	0.232999	2.85792e-10	0.233034	2.92134e-10
0.233666	3.14844e-10	0.233651	1.63066e-10	0.233053	2.21729e-11	0.233003	-7.04503e-10	0.233605	2.8199e-10	0.233645	1.74141e-10
0.234273	2.05481e-09	0.234265	3.36683e-10	0.233696	1.26183e-10	0.233615	-2.9242e-11	0.234248	3.01301e-10	0.234289	2.95722e-10
0.234918	-7.91502e-10	0.234911	-8.79407e-11	0.234307	3.02029e-10	0.234257	-1.49727e-11	0.23486	3.10099e-10	0.234902	2.02286e-10
0.235524	4.81665e-10	0.235516	2.22268e-09	0.234956	2.81262e-10	0.234869	-3.63588e-12	0.235503	3.60072e-10	0.235506	-5.54919e-11
0.236169	8.14915e-11	0.236156	-9.45997e-10	0.235561	2.7597e-11	0.235478	1.44959e-10	0.23611	9.7295e-10	0.236152	3.03018e-10
0.236778	-1.15931e-10	0.236767	3.50416e-10	0.236206	8.9705e-11	0.236123	-8.36372e-11	0.236752	2.03848e-12	0.236761	2.73514e-10
0.237423	1.64521e-10	0.23741	2.5965e-10	0.236817	6.59215e-10	0.236729	2.83241e-11	0.237365	6.55758e-10	0.2374	2.63762e-10
0.238029	2.2217e-10	0.238014	-6.86765e-11	0.237451	7.55298e-10	0.237377	-2.25425e-11	0.238006	1.59466e-10	0.238005	-5.22995e-10
0.238673	1.44649e-10	0.238663	1.71208e-10	0.238063	-2.74723e-09	0.237979	3.04663e-10	0.238617	2.59602e-10	0.238654	7.12287e-10
0.239286	1.63519e-10	0.239271	3.63374e-10	0.238709	5.41568e-11	0.238625	-1.2635e-10	0.239261	3.00419e-10	0.239265	3.06487e-11
0.239929	1.70708e-10	0.239918	8.83818e-11	0.23932	2.63047e-10	0.239236	1.95384e-10	0.239871	3.1513e-10	0.239907	2.36022e-10
0.240536	2.16484e-10	0.240525	7.55906e-11	0.239967	1.29151e-10	0.239879	-6.02484e-11	0.240512	3.02041e-10	0.240514	2.32255e-10
0.241182	4.6128e-10	0.24117	6.04212e-10	0.240571	2.96116e-11	0.240486	-3.67284e-11	0.241124	3.06833e-10	0.241157	2.48051e-10
0.241792	2.4326e-09	0.241776	1.36316e-10	0.241216	1.16718e-10	0.241129	4.72069e-12	0.241765	3.10481e-10	0.241767	2.47157e-10
0.242435	-1.0047e-09	0.242426	-2.0734e-09	0.241822	3.26204e-10	0.241739	-1.18136e-11	0.242374	3.28231e-10	0.242412	2.38574e-10
0.243043	1.8338e-10	0.243031	-9.57608e-11	0.242433	1.59073e-10	0.242383	8.80957e-12	0.243019	4.01163e-10	0.243021	2.22158e-10
0.24369	1.76764e-10	0.243677	2.42996e-10	0.243079	1.00902e-09	0.242992	1.30415e-11	0.24363	1.35958e-09	0.243667	3.07894e-10
0.244294	1.50597e-10	0.244285	3.59738e-10	0.243689	-3.38137e-10	0.243638	8.14199e-12	0.244273	-1.68061e-10	0.244275	4.37188e-10
0.244935	1.91784e-10	0.244929	4.22955e-11	0.24433	9.71472e-10	0.244243	-3.17097e-12	0.244881	2.92695e-10	0.244915	4.85694e-10
0.245544	2.19667e-10	0.245538	6.52671e-11	0.244938	-1.80566e-10	0.244889	5.99742e-11	0.245528	2.87402e-10	0.245526	-6.81293e-10
0.246186	8.85725e-11	0.246179	2.02179e-10	0.245583	-1.37448e-11	0.245498	5.49018e-10	0.246139	2.27571e-10	0.24617	6.22034e-11
0.246801	2.80225e-10	0.246794	3.34978e-10	0.246191	1.03128e-10	0.246139	-2.10357e-10	0.246783	3.8482e-10	0.24678	2.82407e-10
0.247447	6.13213e-10	0.247432	-3.34382e-11	0.246836	3.15988e-10	0.24675	8.82149e-13	0.247391	3.04544e-10	0.247422	2.51698e-10
0.248055	-1.44243e-12	0.248039	-2.41613e-10	0.247445	2.00665e-10	0.247398	-2.17795e-10	0.248038	1.97506e-10	0.24803	2.79689e-10
0.248702	-7.04467e-10	0.248684	8.56161e-10	0.248089	6.64711e-11	0.248003	4.45843e-12	0.248643	3.21805e-10	0.248675	2.49135e-10
0.249302	-5.69701e-11	0.249293	8.15392e-12	0.248697	1.02675e-10	0.24865	-7.78437e-12	0.249287	5.37467e-10	0.24928	2.7101e-10
0.249947	1.1847e-10	0.24994	-1.16566e-09	0.24934	3.61383e-10	0.249256	-7.70092e-12	0.249897	2.27582e-10	0.249925	2.5351e-10
0.250557	2.6052e-10	0.250547	1.56403e-11	0.249949	3.31616e-10	0.2499	1.26243e-11	0.250545	-7.49707e-11	0.250536	7.98011e-10
0.251165	2.03753e-10	0.25119	2.67911e-10	0.250596	1.56327e-09	0.250508	-6.28233e-12	0.251153	2.51317e-10	0.251182	-2.99215e-12
0.251808	1.39892e-10	0.251802	3.74806e-10	0.251204	-6.39367e-10	0.251156	5.96762e-11	0.25176	3.15642e-10	0.251787	6.59096e-10
0.252419	1.49679e-10	0.252445	3.66092e-11	0.251849	6.56891e-10	0.251762	-4.69446e-11	0.252405	3.3462e-10	0.252435	1.00291e-10
0.253064	2.48778e-10	0.253052	4.80413e-11	0.252457	-7.49946e-11	0.252409	-3.58641e-10	0.253009	2.81906e-10	0.25304	1.88792e-10
0.253673	1.69456e-10	0.2537	2.65718e-10	0.253102	6.24776e-11	0.253016	4.18937e-10	0.253654	3.36957e-10	0.253684	2.52986e-10
0.254318	-7.46775e-10	0.254312	3.07202e-10	0.253709	1.18339e-10	0.253656	-2.36166e-10	0.254264	3.16e-10	0.254295	2.95401e-10
0.254927	1.33476e-09	0.25495	1.33849e-09	0.254353	3.06296e-10	0.254267	-1.01924e-11	0.254909	3.26753e-10	0.254939	2.68734e-10
0.255573	-3.1482e-10	0.255559	-7.13253e-10	0.254965	1.28996e-10	0.254912	8.80957e-12	0.255516	3.31032e-10	0.255547	1.0196e-10
0.256181	2.80499e-11	0.256202	1.2049e-09	0.255608	6.19292e-11	0.255521	9.11951e-11	0.256163	8.94308e-11	0.256191	3.87824e-10
0.256824	6.97851e-11	0.256812	-1.93799e-10	0.256214	1.24526e-10	0.256164	-2.59519e-11	0.256769	7.13122e-10	0.256798	2.11608e-10
0.257434	2.17402e-10	0.257458	-4.45724e-11	0.256855	3.4802e-10	0.256771	3.68476e-11	0.257414	1.74272e-10	0.257443	2.82085e-10
0.258078	2.33281e-10	0.258066	5.44548e-11	0.25747	2.66659e-10	0.257417	1.50633e-10	0.258022	4.05908e-10	0.258049	1.33357e-09
0.258685	8.27432e-11	0.258711	3.70789e-10	0.258114	2.48246e-09	0.258024	-1.37448e-10	0.258667	1.09756e-10	0.258694	-2.66409e-10
0.25933	1.01781e-10	0.25932	2.57373e-10	0.25872	-1.0748e-09	0.25867	2.55585e-10	0.259276	3.17538e-10	0.259304	2.53308e-10
0.259939	1.72484e-10	0.25993	-9.00149e-11	0.259367	2.43545e-10	0.25928	-1.3442e-10	0.259922	3.43192e-10	0.259946	2.6685e-10
0.260583	3.528e-10	0.260574	9.38296e-11	0.259976	2.5177e-11	0.259928	-7.89809e-10	0.260534	3.04413e-10	0.260557	2.35927e-10
0.261188	3.47185e-10	0.261185	3.03686e-10	0.260617	2.01201e-10	0.260531	-3.86715e-11	0.261178	3.29041e-10	0.261201	2.45142e-10
0.261835	-1.27696e-09	0.26183	3.77131e-10	0.261227	6.5279e-11	0.261174	-2.31266e-12	0.261784	3.24595e-10	0.261813	2.82526e-10
0.262445	8.85999e-10	0.26244	2.80938e-09	0.261872	3.3983e-10	0.261783	-1.45912e-11	0.262434	3.94845e-10	0.26242	2.72274e-10
0.263086	-1.40727e-10	0.263084	-1.29941e-09	0.262481	1.65653e-10	0.262394	-3.34024e-11	0.263035	4.89664e-10	0.263064	2.92099e-10
0.263694	2.00593e-10	0.263696	2.57993e-10	0.263125	4.96626e-11	0.263038	2.1255e-11	0.26368	-2.99942e-10	0.263672	4.63557e-10
0.26434	1.2809e-10	0.264336	2.56908e-10	0.263733	5.58496e-10	0.263646	-1.95503e-12	0.26429	5.43582e-10	0.264314	1.9567e-10
0.264948	1.84155e-10	0.264948	-6.92248e-11	0.264343	9.96947e-11	0.26429	1.3113e-13	0.264934	2.36213e-10	0.264925	4.14085e-10
0.265593	2.77412e-10	0.265588	1.14739e-10	0.264991	-9.84251e-10	0.264896	1.93191e-10	0.265545	3.19231e-10	0.265566	4.81606e-10
0.266202	2.15912e-10	0.266198	3.60644e-10	0.265594	-6.63638e-11	0.265543	-4.44412e-10	0.266188	3.4411e-10	0.266176	1.31941e-10
0.266846	2.38442e-10	0.266846	2.76089e-10	0.266239	1.26362e-10	0.266153	5.06139e-10	0.266796	3.79133e-10	0.266821	3.53098e-10
0.267453	1.17791e-10	0.267452	5.26786e-11	0.266848	2.98166e-10	0.266797	-2.55334e-10	0.267443	3.27182e-10	0.267432	3.10218e-10
0.268097	5.9247e-10	0.268097	4.5675e-10	0.267491	1.25825e-10	0.267406	-1.8183e-10	0.26805	2.82526e-10	0.268073	2.07365e-10
0.2687	2.05281e-09	0.268705	1.9213e-10	0.268097	1.15812e-10	0.26805	7.56741e-11	0.268697	5.72896e-10	0.268683	2.3526e-10
0.269309	-2.28987e-09	0.269347	5.44178e-10	0.268745	1.52385e-10	0.26866	-2.36988e-11	0.269302	2.18558e-10	0.269326	2.99084e-10
0.269956	5.43475e-11	0.26996	1.12523e-09	0.269354	3.21329e-10	0.269305	-1.80006e-12	0.269949	5.04506e-10	0.26994	2.73788e-10
0.270571	2.65002e-10	0.270602	-4.81439e-10	0.269999	1.43957e-10	0.269912	-2.56658e-11	0.270555	1.04584e-09	0.270583	7.83801e-11
0.271211	1.4379e-10	0.271212	4.14014e-10	0.270607	-4.34661e-10	0.270558	-5.3525e-12	0.271202	-4.6649e-10	0.271193	6.85155e-10
0.271821	1.18959e-10	0.271855	2.35176e-10	0.271249	9.59849e-10	0.271168	8.45194e-12	0.271807	3.15392e-10	0.271838	9.56774e-11
0.272464	1.79708e-10	0.272461	-2.00987e-11	0.271859	-7.92384e-11	0.271809	9.29475e-11	0.272452	3.40486e-10	0.272446	-2.89679e-12
0.273072	2.70343e-10	0.273105	1.32215e-10	0.272508	-1.31232e-09	0.272416	9.80842e-10	0.27306	3.68381e-10	0.273088	1.90699e-10
0.273718	2.21229e-10	0.273714	3.75664e-10	0.273113	6.52075e-12	0.273064	-8.51715e-10	0.273706	3.34859e-10	0.273697	2.75111e-10
0.274329	1.03029e-09	0.274363	2.0014e-10	0.27376	1.1903e-10	0.273671	-2.97666e-11	0.274316	3.29828e-10	0.274345	3.06082e-10
0.274972	-2.83718e-10	0.27497	5.93901e-11	0.274371	2.94721e-10	0.274319	-2.55346e-11	0.274963	3.52609e-10	0.274953	2.95544e-10
0.27558	8.40259e-10	0.275614	7.80582e-10	0.275015	3.79443e-11	0.274929	-4.99368e-11	0.275572	3.01659e-10	0.275597	1.34492e-10
0.276222	-1.33228e-10	0.276223	4.32372e-11	0.275624	7.52687e-11	0.275573	7.38621e-11	0.276213	7.6822e-10	0.276204	3.31223e-10
0.276828	1.16968e-10	0.276874	-5.46575e-10	0.276263	1.5918e-10	0.27618	-3.33905e-11	0.276822	1.47152e-10	0.276845	2.56205e-10
0.277474	2.04217e-10	0.27747	-1.71375e-10	0.276872	3.12328e-10	0.276822	2.11596e-11	0.277468	6.85537e-10	0.277457	2.54738e-10
0.278085	2.86496e-10	0.278117	9.62973e-11	0.277513	4.8101e-10	0.277435	1.84536e-10	0.278077	2.62082e-10	0.278102	-2.89702e-10
0.278733	1.18208e-10	0.278728	4.02701e-10	0.278129	-8.30972e-10	0.278077	2.16472e-10	0.278721	1.72913e-10	0.278708	8.1898e-10
0.279345	2.07877e-10	0.279337	1.21045e-10	0.278776	1.31756e-09	0.278686	-1.44577e-10	0.27933	4.61352e-10	0.279354	3.06368e-11
0.279985	1.40846e-10	0.279981	-3.69072e-11	0.279384	-2.76387e-10	0.279331	2.17593e-10	0.279972	3.14045e-10	0.279957	2.57158e-10
0.280593	2.89714e-10	0.280591	1.7581e-10	0.280028	7.81417e-11	0.27994	-9.12428e-11	0.280583	3.70228e-10	0.280603	2.267e-10
0.281241	2.51746e-10	0.281233	3.91746e-10	0.280634	1.34492e-10	0.280582	-1.47939e-11	0.281227	3.5615e-10	0.281213	2.84016e-10
0.281848	1.79141e-09	0.281842	1.90508e-10	0.281279	1.5409e-10	0.281192	2.34842e-12	0.281837	3.43871e-10	0.281857	3.0694e-10
0.28249	-6.17862e-10	0.282486	-7.53081e-10	0.281892	2.99168e-10	0.2818	-1.48535e-11	0.282482	3.4734e-10	0.28247	3.1172e-10
0.283099	4.01783e-10	0.283096	1.22668e-09	0.282533	2.58625e-10	0.282443	-1.51634e-11	0.283091	3.93045e-10	0.28311	2.54893e-10
0.283741	1.4019e-11	0.283737	-2.10476e-10	0.283139	-8.92878e-12	0.283056	-5.62668e-12	0.283735	1.21021e-09	0.283713	2.69723e-10
0.284345	1.78528e-10	0.28435	1.54281e-10	0.283748	2.17927e-10	0.283699	-6.47306e-12	0.284338	-7.57575e-11	0.284321	4.60625e-10
0.284992	1.31404e-10	0.284993	3.49522e-11	0.284387	4.93085e-10	0.284312	-9.0003e-12	0.284988	3.32129e-10	0.284969	6.63817e-10
0.285598	2.97344e-10	0.285599	1.63937e-10	0.284992	2.31323e-09	0.28495	6.4075e-11	0.285594	3.7986e-10	0.28558	-7.28989e-10
0.286246	1.92893e-10	0.286243	4.15111e-10	0.285642	-1.64807e-09	0.285562	8.13639e-10	0.286204	3.13902e-10	0.286226	1.82319e-10
0.286853	1.38509e-10	0.286851	1.57738e-10	0.286255	1.62292e-10	0.286204	-3.22604e-10	0.286847	3.65162e-10	0.286837	3.53146e-10
0.287494	2.16222e-10	0.287494	5.13673e-11	0.286897	2.95532e-10	0.286812	-4.46558e-11	0.287457	3.58057e-10	0.287482	3.16679e-10
0.288101	2.73991e-10	0.288105	1.72961e-10	0.287505	1.51706e-10	0.287459	-5.29647e-11	0.288099	3.66724e-10	0.288094	2.02537e-11
0.288751	-1.78218e-11	0.288751	5.56755e-10	0.288148	1.15693e-10	0.288067	1.90127e-10	0.288707	5.40352e-10	0.288732	2.76041e-10
0.289354	1.98648e-09	0.289352	6.67143e-10	0.288755	1.7122e-10	0.288713	-1.01674e-10	0.28935	4.55999e-10	0.289347	3.22258e-10
0.290002	-7.21931e-10	0.290007	-1.54908e-09	0.289403	2.76768e-10	0.289322	-6.46114e-12	0.28996	3.40831e-10	0.289993	3.11983e-10
0.290609	1.88732e-10	0.290617	5.22995e-10	0.290012	3.3617e-11	0.289965	-1.18852e-11	0.290605	4.19021e-11	0.290599	7.70056e-10
0.291254	9.33528e-11	0.291261	1.76942e-10	0.29066	5.50997e-10	0.290572	4.0257e-11	0.291211	3.14474e-10	0.291243	6.5279e-11
0.291863	2.01821e-10	0.291867	1.0978e-10	0.291266	-2.3365e-12	0.291219	1.20223e-10	0.291856	3.36421e-10	0.291851	6.235e-10
0.292508	1.64986e-10	0.292511	-5.55277e-11	0.291908	6.63722e-10	0.291823	-5.32269e-11	0.292464	3.5876e-10	0.292495	1.49095e-10
0.293117	2.95043e-10	0.293117	2.04945e-10	0.292519	1.2664e-09	0.29247	-3.91054e-10	0.293108	3.69418e-10	0.293103	2.71475e-10
0.293764	1.30403e-10	0.293764	3.95334e-10	0.29316	-6.12521e-10	0.293075	1.11926e-10	0.293721	3.55923e-10	0.293749	2.86019e-10
0.294374	1.62911e-10	0.294374	4.48227e-11	0.293775	1.43182e-10	0.293722	1.18971e-11	0.294365	3.76868e-10	0.294361	3.17466e-10
0.295016	5.98955e-10	0.295019	4.33564e-11	0.29442	3.2413e-10	0.294333	-1.11938e-11	0.294972	3.89183e-10	0.295	2.83504e-10
0.295624	9.45926e-11	0.295625	1.48749e-10	0.295025	1.30606e-10	0.294978	1.61767e-11	0.295617	3.7607e-10	0.29561	2.52306e-10
0.296272	-1.98245e-09	0.296271	7.12824e-10	0.295665	1.45364e-10	0.295579	-3.83854e-12	0.296229	1.37877e-10	0.296255	3.65114e-10
0.296877	-1.01566e-11	0.296876	2.34298e-09	0.296277	2.07388e-10	0.296227	-9.09567e-12	0.29687	7.87044e-10	0.296864	3.04782e-10
0.297524	1.63209e-10	0.297521	-1.98833e-09	0.296917	2.85459e-10	0.296834	4.1604e-12	0.29748	2.14183e-10	0.297514	4.09532e-10
0.298136	2.72107e-10	0.298133	3.95179e-11	0.297532	1.00696e-10	0.29748	6.55413e-11	0.298125	1.73545e-10	0.298123	1.48016e-09
0.298779	1.50073e-10	0.29878	3.75998e-10	0.298172	1.02857e-09	0.29809	-2.473e-10	0.298735	2.64382e-10	0.298763	-2.58732e-10
0.299385	2.33519e-10	0.299387	6.89626e-11	0.298779	-1.9027e-10	0.298738	4.11177e-10	0.299375	4.6072e-10	0.299371	3.13544e-10
0.300028	2.16353e-10	0.30003	4.06861e-11	0.299422	7.91514e-10	0.299347	-1.89316e-10	0.299985	3.50225e-10	0.300017	3.00634e-10
0.300638	3.19541e-10	0.300638	2.00868e-10	0.300026	-1.34599e-10	0.299989	-4.92406e-10	0.300629	2.21038e-10	0.300622	3.06737e-10
0.301282	1.99556e-10	0.301284	4.20845e-10	0.300674	6.24299e-11	0.300597	-2.7287e-11	0.301238	3.61681e-10	0.301268	2.83861e-10
0.301893	-5.33819e-10	0.301892	1.41311e-10	0.301283	2.9552e-10	0.30124	-1.47343e-11	0.301879	3.87299e-10	0.301877	3.33488e-10
0.302538	1.15986e-09	0.302538	9.2386e-10	0.301926	2.39253e-10	0.30185	-1.36971e-11	0.302489	4.22704e-10	0.302525	2.62225e-10
0.303143	-2.06232e-10	0.303145	-2.1373e-10	0.302534	1.03784e-10	0.302494	2.28763e-11	0.303133	4.80509e-10	0.303134	2.75648e-10
0.30379	1.07956e-10	0.303789	9.31537e-10	0.30318	1.25968e-10	0.303103	2.51651e-11	0.303742	-1.25706e-10	0.303776	4.17078e-10
0.304396	1.76585e-10	0.304398	8.64267e-12	0.303785	2.40171e-10	0.30371	-1.61767e-11	0.304386	7.24363e-10	0.304382	2.84243e-10
0.305006	1.87993e-10	0.305039	-8.08954e-11	0.304429	2.74229e-10	0.304352	-3.56436e-12	0.304995	2.02751e-10	0.305031	4.57132e-10
0.305653	2.8336e-10	0.305648	2.29967e-10	0.305045	-9.55033e-10	0.304963	2.04396e-10	0.305605	3.80731e-10	0.305639	6.57964e-10
0.306263	1.24097e-10	0.30626	3.77762e-10	0.305688	1.72464e-09	0.305609	-4.55356e-10	0.306246	3.8377e-10	0.306281	1.05691e-10
0.306906	1.42574e-10	0.306907	2.95281e-11	0.306295	-5.43952e-10	0.306222	3.793e-10	0.306854	3.85928e-10	0.306892	3.3828e-10
0.307511	2.40254e-10	0.307511	8.91566e-11	0.30694	2.59352e-10	0.306863	-1.94955e-10	0.307498	3.84569e-10	0.307535	3.04914e-10
0.308156	4.0524e-10	0.308157	2.74038e-10	0.307546	8.83222e-11	0.307471	-6.52075e-12	0.308105	4.06075e-10	0.308143	1.10793e-10
0.30876	1.44556e-09	0.308766	3.98755e-10	0.308192	9.2113e-11	0.308117	1.43003e-10	0.308749	4.72069e-10	0.308786	4.37212e-10
0.309414	-1.10918e-09	0.309411	2.03645e-10	0.308799	2.78187e-10	0.308723	-5.64694e-11	0.309361	3.4039e-10	0.309397	2.74253e-10
0.310019	7.76267e-10	0.310021	1.44106e-09	0.309449	2.50912e-10	0.309369	3.71337e-11	0.310004	5.83673e-10	0.310045	2.71666e-10
0.310665	-5.14269e-11	0.310659	-4.39513e-10	0.310055	1.23751e-10	0.309974	1.41978e-11	0.310611	1.39306e-09	0.310652	2.5214e-10
0.311273	1.34587e-11	0.31127	5.62859e-10	0.3107	1.54233e-10	0.310622	-2.04921e-11	0.311256	-6.70302e-10	0.311292	6.27041e-10
0.311911	2.57254e-10	0.311915	-9.03487e-11	0.311307	4.36115e-10	0.31123	6.4373e-13	0.311865	3.26145e-10	0.311904	1.91343e-10
0.312524	1.60897e-10	0.312523	1.27888e-10	0.311914	1.18136e-10	0.311872	1.34003e-10	0.312507	3.85427e-10	0.312549	-9.16243e-11
0.313168	2.88844e-10	0.313166	2.7802e-10	0.312563	-1.87534e-09	0.312481	8.68738e-10	0.313116	3.91257e-10	0.313155	2.26617e-10
0.313782	2.04492e-10	0.313776	3.23403e-10	0.313173	8.13365e-10	0.313126	-7.98571e-10	0.313761	4.017e-10	0.313764	2.90751e-10
0.314424	1.30367e-10	0.314421	-6.55413e-11	0.313819	-1.10221e-10	0.313736	-4.99725e-11	0.31437	4.15587e-10	0.314409	3.38352e-10
0.315032	2.50304e-10	0.315029	2.23684e-10	0.31443	2.93946e-10	0.31438	-2.56658e-11	0.315013	3.98791e-10	0.315017	3.02482e-10
0.315675	5.42152e-10	0.315671	2.62916e-10	0.315069	3.26776e-10	0.314989	1.04785e-11	0.315622	3.65221e-10	0.315663	2.99633e-10
0.316281	3.02441e-09	0.316278	3.79682e-10	0.315675	3.78251e-11	0.315632	4.60148e-12	0.316269	8.23545e-10	0.316267	2.9155e-10
0.316927	-1.78992e-09	0.316929	-1.04388e-09	0.316319	2.99978e-10	0.316236	-3.016e-12	0.316876	2.10655e-10	0.316915	3.48473e-10
0.317538	1.80602e-10	0.317536	1.84445e-09	0.31693	1.95956e-10	0.316884	2.26498e-13	0.31752	7.01523e-10	0.317527	3.0067e-10
0.318181	2.61271e-10	0.318176	-5.71537e-10	0.317576	9.64761e-11	0.317492	-8.2612e-12	0.31813	2.99525e-10	0.318169	5.6088e-11
0.318787	7.18951e-11	0.318788	2.92003e-10	0.318185	1.67739e-10	0.318142	3.10719e-10	0.318772	3.69251e-10	0.318779	7.90036e-10
0.31943	1.47533e-10	0.319429	6.29544e-11	0.318829	6.77133e-10	0.318743	-1.11806e-10	0.31938	4.48263e-10	0.319423	1.33252e-10
0.32004	2.28333e-10	0.320039	1.18315e-10	0.319431	2.9546e-10	0.319392	2.34318e-10	0.320027	3.6912e-10	0.32003	3.0365e-10
0.320684	2.64168e-10	0.320681	2.96414e-10	0.32008	-2.94361e-09	0.32	-3.21984e-10	0.320636	3.41046e-10	0.320675	2.91502e-10
0.321294	2.53284e-10	0.321293	3.0421e-10	0.320689	1.88947e-11	0.32064	9.10759e-12	0.32128	5.99861e-10	0.321284	3.17442e-10
0.321939	8.05414e-10	0.321939	3.24249e-12	0.321335	3.02184e-10	0.321251	-3.60012e-12	0.32189	3.37052e-10	0.321929	3.38113e-10
0.322544	-5.82457e-11	0.322547	1.54471e-10	0.321944	2.72477e-10	0.321894	-1.78933e-11	0.32253	4.11391e-10	0.322539	2.76196e-10
0.323189	7.63762e-10	0.323191	7.18582e-10	0.322587	1.56653e-10	0.3225	-1.19209e-13	0.323137	4.59659e-10	0.323181	3.18587e-10
0.323794	-3.34501e-11	0.323799	1.89793e-10	0.323191	1.16289e-10	0.323144	-1.46627e-11	0.323782	1.25275e-09	0.323789	3.16036e-10
0.324439	1.10757e-10	0.324445	-2.54188e-09	0.32384	3.04604e-10	0.323754	3.32594e-12	0.324391	-8.41618e-12	0.32443	4.78911e-10
0.325053	2.95711e-10	0.325055	-9.30667e-11	0.324447	2.61128e-10	0.324399	-1.01805e-11	0.325036	3.83639e-10	0.325037	7.82025e-10
0.325698	2.45535e-10	0.325696	4.04549e-10	0.325095	1.27788e-09	0.325008	8.98242e-11	0.325647	4.63748e-10	0.325681	-6.62172e-10
0.326308	1.43385e-10	0.326307	2.57039e-10	0.325701	-3.34585e-10	0.325654	8.89671e-10	0.326289	4.03833e-10	0.326291	2.65253e-10
0.32691	1.3634e-10	0.32695	-2.18844e-10	0.32635	1.01846e-09	0.326263	-4.34625e-10	0.326896	3.95536e-10	0.326938	3.4461e-10
0.327554	2.31671e-10	0.327557	1.27578e-10	0.326954	-2.20275e-10	0.32687	-3.79086e-11	0.327542	4.03607e-10	0.327543	3.47149e-10
0.328162	2.54393e-10	0.3282	3.51906e-10	0.327595	2.33054e-11	0.327512	-2.5785e-11	0.32815	3.87037e-10	0.328185	1.99056e-10
0.328808	5.4121e-12	0.328812	2.42043e-10	0.328203	1.88911e-10	0.328119	1.05977e-10	0.328793	4.56572e-10	0.328795	4.28367e-10
0.329417	1.46867e-09	0.329458	5.10097e-10	0.32885	3.25966e-10	0.328765	-3.4678e-11	0.329405	5.98884e-10	0.32944	3.10481e-10
0.330062	-4.13156e-10	0.330066	-1.95169e-10	0.32946	2.65348e-10	0.329378	3.94344e-11	0.330048	3.73638e-10	0.33005	2.10845e-10
0.33067	4.20487e-10	0.330711	9.47857e-10	0.330104	1.95611e-10	0.33002	1.52922e-10	0.330658	2.3911e-10	0.330696	7.23457e-10
0.331315	-7.28488e-11	0.331317	5.3277e-10	0.330712	1.06657e-10	0.33063	-1.51718e-10	0.331298	1.9486e-10	0.331302	1.25706e-10
0.331923	2.17724e-10	0.331961	-1.47212e-09	0.331358	3.04186e-10	0.331273	1.75035e-10	0.331906	4.7133e-10	0.33191	6.39904e-10
0.332571	2.15805e-10	0.332569	3.53217e-11	0.331965	3.0396e-10	0.331882	-9.35674e-11	0.332551	3.7055e-10	0.332554	1.74201e-10
0.333179	3.02362e-10	0.33322	3.88658e-10	0.332612	2.35069e-09	0.33253	-4.21321e-10	0.333162	4.7369e-10	0.333164	3.08287e-10
0.333825	1.54448e-10	0.333826	2.51853e-10	0.33322	-9.33647e-10	0.333137	-5.65171e-11	0.333771	4.23956e-10	0.333807	3.14546e-10
0.334428	1.35779e-10	0.334472	5.73516e-11	0.333867	3.96323e-10	0.33378	5.28097e-12	0.334414	4.11558e-10	0.334415	3.61729e-10
0.335071	2.51591e-10	0.335076	1.83606e-10	0.334469	1.28877e-10	0.33439	-1.77622e-11	0.33502	3.99053e-10	0.335058	3.59714e-10
0.335683	2.63047e-10	0.335721	3.58248e-10	0.335081	1.66976e-10	0.33503	-1.92046e-11	0.335664	4.11785e-10	0.335668	3.44408e-10
0.336324	-1.08677e-09	0.336325	2.53427e-10	0.335725	1.14191e-10	0.335639	1.09673e-12	0.336274	2.13623e-10	0.336309	3.49617e-10
0.336938	1.94578e-09	0.336979	1.51713e-09	0.336332	3.67248e-10	0.336284	4.33922e-12	0.336921	7.70378e-10	0.336922	3.52144e-10
0.337582	-6.41799e-10	0.337587	-5.39374e-10	0.336978	3.44944e-10	0.336895	-1.5223e-11	0.337528	2.54905e-10	0.337571	3.70681e-10
0.338194	2.38633e-10	0.338195	1.20764e-09	0.337586	-7.55787e-11	0.33754	-1.26481e-11	0.338173	1.02627e-10	0.338179	1.17842e-09
0.338833	1.66023e-10	0.338834	-1.00362e-10	0.338231	2.5655e-10	0.338148	-3.03721e-10	0.338779	3.53992e-10	0.338819	-8.986e-11
0.33944	1.16634e-10	0.339446	5.86748e-11	0.338836	2.65408e-10	0.338789	4.27938e-10	0.339422	4.33958e-10	0.339426	4.83108e-10
0.340088	2.86865e-10	0.340087	1.17087e-10	0.33948	4.38929e-10	0.339397	-2.16889e-10	0.340035	4.08936e-10	0.340075	3.89993e-10
0.340697	2.5053e-10	0.340694	4.23157e-10	0.340091	2.5602e-09	0.340043	-1.9834e-10	0.34068	4.59754e-10	0.340684	1.67334e-10
0.341341	1.91319e-10	0.341341	2.23935e-10	0.340734	-1.04553e-09	0.340649	1.14405e-10	0.341291	6.48785e-10	0.341323	3.1532e-10
0.341951	1.19638e-10	0.341949	8.60572e-11	0.341345	2.35105e-10	0.341297	-6.01292e-11	0.341935	3.28648e-10	0.341939	3.68309e-10
0.342594	6.78134e-10	0.342592	1.49655e-10	0.34199	1.71435e-10	0.341905	-1.15037e-11	0.342542	4.52662e-10	0.34258	3.76546e-10
0.343202	7.34568e-11	0.343201	4.17852e-10	0.342597	1.30439e-10	0.342551	3.09944e-13	0.343181	4.55773e-10	0.343189	3.08085e-10
0.343843	-2.91821e-09	0.343848	3.90446e-10	0.343241	1.562e-10	0.343159	8.10623e-12	0.343792	-5.86271e-11	0.343835	3.75915e-10
0.344454	7.37548e-11	0.344454	2.45743e-09	0.343852	3.30198e-10	0.343769	6.96182e-12	0.344439	8.34787e-10	0.344441	3.47793e-10
0.345103	2.36917e-10	0.345102	-1.03445e-09	0.344494	2.37441e-10	0.344415	4.2212e-11	0.345047	2.28596e-10	0.345091	3.64959e-10
0.345711	2.66135e-10	0.34571	3.97897e-10	0.345104	9.29236e-11	0.345015	2.2701e-10	0.345695	4.21941e-10	0.345699	1.01225e-09
0.34635	1.01519e-10	0.346356	2.22814e-10	0.345751	7.3297e-10	0.345664	-6.17886e-10	0.346303	3.98695e-10	0.346342	-2.6226e-13
0.346964	1.6005e-10	0.34696	-7.87973e-12	0.34636	5.13077e-11	0.346276	1.85072e-10	0.346941	4.30775e-10	0.346946	3.57223e-10
0.347572	2.88224e-10	0.347607	2.1596e-10	0.347008	-1.76013e-10	0.346917	-1.07002e-10	0.347557	4.34208e-10	0.347589	3.19099e-10
0.348208	2.81155e-10	0.348211	3.91483e-10	0.347608	8.76307e-11	0.347525	-2.51174e-11	0.348197	4.75442e-10	0.348199	2.86293e-10
0.348817	8.7893e-10	0.348856	7.30276e-11	0.348251	7.27177e-11	0.348169	6.61135e-11	0.348808	4.38201e-10	0.348844	3.88587e-10
0.349462	-3.07441e-10	0.349466	-4.673e-12	0.348862	3.10946e-10	0.348782	-2.52604e-11	0.349449	4.15564e-10	0.349455	3.42214e-10
0.350072	9.32837e-10	0.350109	4.52065e-10	0.349504	2.61557e-10	0.349421	1.24097e-11	0.350061	5.5896e-10	0.350101	3.13497e-10
0.350716	2.02274e-10	0.35072	3.34871e-10	0.350112	8.92997e-11	0.350036	1.48129e-10	0.350705	1.14198e-09	0.350706	4.48108e-10
0.351325	-6.59394e-10	0.351366	3.02958e-10	0.350755	2.29156e-10	0.350674	-1.47974e-10	0.35131	-5.68378e-10	0.351347	5.51546e-10
0.35197	1.8456e-10	0.351973	1.2956e-09	0.351367	3.15177e-10	0.351281	1.9908e-12	0.35196	4.88102e-10	0.351957	2.31171e-10
0.352581	3.01659e-10	0.352615	-4.98176e-10	0.352012	2.63405e-10	0.351928	1.32906e-10	0.352566	3.83532e-10	0.352604	-3.47543e-10
0.353223	2.8044e-10	0.353227	4.17399e-10	0.352621	-7.11071e-10	0.352537	6.24001e-10	0.353215	3.7334e-10	0.353211	2.6958e-10
0.353835	2.76959e-10	0.353872	1.88076e-10	0.353268	1.35791e-09	0.353179	-6.81949e-10	0.353822	4.0344e-10	0.353855	3.09777e-10
0.354474	9.93133e-11	0.354477	1.00422e-10	0.353875	-2.81882e-10	0.35379	-2.66552e-11	0.354463	4.35591e-10	0.354463	3.7787e-10
0.355082	3.49045e-10	0.355122	1.6253e-10	0.354519	1.24216e-11	0.354439	-8.7142e-12	0.355072	4.28176e-10	0.355106	3.16274e-10
0.355729	1.858e-10	0.355731	4.23658e-10	0.355127	1.73569e-10	0.355041	2.11e-12	0.355718	4.57835e-10	0.355714	3.31604e-10
0.356337	1.79198e-09	0.356378	1.75762e-10	0.355772	1.55604e-10	0.355687	-7.15256e-12	0.356324	8.89385e-10	0.35636	3.51906e-10
0.356979	-6.04904e-10	0.356986	1.51098e-10	0.35638	3.38984e-10	0.356297	1.29461e-11	0.35697	2.38264e-10	0.356968	3.77893e-10
0.357588	1.05436e-09	0.357628	6.97601e-10	0.357024	2.49338e-10	0.35694	-2.5773e-11	0.357583	7.28798e-10	0.357613	3.73995e-10
0.358232	-1.3572e-10	0.35824	2.11775e-10	0.357632	-5.65171e-11	0.357552	-9.60827e-12	0.358227	2.4277e-10	0.358223	1.64032e-11
0.358841	5.12004e-11	0.358849	-1.39729e-09	0.35828	2.6716e-10	0.358197	5.08916e-10	0.358833	4.51267e-10	0.358865	8.25739e-10
0.359484	2.11978e-10	0.359487	-2.56515e-10	0.358885	4.45998e-10	0.358799	-1.8996e-10	0.359476	4.42815e-10	0.359471	1.69933e-10
0.360089	3.23474e-10	0.360097	2.14052e-10	0.35949	3.02267e-10	0.359445	2.6629e-10	0.360083	4.46415e-10	0.360114	4.41599e-10
0.360738	2.6468e-10	0.360743	4.19009e-10	0.360135	-1.46302e-09	0.360054	-1.59848e-10	0.360729	4.7245e-10	0.360725	1.1797e-10
0.361347	1.65927e-10	0.361351	1.84083e-10	0.360748	8.23092e-10	0.360698	2.07853e-10	0.36134	5.58245e-10	0.361333	3.95465e-10
0.361989	1.66607e-10	0.362	7.90954e-11	0.361393	-4.06861e-11	0.361308	-9.5284e-11	0.361984	3.91579e-10	0.361978	3.55923e-10
0.362595	3.12078e-10	0.362602	1.75083e-10	0.362001	1.85239e-10	0.361952	1.00493e-11	0.362596	4.81462e-10	0.362587	3.17836e-10
0.363241	4.07231e-10	0.363247	4.36842e-10	0.36264	1.53136e-10	0.362561	3.51667e-11	0.363238	5.41019e-10	0.363231	3.27098e-10
0.363852	3.03853e-09	0.363857	1.57428e-10	0.36325	1.70994e-10	0.363204	-1.29223e-11	0.363844	1.29594e-09	0.36384	3.57974e-10
0.364492	-1.199e-09	0.364501	-6.69384e-10	0.363896	3.13032e-10	0.363812	-6.75917e-12	0.36449	3.36766e-11	0.364486	4.80163e-10
0.365104	2.08652e-10	0.365111	1.24873e-09	0.364508	1.92249e-10	0.364459	-1.72853e-11	0.365101	4.1852e-10	0.365093	8.42464e-10
0.365745	2.79999e-10	0.365754	-8.70466e-11	0.365154	1.42181e-10	0.365064	8.41379e-11	0.365747	3.96073e-10	0.365741	-4.24218e-10
0.366356	1.00875e-10	0.366364	3.18408e-11	0.365761	1.69826e-10	0.365677	1.03434e-09	0.366351	4.51732e-10	0.366348	3.06523e-10
0.367001	2.03943e-10	0.367004	8.13127e-11	0.366404	6.71268e-10	0.366314	-4.76563e-10	0.366999	4.66871e-10	0.366989	3.82602e-10
0.36761	3.38066e-10	0.367617	2.18034e-10	0.367009	1.88042e-09	0.366925	-4.29153e-11	0.367609	4.55797e-10	0.367599	3.31903e-10
0.368254	3.12769e-10	0.36826	4.14073e-10	0.367656	-2.14645e-09	0.367573	-3.46661e-11	0.368251	4.49026e-10	0.368245	3.55482e-10
0.368864	6.98805e-11	0.368866	1.8605e-10	0.368266	1.27077e-11	0.368182	-6.17504e-12	0.368861	4.61102e-10	0.368853	4.0108e-10
0.369511	6.71124e-10	0.369514	1.87385e-10	0.368913	3.55232e-10	0.368827	4.68493e-12	0.369505	6.2772e-10	0.369498	3.88885e-10
0.370117	8.37445e-11	0.370119	1.47891e-10	0.369522	2.52604e-10	0.369433	1.3566e-11	0.370114	3.90375e-10	0.370109	3.37386e-10
0.370763	5.39982e-10	0.370762	5.78403e-10	0.370168	8.32796e-11	0.370077	4.85063e-11	0.370761	3.0874e-10	0.370751	7.79438e-10
0.371372	5.53107e-10	0.371372	1.30816e-09	0.370772	1.9927e-10	0.370687	-1.0376e-10	0.371369	4.52852e-10	0.371359	1.6706e-10
0.372016	-9.9659e-11	0.372018	-1.12985e-09	0.37142	3.14999e-10	0.37133	3.2711e-10	0.371974	4.42052e-10	0.372003	6.17826e-10
0.372625	3.15142e-10	0.372628	7.92789e-10	0.372029	2.2161e-10	0.371938	-1.65141e-10	0.37262	4.08196e-10	0.372614	6.0122e-10
0.373273	1.64461e-10	0.373274	1.3324e-10	0.37267	1.1158e-09	0.372589	-4.80616e-10	0.373228	2.93589e-10	0.373256	1.06609e-10
0.373882	2.52354e-10	0.373882	2.14696e-10	0.37328	-2.72548e-10	0.373193	-5.73158e-11	0.373874	4.6109e-10	0.373873	3.5969e-10
0.37452	1.45113e-10	0.374526	7.68781e-11	0.373928	9.5762e-10	0.373835	-3.62396e-12	0.374479	4.49932e-10	0.37451	3.85904e-10
0.375132	3.82745e-10	0.375135	2.59399e-10	0.374532	-8.07762e-11	0.374446	-7.18832e-12	0.375125	4.457e-10	0.375119	3.43525e-10
0.375738	3.29661e-10	0.37578	3.99911e-10	0.375179	1.26362e-10	0.375088	3.38316e-11	0.375732	4.63772e-10	0.375765	3.6509e-10
0.376383	-2.8373e-10	0.376393	1.4199e-10	0.375788	1.76525e-10	0.375698	1.9908e-12	0.376377	3.37827e-10	0.376377	3.62885e-10
0.376991	9.19282e-10	0.377036	1.20676e-10	0.376433	3.38244e-10	0.376345	-5.68628e-12	0.376987	8.34036e-10	0.377016	4.01485e-10
0.377633	-1.56164e-11	0.377645	2.69055e-10	0.377044	1.07741e-10	0.376952	-6.25849e-12	0.377633	3.01814e-10	0.377628	3.26705e-10
0.37825	-4.53603e-10	0.378288	6.32846e-10	0.377687	1.33228e-10	0.377598	1.54614e-11	0.378239	7.46727e-11	0.378268	9.06575e-10
0.378891	-3.87669e-11	0.378893	2.89569e-09	0.378292	2.39563e-10	0.378205	-3.52788e-10	0.378883	4.26698e-10	0.378876	1.12104e-10
0.379499	1.74117e-10	0.379539	-1.72348e-09	0.378943	3.13532e-10	0.378814	4.64904e-10	0.379493	4.28975e-10	0.379523	6.40082e-10
0.380144	3.37207e-10	0.380151	2.86686e-10	0.379551	1.95611e-10	0.379456	-2.42746e-10	0.38014	4.54021e-10	0.38013	3.27682e-10
0.380754	2.62189e-10	0.380792	3.8439e-10	0.380195	1.98492e-09	0.380065	1.4019e-11	0.380746	4.68791e-10	0.380774	2.3849e-10
0.381398	1.49632e-10	0.381404	-1.58834e-10	0.380802	-7.10785e-10	0.380709	1.43826e-10	0.381392	5.92041e-10	0.381382	4.49777e-10
0.382004	2.05243e-10	0.382043	1.90485e-10	0.381449	3.80063e-10	0.38132	-6.61016e-11	0.381997	4.39632e-10	0.382025	3.54254e-10
0.382646	3.50749e-10	0.382653	3.10504e-10	0.382057	1.76907e-10	0.381961	4.76122e-11	0.382643	5.02837e-10	0.382637	3.18325e-10
0.383257	2.7914e-10	0.383297	3.73161e-10	0.382663	1.79994e-10	0.382572	-9.14335e-12	0.383254	6.93166e-10	0.383283	3.56281e-10
0.383901	-7.84862e-10	0.383909	1.70112e-11	0.383306	1.96302e-10	0.383214	-9.5129e-12	0.383898	-2.61843e-10	0.383891	3.79539e-10
0.384509	1.63978e-09	0.38455	8.05318e-10	0.383915	3.14593e-10	0.383828	1.49488e-11	0.384507	9.18543e-10	0.3845	4.01843e-10
0.385153	-3.88217e-10	0.385158	-1.75595e-11	0.384559	1.94633e-10	0.384468	8.4281e-11	0.38515	2.63929e-10	0.385145	3.28267e-10
0.38576	2.10786e-10	0.385803	8.27098e-10	0.385172	1.94824e-10	0.385074	2.59197e-10	0.385759	4.56941e-10	0.385754	1.26896e-09
0.386402	2.96628e-10	0.386409	-1.42491e-10	0.385814	3.09753e-10	0.385721	-6.93071e-10	0.386399	4.71818e-10	0.38639	-5.52773e-11
0.387009	1.28806e-10	0.387057	1.20056e-10	0.386418	2.9906e-10	0.386331	2.33531e-11	0.387008	4.52375e-10	0.387004	3.90613e-10
0.387656	3.53825e-10	0.387665	3.61419e-10	0.387068	-2.10428e-10	0.386973	-5.55992e-11	0.38765	4.42541e-10	0.387648	3.67582e-10
0.388265	1.8189e-10	0.388312	3.84605e-10	0.387672	1.82022e-09	0.387582	2.34365e-11	0.388262	4.60207e-10	0.388261	3.73554e-10
0.38891	1.10912e-10	0.38892	1.25074e-10	0.388316	-6.33669e-10	0.388228	1.93596e-11	0.388907	5.02121e-10	0.388902	3.53801e-10
0.389518	2.40636e-10	0.389565	1.88339e-10	0.388931	3.15452e-10	0.388838	-9.50098e-12	0.389516	4.70972e-10	0.389513	4.09126e-10
0.390162	5.83482e-10	0.390173	3.613e-10	0.389575	2.60043e-10	0.38948	-1.54972e-12	0.390155	5.99349e-10	0.390157	3.9984e-10
0.390765	5.31006e-10	0.390818	3.76368e-10	0.390177	4.45724e-11	0.39009	-1.96457e-11	0.390762	1.19827e-09	0.390768	5.15521e-10
0.391414	-1.85473e-09	0.391429	-1.09422e-10	0.390823	2.9304e-10	0.390732	7.17878e-11	0.391408	-4.89187e-10	0.391409	5.32389e-10
0.392024	1.5353e-10	0.392071	1.23712e-09	0.391428	2.88653e-10	0.391343	2.16126e-11	0.39202	4.85468e-10	0.39202	3.72136e-10
0.39267	3.12376e-10	0.392679	-1.36912e-10	0.392078	1.51241e-10	0.391989	1.39666e-10	0.392667	4.25148e-10	0.392668	-3.47102e-10
0.393278	2.32446e-10	0.393331	2.08676e-10	0.392687	2.10381e-10	0.392597	2.18391e-10	0.393278	4.79066e-10	0.393273	2.74968e-10
0.393918	1.86312e-10	0.393932	-6.27637e-11	0.393331	6.63376e-10	0.393243	-4.25529e-10	0.393915	6.56009e-10	0.393916	3.74377e-10
0.394528	2.25139e-10	0.394577	1.51944e-10	0.393936	1.24526e-10	0.393848	-2.87771e-11	0.394523	3.9562e-10	0.394523	4.09365e-10
0.395172	3.43895e-10	0.395185	4.08578e-10	0.394584	-1.9793e-09	0.39449	-2.57015e-11	0.395169	4.48072e-10	0.395165	4.26555e-10
0.395779	2.79796e-10	0.395824	3.33595e-10	0.395188	1.90258e-11	0.395099	5.57899e-12	0.395778	4.60887e-10	0.395776	3.49224e-10
0.396427	3.44694e-10	0.396437	5.30839e-11	0.395832	2.42329e-10	0.395746	1.99795e-11	0.396424	9.22883e-10	0.396421	3.66795e-10
0.397038	1.58751e-10	0.397047	1.78611e-10	0.396442	3.23355e-10	0.396353	-9.65595e-12	0.397033	2.89953e-10	0.39703	4.11224e-10
0.397681	7.0529e-10	0.397687	3.901e-10	0.397089	2.32828e-10	0.396997	-1.42455e-11	0.397672	7.71511e-10	0.397672	3.72338e-10
0.398285	1.4371e-09	0.398299	3.18742e-10	0.397695	1.89555e-10	0.397603	-3.70979e-11	0.398283	3.28612e-10	0.398277	1.03176e-10
0.398931	-1.64279e-09	0.398941	-1.22306e-09	0.398339	2.3489e-10	0.39825	5.78034e-10	0.398893	4.60339e-10	0.398924	7.92789e-10
0.399543	1.35124e-10	0.39955	1.70399e-09	0.398947	3.12042e-10	0.398855	-2.60019e-10	0.399538	4.75264e-10	0.399531	2.29704e-10
0.400189	3.59142e-10	0.400194	-3.71087e-10	0.39959	1.59562e-10	0.399501	2.24078e-10	0.400151	4.70328e-10	0.400179	2.6592e-10
0.400796	1.79648e-10	0.400805	2.73514e-10	0.400202	-4.22418e-10	0.400111	-9.01818e-11	0.400789	5.22172e-10	0.400788	3.04091e-10
0.40144	1.97554e-10	0.401444	1.28615e-10	0.400847	1.18728e-09	0.400756	1.22845e-10	0.401401	5.47516e-10	0.401427	4.49717e-10
0.40205	1.92535e-10	0.402054	1.82891e-10	0.401454	-1.29163e-10	0.401364	-5.57065e-11	0.402042	4.62759e-10	0.402035	4.03392e-10
0.402693	3.86643e-10	0.402699	4.05729e-10	0.402099	1.59883e-10	0.401971	2.71678e-11	0.402654	5.00226e-10	0.402683	1.99008e-10
0.403305	1.71888e-10	0.403309	3.82721e-10	0.402703	1.43909e-10	0.402616	1.35207e-10	0.403298	6.0643e-10	0.403296	3.71373e-10
0.403951	1.05366e-09	0.403955	2.19524e-10	0.403349	2.635e-10	0.403223	-1.52457e-10	0.403908	1.20198e-09	0.403941	3.49343e-10
0.40456	-2.15864e-10	0.40456	1.29843e-10	0.403962	3.31879e-10	0.403874	-2.81334e-12	0.404551	1.15252e-10	0.404542	4.73869e-10
0.405205	1.05093e-09	0.405208	7.40707e-10	0.404603	1.91236e-10	0.404485	-1.11222e-11	0.405159	4.23753e-10	0.405188	9.14896e-10
0.40581	-1.3274e-10	0.405812	2.75338e-10	0.405213	2.16138e-10	0.405124	9.03368e-11	0.405802	4.95636e-10	0.405798	-1.65462e-10
0.406453	1.72508e-10	0.406453	-2.37408e-09	0.405853	2.32375e-10	0.405736	9.50158e-10	0.406413	4.74072e-10	0.406441	5.77402e-10
0.407059	1.68788e-10	0.407069	9.76682e-11	0.406464	4.73213e-10	0.406379	-4.66609e-10	0.407058	5.03874e-10	0.407048	3.29697e-10
0.407711	3.90637e-10	0.407714	4.25339e-10	0.407101	1.62681e-09	0.406982	-4.99845e-11	0.407664	4.76134e-10	0.407698	3.86763e-10
0.408317	3.27742e-10	0.408324	2.45905e-10	0.407718	-1.0958e-09	0.407627	2.39849e-11	0.408311	5.25033e-10	0.408303	3.65257e-10
0.408962	5.07116e-11	0.408969	4.55618e-11	0.408363	6.29103e-10	0.408243	1.66774e-11	0.408921	5.20754e-10	0.408952	4.16708e-10
0.409569	1.88434e-10	0.409576	1.99842e-10	0.40897	1.36912e-10	0.408886	1.40667e-12	0.409559	6.91175e-10	0.409562	4.34554e-10
0.410211	3.92437e-10	0.410219	4.51267e-10	0.409611	2.01011e-10	0.409491	-9.07183e-12	0.41017	3.9084e-10	0.410201	4.0158e-10
0.410823	3.83508e-10	0.41083	2.56908e-10	0.410226	1.08969e-10	0.410138	-3.88145e-11	0.410815	3.21698e-10	0.410809	4.78804e-10
0.411468	2.17814e-09	0.411471	8.09622e-10	0.410868	3.40915e-10	0.410745	-1.71542e-11	0.411423	5.0925e-10	0.411421	3.61848e-10
0.412073	-7.97105e-10	0.412081	-1.12963e-10	0.411477	3.02732e-10	0.411392	2.78723e-10	0.412067	4.97472e-10	0.412062	6.00183e-10
0.412717	3.47984e-10	0.412724	9.46522e-10	0.412088	-2.25544e-11	0.411997	-1.3876e-10	0.412674	4.67491e-10	0.412668	1.59028e-09
0.413328	2.44594e-10	0.413331	6.68824e-10	0.412727	2.30289e-10	0.412647	-5.26738e-10	0.413318	5.21505e-10	0.413317	-4.15158e-10
0.413939	1.4019e-10	0.413979	-1.0565e-09	0.413342	2.48265e-10	0.413249	8.0812e-11	0.413933	7.24137e-10	0.41392	3.72922e-10
0.414585	2.44713e-10	0.414589	2.28989e-10	0.413982	5.88262e-10	0.413896	-6.83427e-11	0.414575	4.18973e-10	0.414561	4.22847e-10
0.41518	3.42965e-10	0.415234	4.29392e-10	0.41458	2.83389e-09	0.414503	-2.26855e-11	0.415179	5.09703e-10	0.415184	3.82447e-10
0.415824	1.38426e-10	0.415842	2.56491e-10	0.415233	-1.55946e-09	0.415145	6.44922e-12	0.415822	5.10168e-10	0.415832	3.83604e-10
0.416434	1.64938e-10	0.416479	1.52326e-10	0.415848	1.64843e-10	0.415756	1.82152e-11	0.416443	3.02804e-10	0.416423	4.1424e-10
0.417087	4.1455e-10	0.417093	1.91295e-10	0.416489	3.33297e-10	0.416397	-5.94854e-12	0.417077	8.92127e-10	0.417078	4.33373e-10
0.4177	2.90787e-10	0.417732	4.38023e-10	0.417094	2.18308e-10	0.417013	-1.24574e-11	0.417691	2.99203e-10	0.417692	4.02212e-10
0.418338	-3.23188e-10	0.418349	3.17025e-10	0.417744	1.73104e-10	0.417659	-3.45707e-12	0.418333	2.95126e-10	0.41833	7.58648e-10
0.418951	1.86602e-09	0.41899	1.35102e-09	0.418345	3.16715e-10	0.418267	-3.6931e-10	0.418943	4.97305e-10	0.418932	2.26796e-10
0.419593	-6.61814e-10	0.419597	-3.829e-10	0.418997	3.30663e-10	0.418913	4.66728e-10	0.41959	5.19347e-10	0.419582	6.86955e-10
0.420204	3.50535e-10	0.42024	1.13673e-09	0.419603	2.61891e-10	0.419522	-2.42674e-10	0.420194	4.98986e-10	0.420192	2.63619e-10
0.420847	1.59276e-10	0.420846	-1.40107e-10	0.420247	9.88841e-10	0.420168	-3.05057e-11	0.420799	5.0559e-10	0.42084	4.02069e-10
0.421454	1.71244e-10	0.421492	8.47101e-11	0.420854	-1.01912e-10	0.420777	4.61102e-11	0.421448	5.00035e-10	0.421441	4.62019e-10
0.422102	2.16329e-10	0.422104	2.29824e-10	0.421497	8.71956e-10	0.421382	-4.30346e-12	0.422056	5.24497e-10	0.42209	4.14515e-10
0.422709	3.33822e-10	0.422751	4.80628e-10	0.422109	-1.23501e-11	0.422025	3.32355e-11	0.422701	5.57828e-10	0.422701	2.48241e-10
0.423352	1.85311e-10	0.423356	2.37596e-10	0.42275	6.97613e-11	0.422636	6.2263e-11	0.423304	5.53024e-10	0.423345	5.87988e-10
0.42396	1.47188e-10	0.423967	2.14255e-10	0.423358	3.31938e-10	0.423285	-2.01678e-10	0.423953	-1.82283e-10	0.423954	3.33583e-10
0.424605	6.69098e-10	0.42461	1.93155e-10	0.424004	3.09086e-10	0.423892	4.12345e-11	0.424563	9.53436e-10	0.424598	4.45044e-10
0.425214	1.50347e-10	0.425216	5.04613e-10	0.424614	1.41406e-10	0.424539	7.7796e-11	0.425204	2.73955e-10	0.425207	3.59583e-10
0.425861	-1.96053e-09	0.425861	3.23212e-10	0.425257	1.7978e-10	0.425143	2.47192e-10	0.425814	4.83167e-10	0.425848	1.1367e-09
0.426468	1.57833e-11	0.426468	2.242e-09	0.425864	2.99501e-10	0.425789	-8.2078e-10	0.426457	5.32627e-10	0.426456	4.26292e-11
0.427115	2.13671e-10	0.427114	-8.65972e-10	0.426509	3.12388e-10	0.426396	-1.99199e-11	0.427066	5.24771e-10	0.4271	4.05109e-10
0.427726	3.79598e-10	0.427727	3.85475e-10	0.42712	-8.52585e-11	0.427041	-1.82867e-11	0.427714	4.97067e-10	0.427714	3.99971e-10
0.428367	2.11668e-10	0.428367	2.16115e-10	0.427764	1.84811e-09	0.427652	-1.77264e-11	0.42832	4.97067e-10	0.428355	4.20737e-10
0.428977	1.634e-10	0.428979	9.21726e-11	0.428371	-5.24294e-10	0.428295	7.00951e-12	0.428963	5.15389e-10	0.428964	4.12035e-10
0.429619	3.13413e-10	0.429622	2.37465e-10	0.429017	2.33543e-10	0.428902	4.673e-12	0.429571	5.26798e-10	0.429609	4.51171e-10
0.430226	3.25668e-10	0.430228	4.58145e-10	0.429623	2.13504e-10	0.429546	-1.9908e-12	0.430214	6.70171e-10	0.430213	4.08375e-10
0.430868	1.63674e-11	0.430874	2.6449e-10	0.430269	1.83249e-10	0.430156	2.22921e-12	0.430821	1.21156e-09	0.430858	3.93462e-10
0.431477	-4.70078e-10	0.431483	1.26457e-10	0.430876	3.43311e-10	0.430799	3.14999e-10	0.43147	-3.71587e-10	0.43147	6.04081e-10
0.432127	1.17503e-09	0.43213	5.6324e-10	0.431519	3.8867e-10	0.431406	-1.20223e-10	0.432078	4.66716e-10	0.432113	4.0859e-10
0.432732	-5.3966e-11	0.432735	2.77603e-10	0.432133	1.14357e-10	0.432051	1.91593e-10	0.432721	4.83155e-10	0.432724	-2.27261e-10
0.433374	-4.21524e-11	0.43338	-5.48124e-10	0.432776	3.29661e-10	0.432662	1.13142e-10	0.433328	5.17893e-10	0.433328	2.60055e-10
0.433986	1.23644e-10	0.433988	8.76057e-10	0.433383	5.11706e-10	0.433303	4.48823e-11	0.43397	7.28273e-10	0.433975	4.96435e-10
0.43463	2.85029e-10	0.434633	-1.48141e-10	0.43403	2.54464e-10	0.433911	-9.87172e-11	0.434583	3.94559e-10	0.43458	3.93558e-10
0.435237	3.72875e-10	0.435241	4.07922e-10	0.434638	-1.58026e-09	0.434554	6.83069e-12	0.435225	5.5666e-10	0.435226	4.25529e-10
0.435883	1.79088e-10	0.435887	1.17266e-10	0.435247	1.01618e-09	0.435163	-1.18494e-11	0.435835	4.80175e-10	0.435836	4.28259e-10
0.43649	1.65451e-10	0.436497	3.4163e-10	0.435889	-1.52171e-10	0.435809	-2.25306e-11	0.436481	9.8381e-10	0.436479	4.3211e-10
0.437135	2.91419e-10	0.437141	1.84369e-10	0.436501	2.80142e-10	0.436414	1.52469e-11	0.437088	3.05367e-10	0.437085	4.5023e-10
0.437743	4.10628e-10	0.437747	4.63378e-10	0.437139	1.26481e-10	0.437063	-6.50883e-12	0.437731	8.47077e-10	0.437732	4.15719e-10
0.438385	1.22417e-09	0.438395	1.86002e-10	0.437747	2.38216e-10	0.437667	3.80754e-11	0.438338	3.89814e-10	0.438341	2.72608e-10
0.438997	-6.90925e-10	0.439003	1.62697e-10	0.438391	3.20053e-10	0.43831	6.84083e-10	0.43898	5.36656e-10	0.438987	7.28536e-10
0.439641	1.13659e-09	0.439648	7.93397e-10	0.438998	3.26538e-10	0.43892	-3.07512e-10	0.439594	5.36454e-10	0.439594	3.21424e-10
0.440249	-3.5286e-11	0.440258	1.93238e-10	0.439646	2.59292e-10	0.439568	1.17886e-10	0.440239	5.06198e-10	0.440243	-1.4025e-10
0.440896	3.70812e-10	0.440864	-2.12666e-09	0.440254	1.83475e-10	0.440173	-9.14216e-11	0.440846	4.96781e-10	0.440852	3.67522e-10
0.441503	1.81913e-11	0.441507	-1.80006e-12	0.440898	7.76672e-10	0.440822	1.27077e-11	0.441491	5.55503e-10	0.441495	4.23455e-10
0.442109	3.09098e-10	0.442114	2.46477e-10	0.441506	1.92523e-10	0.441427	1.3113e-13	0.442097	5.36048e-10	0.442099	4.50873e-10
0.442756	3.76594e-10	0.442762	4.35805e-10	0.442151	-2.83811e-09	0.442073	2.08616e-11	0.442739	5.21362e-10	0.442746	3.55387e-10
0.443404	1.984e-10	0.443371	2.03288e-10	0.442762	7.64728e-11	0.44268	-2.63214e-11	0.443352	6.1903e-10	0.443356	5.81372e-10
0.444012	2.13385e-10	0.444013	1.43158e-10	0.443409	3.29387e-10	0.443328	-1.34277e-10	0.443998	1.45348e-09	0.443999	3.78644e-10
0.444654	2.83921e-10	0.44462	2.88403e-10	0.444015	2.9738e-10	0.443935	1.05155e-10	0.444605	1.59764e-10	0.444606	5.01609e-10
0.445264	5.70405e-10	0.445267	4.59933e-10	0.444663	-8.1861e-11	0.444577	-5.78046e-11	0.445249	4.55487e-10	0.445252	9.50456e-10
0.445906	2.98628e-09	0.445872	5.30219e-10	0.445269	2.31361e-10	0.445186	7.60555e-11	0.445859	4.511e-10	0.445859	4.37737e-11
0.446512	-1.57713e-09	0.446517	-6.7035e-10	0.445914	3.30698e-10	0.445831	8.52239e-10	0.446498	5.41067e-10	0.446503	8.42941e-10
0.447125	2.62225e-10	0.447126	1.36319e-09	0.446517	3.51918e-10	0.446438	-4.05788e-10	0.447108	5.39136e-10	0.447112	2.69711e-10
0.44777	3.71647e-10	0.447772	-9.5439e-11	0.447164	1.36956e-09	0.447083	-2.71201e-11	0.447719	5.25343e-10	0.447758	4.15981e-10
0.448379	2.38276e-10	0.448378	1.51098e-10	0.447776	-4.15385e-10	0.447694	-2.74301e-11	0.448364	5.38397e-10	0.448365	3.98743e-10
0.449018	2.3458e-10	0.44902	2.11704e-10	0.448418	1.17626e-09	0.448339	5.37634e-12	0.44897	5.57387e-10	0.449008	4.35603e-10
0.449626	3.33571e-10	0.44963	3.04532e-10	0.449023	-7.66277e-11	0.448943	-2.68221e-12	0.449614	7.49087e-10	0.449619	4.57752e-10
0.450275	3.3896e-10	0.450272	4.13787e-10	0.449672	2.14815e-10	0.44959	-1.27673e-11	0.450224	4.28474e-10	0.450264	4.32324e-10
0.450878	1.91665e-10	0.450877	1.2759e-10	0.450279	2.62082e-10	0.450198	-7.09295e-12	0.45087	4.05765e-10	0.450869	4.41825e-10
0.451525	9.13215e-10	0.451523	2.33245e-10	0.450923	3.51512e-10	0.450841	-8.90493e-12	0.451475	4.54736e-10	0.45152	4.45068e-10
0.452134	-6.09159e-12	0.452137	3.41058e-10	0.45153	2.74098e-10	0.451452	2.77984e-10	0.452122	5.63538e-10	0.452126	5.77354e-10
0.45278	7.61306e-10	0.452778	5.93686e-10	0.45214	1.60921e-10	0.452096	-1.19913e-10	0.452727	5.28371e-10	0.452768	1.77603e-09
0.453389	2.37954e-10	0.453386	2.3186e-09	0.45278	2.49934e-10	0.452705	-5.39839e-10	0.453369	5.4965e-10	0.453377	-3.59941e-10
0.454033	3.5286e-11	0.454033	-1.20971e-09	0.453393	3.74329e-10	0.453345	5.03302e-11	0.453979	6.87563e-10	0.454024	4.98366e-10
0.454639	3.34895e-10	0.454639	3.89826e-10	0.454031	4.7456e-10	0.453953	-6.56605e-11	0.454623	4.92859e-10	0.45463	4.07672e-10
0.455288	4.02558e-10	0.455284	3.42023e-10	0.454644	2.83682e-09	0.454598	4.10438e-11	0.455235	5.79965e-10	0.455277	2.24364e-10
0.455893	1.44351e-10	0.455896	2.13587e-10	0.455289	-1.03378e-09	0.45521	-1.19686e-11	0.455875	5.91648e-10	0.455884	4.16875e-10
0.45654	2.10643e-10	0.456541	2.35927e-10	0.455898	4.59123e-10	0.455854	3.96967e-12	0.45649	1.78671e-10	0.456491	4.51601e-10
0.457148	3.6459e-10	0.45715	3.02231e-10	0.456543	2.49004e-10	0.456463	-5.05447e-12	0.457132	9.89938e-10	0.457137	4.53591e-10
0.45779	3.2233e-10	0.457791	4.33087e-10	0.45715	2.02692e-10	0.457107	-3.34978e-12	0.457737	3.28732e-10	0.457747	4.3298e-10
0.458402	2.03884e-10	0.458396	3.48699e-10	0.457797	2.25353e-10	0.457717	-1.92523e-11	0.458379	4.354e-10	0.458389	7.64e-10
0.459044	1.07179e-09	0.459044	2.66278e-10	0.458398	3.41654e-10	0.458356	-4.10068e-10	0.458992	5.25773e-10	0.458999	3.14367e-10
0.459655	-1.16897e-10	0.459651	2.86925e-10	0.459046	3.46243e-10	0.458967	5.75125e-10	0.459636	5.7174e-10	0.459641	6.62363e-10
0.460299	5.66876e-10	0.460298	6.40428e-10	0.459655	2.11072e-10	0.45961	-2.74432e-10	0.460244	5.34534e-10	0.460248	3.31354e-10
0.460906	2.05755e-11	0.460903	2.48586e-09	0.460301	3.58903e-10	0.460218	9.60827e-12	0.460887	5.88167e-10	0.460896	4.32956e-10
0.461548	1.41346e-10	0.461546	-1.08603e-09	0.460904	3.34609e-10	0.460861	-3.55363e-11	0.461498	5.27191e-10	0.461503	4.70543e-10
0.462152	4.39048e-10	0.46216	3.26765e-10	0.461551	5.83231e-10	0.461468	-1.95503e-12	0.462144	5.29277e-10	0.462152	4.6978e-10
0.462809	3.83592e-10	0.462799	3.95119e-10	0.462169	2.48414e-09	0.46211	-1.30534e-11	0.462743	5.87213e-10	0.462748	4.19116e-10
0.463412	-1.25647e-11	0.463407	1.50955e-10	0.462805	-9.41515e-10	0.462721	-6.79493e-13	0.463393	5.48744e-10	0.463406	5.12433e-10
0.464024	2.11751e-10	0.464057	2.1528e-10	0.463416	3.68476e-10	0.463373	-8.15272e-11	0.464008	-2.85006e-10	0.464012	4.1225e-10
0.464666	3.89445e-10	0.464665	3.94917e-10	0.464062	2.45118e-10	0.463977	9.05871e-11	0.464645	8.02886e-10	0.464652	5.06091e-10
0.465272	3.32272e-10	0.46531	3.94952e-10	0.464666	7.55906e-11	0.464583	8.08358e-11	0.465255	4.01223e-10	0.465262	4.64368e-10
0.465917	-9.87637e-10	0.465919	7.87258e-11	0.465311	4.04656e-10	0.465227	2.1112e-10	0.465866	4.37415e-10	0.465907	9.54676e-10
0.466526	1.91224e-09	0.466563	9.34327e-10	0.46592	3.3052e-10	0.465841	-9.04322e-10	0.46651	5.56052e-10	0.466518	1.71685e-10
0.467171	-4.59421e-10	0.467174	8.02398e-11	0.466565	2.9062e-10	0.466483	-3.97444e-11	0.46712	5.52058e-10	0.467164	4.29511e-10
0.467779	2.32363e-10	0.46782	8.47733e-10	0.467173	1.899e-10	0.467092	-1.24931e-11	0.467762	5.4034e-10	0.467772	4.33981e-10
0.468423	1.72591e-10	0.468429	-2.10881e-10	0.467819	8.42345e-10	0.467734	1.36495e-11	0.468372	5.74636e-10	0.468416	4.48155e-10
0.469033	2.43771e-10	0.469071	3.5429e-10	0.468425	1.04022e-10	0.468345	-3.3927e-11	0.469021	6.64246e-10	0.469023	4.99582e-10
0.469674	4.08709e-10	0.469678	3.23296e-10	0.469079	3.48735e-10	0.468987	-1.79172e-11	0.469629	5.14054e-10	0.469666	4.76646e-10
0.470284	3.443e-10	0.470325	3.48747e-10	0.469676	3.86596e-11	0.469597	-2.56658e-11	0.470271	7.27057e-10	0.470277	4.41372e-10
0.47093	1.40023e-10	0.470935	1.68931e-10	0.470319	2.22647e-10	0.470241	-6.30617e-12	0.470878	9.61697e-10	0.470921	4.5296e-10
0.471537	2.50661e-10	0.471576	2.35486e-10	0.470929	4.08244e-10	0.470852	4.11975e-10	0.471525	-1.26147e-10	0.471527	5.13804e-10
0.472185	6.53219e-10	0.472187	4.1343e-10	0.471571	3.24821e-10	0.471492	-1.84846e-10	0.472133	5.35893e-10	0.472172	4.56941e-10
0.47279	2.33865e-10	0.472798	3.13509e-10	0.472183	2.02584e-10	0.472102	2.57599e-10	0.472774	5.28252e-10	0.472782	-3.04127e-10
0.473435	-2.03339e-09	0.473439	-9.323e-10	0.472825	2.62094e-10	0.472743	-1.01745e-10	0.473384	5.58341e-10	0.473421	7.90632e-10
0.474042	1.87016e-10	0.474048	1.67338e-09	0.473436	3.86202e-10	0.473352	7.78914e-11	0.474028	6.52504e-10	0.47403	3.34728e-10
0.474689	3.20601e-10	0.474692	-2.96485e-10	0.474082	2.63e-10	0.473997	-5.73635e-11	0.474637	5.46622e-10	0.474674	4.45294e-10
0.4753	3.16083e-10	0.475306	3.25584e-10	0.474692	-7.07865e-10	0.474608	4.99606e-11	0.475279	5.95963e-10	0.475285	1.34683e-10
0.475945	1.47963e-10	0.475946	1.37627e-10	0.475337	1.61425e-09	0.475252	1.45173e-10	0.475895	6.791e-10	0.475929	5.27751e-10
0.476549	2.22325e-10	0.476558	1.9846e-10	0.47594	-2.25711e-10	0.475861	-2.07567e-10	0.476538	9.56941e-10	0.476534	4.45282e-10
0.477193	4.36986e-10	0.4772	4.4719e-10	0.476588	3.69501e-10	0.476502	-4.3869e-12	0.477145	2.86329e-10	0.477177	4.83155e-10
0.4778	3.61049e-10	0.47781	3.22592e-10	0.477196	7.60317e-11	0.477112	-1.79768e-11	0.477788	8.54981e-10	0.477787	4.83108e-10
0.478446	4.3745e-10	0.478453	2.85351e-10	0.477843	2.74861e-10	0.477758	3.99828e-11	0.478394	3.99995e-10	0.478433	4.47965e-10
0.479055	9.8598e-11	0.479062	2.09773e-10	0.478448	3.92306e-10	0.478364	7.72691e-10	0.479043	5.76246e-10	0.479042	6.85537e-10
0.479703	8.28385e-10	0.479713	6.85346e-10	0.479095	3.09026e-10	0.479009	-3.65913e-10	0.479649	5.52881e-10	0.479679	4.65119e-10
0.480301	1.04837e-09	0.48032	2.9906e-10	0.479706	3.21102e-10	0.479615	3.67403e-11	0.480298	5.41008e-10	0.480295	-6.86955e-10
0.480952	-2.1922e-09	0.480956	-2.02925e-09	0.480343	2.60317e-10	0.480261	-3.95775e-11	0.480898	5.58043e-10	0.480939	3.94559e-10
0.48156	1.50979e-10	0.48157	7.03216e-10	0.480957	5.90301e-10	0.48087	2.16603e-11	0.481547	5.84185e-10	0.481544	4.9156e-10
0.482201	4.16672e-10	0.482213	2.07269e-10	0.4816	1.93453e-10	0.481517	3.21865e-13	0.482155	5.90491e-10	0.482191	4.99642e-10
0.482815	3.25882e-10	0.482827	3.27611e-10	0.482208	-1.65018e-09	0.482126	-8.80957e-12	0.482803	5.63777e-10	0.482803	4.53568e-10
0.483464	1.25051e-11	0.48348	1.89137e-10	0.482859	7.24447e-10	0.482774	7.89166e-12	0.483403	6.75595e-10	0.483408	5.1353e-10
0.484052	3.67737e-10	0.484076	2.61462e-10	0.483453	1.87552e-10	0.483382	1.41263e-11	0.484045	1.75513e-09	0.484053	4.74274e-10
0.484704	4.11522e-10	0.484729	4.28903e-10	0.484113	3.42929e-10	0.484036	1.25492e-10	0.484653	9.48668e-11	0.484679	4.93109e-10
0.485301	2.65181e-10	0.485342	3.22425e-10	0.484697	2.21038e-10	0.484631	-7.22885e-11	0.485307	5.01037e-10	0.485313	1.34648e-09
0.485959	1.25573e-09	0.485952	2.58291e-10	0.485365	3.10159e-10	0.485268	9.93609e-11	0.485897	5.87475e-10	0.485921	4.9305e-11
0.486566	-2.78687e-10	0.486581	2.2521e-10	0.48598	3.73733e-10	0.485885	7.35044e-10	0.486569	8.3921e-10	0.486542	9.09841e-10
0.487203	1.20095e-09	0.487225	8.23116e-10	0.486618	3.26109e-10	0.486514	-3.61955e-10	0.487185	4.92537e-10	0.487181	2.86758e-10
0.487825	-1.43921e-10	0.487842	1.24165e-09	0.487208	4.81856e-10	0.487136	-2.00033e-11	0.487824	5.47099e-10	0.487799	4.17793e-10
0.488473	1.66702e-10	0.488467	-2.24856e-09	0.487848	1.52314e-10	0.487785	-1.4782e-11	0.488417	5.80156e-10	0.48842	4.7735e-10
0.48907	2.25854e-10	0.489085	1.6818e-10	0.488466	7.69508e-10	0.488393	2.09212e-11	0.489063	5.56922e-10	0.489059	5.03588e-10
0.489683	4.45223e-10	0.489733	4.62651e-10	0.489103	1.38395e-09	0.489028	1.44362e-11	0.489673	8.77869e-10	0.489669	4.99773e-10
0.490331	2.7647e-10	0.49034	3.62492e-10	0.489722	-2.05101e-09	0.489637	-6.44922e-12	0.49032	4.52495e-10	0.490309	4.28152e-10
0.490941	1.13916e-10	0.490987	3.93713e-10	0.490332	1.88327e-10	0.490284	-2.77758e-12	0.49093	4.43351e-10	0.490925	4.76944e-10
0.49158	3.00419e-10	0.491599	1.67787e-10	0.490981	4.15146e-10	0.490896	-2.58446e-11	0.491577	5.15783e-10	0.49157	5.12528e-10
0.49219	4.58741e-10	0.492235	4.72379e-10	0.491586	3.89731e-10	0.491505	3.12805e-10	0.492179	5.81002e-10	0.492172	5.5536e-10
0.492832	4.41158e-10	0.492844	2.72441e-10	0.492234	2.30515e-10	0.492143	-1.51467e-10	0.492825	5.70714e-10	0.492819	1.68406e-09
0.493448	2.35068e-09	0.493454	1.25487e-09	0.492837	3.15976e-10	0.492755	-4.52161e-10	0.493436	5.79262e-10	0.493427	-1.0432e-10
0.494088	-8.32438e-10	0.494099	-2.33769e-10	0.493487	4.10044e-10	0.493399	-3.0601e-11	0.494081	6.46389e-10	0.494074	4.96495e-10
0.4947	5.63943e-10	0.494708	1.2098e-09	0.494094	2.40564e-10	0.494008	-1.45912e-11	0.494685	5.69093e-10	0.494681	4.77219e-10
0.495344	3.55017e-10	0.495352	-9.15289e-11	0.494736	1.25113e-09	0.494654	1.0407e-11	0.495299	5.99444e-10	0.495327	3.03829e-10
0.49595	2.85268e-11	0.495958	1.62745e-10	0.495346	-1.76036e-10	0.495263	-1.10865e-11	0.495941	5.92756e-10	0.495935	6.02782e-10
0.496588	2.54452e-10	0.496599	3.05343e-10	0.495989	1.17801e-09	0.495908	-1.96946e-10	0.496549	-7.64728e-11	0.496577	4.49705e-10
0.497197	4.40633e-10	0.497206	4.60279e-10	0.496595	-3.80754e-11	0.496516	8.70347e-11	0.497191	1.26992e-09	0.497186	4.9057e-10
0.497846	3.11422e-10	0.497854	3.41296e-10	0.49724	7.00235e-11	0.497157	-4.14491e-11	0.497804	2.79474e-10	0.497828	4.59862e-10
0.498454	2.39158e-10	0.498466	2.04432e-10	0.497851	3.87633e-10	0.497765	3.03507e-11	0.498446	5.65159e-10	0.498441	6.99377e-10
0.499101	3.20995e-10	0.499108	2.42674e-10	0.498497	4.02093e-10	0.498411	-4.63629e-10	0.499057	6.28805e-10	0.499084	4.27496e-10
0.499706	4.34732e-10	0.499721	4.79198e-10	0.499103	3.44658e-10	0.499018	5.38468e-10	0.499705	5.72801e-10	0.499691	6.33538e-10
0.500355	4.95982e-10	0.500358	4.19521e-10	0.499748	3.08633e-10	0.499666	-2.71225e-10	0.50031	5.64551e-10	0.500335	5.67389e-10
0.499711	2.57581e-09	0.499719	2.26734e-09	0.500358	3.04413e-10	0.500275	-1.19686e-11	0.499698	5.58567e-10	0.499692	3.83294e-10
0.499099	-9.10413e-10	0.499106	-7.18033e-10	0.499752	3.6943e-10	0.49967	1.21593e-11	0.499053	6.10459e-10	0.49908	5.01335e-10
0.498454	3.72446e-10	0.498465	4.17626e-10	0.499107	4.0313e-10	0.499024	-1.02878e-11	0.498445	6.09422e-10	0.498441	4.67145e-10
0.497844	2.4581e-10	0.497853	1.71363e-10	0.498499	2.53736e-09	0.49841	-9.90629e-12	0.497798	6.73163e-10	0.497825	4.41253e-10
0.497199	1.74952e-10	0.497207	1.91331e-10	0.497846	-8.5839e-10	0.497764	5.30481e-12	0.497188	6.36184e-10	0.497183	4.67241e-10
0.49659	2.92909e-10	0.496599	2.47669e-10	0.497242	3.2841e-10	0.497154	-2.01344e-11	0.496548	-4.08769e-10	0.496571	5.21159e-10
0.495947	4.11487e-10	0.49596	4.64869e-10	0.496598	2.24411e-10	0.496511	3.58701e-11	0.49594	6.16062e-10	0.495934	5.24747e-10
0.495334	2.22933e-10	0.495349	2.30849e-10	0.495994	1.81365e-10	0.495906	1.02651e-10	0.495331	5.57983e-10	0.495322	5.30064e-10
0.494693	3.06809e-10	0.494705	2.22337e-10	0.495347	2.58839e-10	0.495255	5.61643e-10	0.494683	6.44231e-10	0.494678	7.94244e-10
0.494083	6.69014e-10	0.494093	4.06766e-10	0.49474	3.63398e-10	0.494648	-8.4244e-10	0.494077	8.42273e-10	0.494069	3.8265e-10
0.493441	1.98901e-10	0.493451	3.21555e-10	0.49413	3.08669e-10	0.494009	-1.42682e-10	0.493433	4.64976e-10	0.493428	3.30532e-10
0.492837	-1.11002e-09	0.492845	1.17028e-10	0.493484	2.82133e-10	0.4934	1.33276e-11	0.492825	5.93829e-10	0.492819	3.45039e-10
0.492188	3.1805e-11	0.492203	1.68476e-09	0.492877	5.00333e-10	0.492757	-4.45008e-11	0.492182	5.65457e-10	0.492167	4.35543e-10
0.491573	1.91545e-10	0.491593	-5.30756e-10	0.49223	2.1826e-10	0.492145	-1.84059e-11	0.491578	1.06736e-09	0.491569	5.08869e-10
0.490931	3.968e-10	0.49095	3.83031e-10	0.491634	1.05166e-10	0.4915	-6.63996e-12	0.490931	3.9196e-10	0.490922	4.5296e-10
0.490326	1.56009e-10	0.490341	2.54273e-10	0.490988	8.41999e-10	0.490894	-1.16587e-11	0.490319	8.61061e-10	0.49031	4.3056e-10
0.48968	1.56379e-10	0.489697	1.93369e-10	0.490378	-1.62339e-10	0.490244	2.92063e-12	0.489671	4.46522e-10	0.489705	4.71413e-10
0.489077	2.24483e-10	0.489089	2.0119e-10	0.489733	3.19123e-10	0.489638	4.70459e-10	0.489061	5.63562e-10	0.489058	4.98497e-10
0.488431	3.9283e-10	0.488452	4.44341e-10	0.489121	2.64084e-10	0.488998	-2.07782e-10	0.488416	6.0482e-10	0.488446	4.97901e-10
0.487807	2.10118e-10	0.487842	4.17447e-10	0.488476	1.52671e-10	0.488385	2.88749e-10	0.487819	5.64265e-10	0.487816	-1.634e-10
0.487191	-4.97508e-10	0.487208	4.11034e-11	0.487875	2.07269e-10	0.487756	-1.24586e-10	0.487169	5.988e-10	0.487191	1.10191e-09
0.486553	1.05975e-09	0.48657	7.04753e-10	0.487218	3.24118e-10	0.487126	-5.32866e-12	0.486573	6.17719e-10	0.48657	1.94848e-10
0.485905	-1.13964e-11	0.485957	1.5806e-10	0.486629	1.49488e-10	0.48648	-1.86324e-11	0.485922	5.83851e-10	0.485953	4.72951e-10
0.48531	-5.56219e-10	0.485318	-1.67289e-09	0.485982	9.94086e-11	0.485863	1.15156e-11	0.485321	5.94628e-10	0.485288	3.52514e-10
0.484666	6.03557e-11	0.48467	-6.84857e-11	0.48535	8.14915e-10	0.485255	6.48499e-12	0.484648	5.93305e-10	0.484698	5.38385e-10
0.48406	2.30682e-10	0.484078	2.18451e-10	0.484732	-2.28882e-12	0.484636	-1.39773e-10	0.484055	1.39527e-09	0.484044	4.51446e-10
0.483408	3.44002e-10	0.483431	4.32122e-10	0.484126	-1.35193e-09	0.484009	1.08409e-10	0.483405	2.83885e-10	0.483439	4.50158e-10
0.482809	2.24233e-11	0.482835	2.16663e-10	0.483461	2.99215e-12	0.483378	-7.40051e-11	0.482812	5.05579e-10	0.482797	4.57633e-10
0.482163	1.6824e-10	0.482216	1.29592e-10	0.482859	2.2428e-10	0.482773	2.39372e-11	0.482159	5.25463e-10	0.482186	4.36866e-10
0.481557	2.23637e-10	0.481571	2.36034e-10	0.482216	2.967e-10	0.482124	9.49752e-10	0.481552	5.67865e-10	0.481546	6.54137e-10
0.480911	3.95298e-10	0.480962	3.69871e-10	0.481607	1.36662e-10	0.481514	-4.53186e-10	0.480908	5.95164e-10	0.480924	5.9855e-10
0.480301	5.85604e-10	0.480318	1.65582e-10	0.480961	2.22147e-10	0.48087	-3.29018e-11	0.480295	5.68557e-10	0.480287	-7.32255e-10
0.4797	-8.97431e-10	0.479711	-5.93233e-10	0.480359	1.66762e-10	0.480264	-2.64525e-11	0.479653	5.90777e-10	0.479688	3.97992e-10
0.479053	1.35729e-09	0.479064	1.25873e-09	0.479711	2.99764e-10	0.479617	-3.33786e-13	0.479045	6.00863e-10	0.479042	4.72724e-10
0.478444	-1.87659e-10	0.478454	-1.78468e-10	0.479106	2.16663e-10	0.479007	-1.86682e-11	0.478399	7.1317e-10	0.478434	4.6798e-10
0.477801	1.037e-10	0.477811	1.15108e-10	0.478461	-7.2608e-10	0.478364	-2.74181e-13	0.477794	4.9175e-10	0.477789	4.73738e-10
0.477189	1.48964e-10	0.477208	2.72322e-10	0.477852	1.42486e-09	0.477755	-7.51019e-12	0.477143	7.32744e-10	0.47718	4.54426e-10
0.476548	2.20692e-10	0.476556	1.50645e-10	0.477205	-3.25882e-10	0.477112	2.38538e-11	0.476541	9.65869e-10	0.476533	4.79007e-10
0.475941	3.52526e-10	0.47595	3.72577e-10	0.476599	1.14298e-10	0.4765	1.86372e-10	0.475928	3.93355e-10	0.475924	4.36068e-10
0.475296	1.33693e-10	0.475311	1.9877e-10	0.475956	1.02925e-10	0.475861	-8.86917e-11	0.475287	5.27155e-10	0.475278	1.00904e-09
0.474684	1.80125e-10	0.474694	1.05429e-10	0.475347	1.82474e-10	0.475255	4.4024e-11	0.474679	5.67973e-10	0.474674	2.04909e-10
0.474038	2.32041e-10	0.474049	2.17581e-10	0.474704	2.92444e-10	0.474606	1.75345e-10	0.474034	7.5984e-10	0.474024	8.24404e-10
0.473433	6.1717e-10	0.47344	5.06949e-10	0.474093	1.82962e-10	0.473999	-1.15967e-10	0.473423	4.90975e-10	0.473419	3.89528e-10
0.472781	2.53118e-09	0.472796	1.5503e-09	0.473448	1.81603e-10	0.473355	5.24759e-11	0.472782	6.33562e-10	0.472775	1.36685e-10
0.472178	-1.83012e-09	0.472191	-1.22484e-09	0.47284	1.42038e-10	0.472746	3.7086e-11	0.472171	5.57053e-10	0.472165	4.42183e-10
0.471538	1.7724e-10	0.471548	6.02031e-10	0.472198	5.30338e-10	0.472098	-4.21643e-11	0.47153	4.68457e-10	0.471524	4.79043e-10
0.470929	3.42286e-10	0.470941	1.36006e-10	0.471579	1.84921e-09	0.471495	-1.22309e-11	0.470924	9.76574e-10	0.470914	4.78709e-10
0.470284	1.25384e-10	0.470293	1.10376e-10	0.470938	-1.91188e-09	0.470847	-9.95398e-12	0.470274	3.63803e-10	0.470269	4.61626e-10
0.469676	1.4106e-10	0.469681	1.513e-10	0.47033	1.59395e-10	0.470237	-2.07663e-11	0.469667	3.77202e-10	0.469662	4.39703e-10
0.469028	2.03478e-10	0.469038	2.48289e-10	0.469685	2.19297e-10	0.469591	-1.89722e-10	0.469022	5.34129e-10	0.469016	4.60231e-10
0.468421	3.41868e-10	0.468432	3.65281e-10	0.469078	1.06025e-10	0.468983	3.99685e-10	0.468416	5.68593e-10	0.46841	4.74095e-10
0.46778	4.33564e-11	0.467785	1.37198e-10	0.468469	1.20056e-10	0.468339	-1.93083e-10	0.467772	5.39422e-10	0.467763	1.27333e-09
0.467169	5.53715e-10	0.467175	6.80089e-11	0.467825	2.06614e-10	0.467733	-2.49302e-10	0.467163	5.49102e-10	0.467155	6.96301e-11
0.466524	3.22819e-11	0.466532	3.08847e-10	0.467213	2.60103e-10	0.467086	-4.22239e-11	0.466516	5.81467e-10	0.466507	6.0854e-10
0.465918	7.18117e-10	0.465921	5.57327e-10	0.466572	1.55878e-10	0.466477	-8.41618e-12	0.465908	6.00266e-10	0.465901	4.0344e-10
0.465272	1.63236e-09	0.465274	2.707e-09	0.46596	6.69229e-10	0.465832	-1.8692e-11	0.465264	5.70941e-10	0.465255	4.08447e-10
0.464664	-9.18472e-10	0.464667	-1.72572e-09	0.465314	-1.17886e-10	0.465224	1.01328e-11	0.464653	5.85389e-10	0.464645	4.91202e-10
0.464019	2.41244e-10	0.464023	1.41788e-10	0.464711	6.87313e-10	0.464583	-8.00252e-11	0.464012	-2.05421e-10	0.464008	4.51851e-10
0.463417	3.22068e-10	0.46342	3.03781e-10	0.464065	7.44128e-10	0.463973	7.55191e-11	0.463409	1.18539e-09	0.4634	4.89318e-10
0.462769	3.41058e-11	0.462775	7.50184e-11	0.463457	-4.55964e-10	0.46333	-3.43561e-11	0.462761	2.70629e-10	0.462758	6.82473e-10
0.462157	2.06816e-10	0.462168	1.23775e-10	0.462811	1.1009e-10	0.462725	-9.67503e-11	0.462156	5.08702e-10	0.462144	3.10028e-10
0.46151	1.80972e-10	0.461516	2.62976e-10	0.462201	2.43354e-10	0.46207	-5.68867e-10	0.461502	5.86402e-10	0.461499	4.76444e-10
0.460901	3.22247e-10	0.460907	3.29828e-10	0.46156	1.28007e-10	0.461465	4.46641e-10	0.460895	5.65696e-10	0.460891	5.48816e-10
0.460262	2.46048e-11	0.460267	1.95909e-10	0.460952	2.42257e-10	0.460819	-2.33102e-10	0.460254	5.32007e-10	0.460247	1.4729e-09
0.459657	9.22036e-10	0.459658	8.17633e-10	0.460308	1.11258e-10	0.460215	-1.42574e-11	0.459643	5.38051e-10	0.459638	-4.8101e-11
0.45901	-1.19996e-10	0.459013	-1.07944e-10	0.459699	2.9639e-10	0.45961	-1.5533e-11	0.458999	5.8074e-10	0.459032	4.37093e-10
0.458401	8.76153e-10	0.458399	7.80547e-10	0.459057	1.10173e-10	0.458963	-1.00851e-11	0.458389	5.89871e-10	0.458385	4.61614e-10
0.457757	-2.04515e-10	0.457761	-1.3485e-10	0.458446	1.14185e-09	0.458354	-8.69036e-12	0.457749	7.47406e-10	0.457779	4.06778e-10
0.457149	9.25779e-11	0.457148	1.5713e-10	0.457801	-3.304e-10	0.457712	5.14984e-12	0.457136	7.1106e-10	0.457131	4.39703e-10
0.456505	2.67053e-10	0.456504	2.04635e-10	0.457195	7.16102e-10	0.457103	2.32458e-12	0.456496	-5.74458e-10	0.456526	4.7487e-10
0.455896	2.70903e-10	0.455898	3.14236e-10	0.456553	-1.32537e-10	0.456461	6.48499e-12	0.455887	5.02145e-10	0.45588	4.13191e-10
0.455255	7.72357e-11	0.455258	2.50936e-10	0.455941	1.03319e-10	0.455849	1.54281e-10	0.455241	5.28419e-10	0.455275	4.20034e-10
0.454646	1.32418e-10	0.454645	-1.10149e-11	0.455294	1.52349e-10	0.455204	4.87638e-10	0.45463	5.38552e-10	0.454627	6.98721e-10
0.454001	2.24042e-10	0.454002	2.74491e-10	0.454684	1.97828e-10	0.454596	-8.91399e-10	0.453985	7.34437e-10	0.454022	3.63564e-10
0.45339	2.67708e-10	0.453395	3.07e-10	0.454039	6.4218e-11	0.45395	-1.04332e-10	0.453378	4.96781e-10	0.453378	1.7041e-10
0.452753	-5.7708e-10	0.452754	-2.66778e-10	0.453433	1.17099e-10	0.453342	2.19107e-11	0.452737	5.9762e-10	0.452763	1.57273e-10
0.452142	1.64891e-09	0.452143	1.5569e-09	0.45279	1.39415e-10	0.452698	8.11934e-11	0.452128	5.42676e-10	0.452121	5.23722e-10
0.451497	-4.4167e-10	0.451498	-4.84025e-10	0.452184	2.39646e-10	0.452092	-2.28226e-10	0.451482	1.01559e-09	0.451514	4.12619e-10
0.450889	1.93942e-10	0.450887	1.63794e-10	0.45154	3.27229e-11	0.451447	-3.13163e-11	0.450869	2.78449e-10	0.45087	4.45187e-10
0.450247	-1.94752e-10	0.450278	5.80072e-11	0.450927	2.15979e-09	0.450836	-2.89679e-12	0.450225	9.07755e-10	0.450259	4.24171e-10
0.449637	8.06809e-11	0.449633	1.30332e-10	0.450283	-9.00519e-10	0.450193	-1.56403e-11	0.449619	3.8991e-10	0.449615	4.88043e-10
0.448989	3.02112e-10	0.449023	2.35999e-10	0.449677	1.5378e-10	0.449584	4.77862e-10	0.448973	5.82182e-10	0.449008	4.64904e-10
0.448386	2.00725e-10	0.448385	2.52438e-10	0.449033	-6.37054e-11	0.448941	-2.19333e-10	0.448368	5.27406e-10	0.448364	4.19128e-10
0.447775	7.21931e-11	0.447773	1.37329e-11	0.448424	6.82592e-11	0.448334	3.24917e-10	0.447724	5.48077e-10	0.447754	3.77059e-11
0.447132	8.19445e-11	0.44713	7.89523e-11	0.44778	1.16599e-10	0.44769	-1.6849e-10	0.447114	5.10597e-10	0.447111	9.37188e-10
0.44652	3.53849e-10	0.446519	4.46582e-10	0.447172	2.14958e-10	0.447079	-6.79493e-13	0.446466	5.78392e-10	0.446502	2.15423e-10
0.445878	1.66893e-10	0.445878	2.09224e-10	0.446528	1.10877e-10	0.446432	-5.88059e-11	0.445859	5.25773e-10	0.445858	3.68488e-10
0.445264	-1.64317e-09	0.44527	-1.77193e-09	0.445917	1.18518e-10	0.445826	-2.2471e-11	0.44521	5.11408e-10	0.445249	3.78489e-10
0.444622	1.32313e-09	0.444624	1.30035e-09	0.445272	5.43427e-10	0.445181	1.16348e-11	0.444607	6.27553e-10	0.444606	4.13466e-10
0.444012	-3.36003e-10	0.444017	-3.58796e-10	0.444664	2.77758e-11	0.444574	1.33872e-11	0.443996	1.82898e-09	0.443999	4.64869e-10
0.443371	2.48599e-10	0.443369	1.87504e-10	0.444019	-1.88103e-09	0.443928	5.91874e-11	0.443352	3.61919e-11	0.443354	4.72784e-10
0.44276	-1.21713e-11	0.442763	1.2188e-10	0.443408	-1.11711e-10	0.44332	-3.14474e-11	0.442743	4.60041e-10	0.442744	5.35309e-10
0.442116	1.43957e-10	0.442117	8.7738e-11	0.442763	1.50192e-10	0.442674	9.38535e-11	0.442099	5.75447e-10	0.442097	3.38137e-10
0.441505	2.61176e-10	0.441507	2.49314e-10	0.442156	1.98197e-10	0.442069	1.26207e-09	0.441492	5.66232e-10	0.441493	5.90575e-10
0.440865	2.50614e-10	0.440866	2.61652e-10	0.441547	5.71489e-11	0.441425	-6.04689e-10	0.440851	5.12707e-10	0.440845	4.62329e-10
0.440254	2.092e-10	0.440256	-1.96815e-11	0.440905	1.67882e-10	0.440815	-3.7086e-11	0.440238	4.95458e-10	0.440238	-2.99323e-10
0.439613	1.2207e-11	0.43961	1.29306e-10	0.4403	9.20534e-11	0.44017	-1.57356e-11	0.439595	5.02563e-10	0.439593	6.01387e-10
0.438999	6.13856e-10	0.439002	6.71327e-10	0.439653	1.93667e-10	0.439566	1.16467e-11	0.438985	5.79333e-10	0.438982	3.44336e-10
0.438351	2.79129e-10	0.438352	2.81155e-10	0.439047	2.78592e-10	0.438954	7.27177e-13	0.43834	8.10254e-10	0.438337	3.92854e-10
0.437741	-2.90163e-09	0.437745	-2.9099e-09	0.438402	-6.08397e-10	0.438306	-2.04444e-11	0.43773	3.55518e-10	0.43773	3.84355e-10
0.437099	-2.27332e-11	0.4371	-6.86407e-11	0.437789	9.26757e-10	0.437701	-1.97411e-11	0.437087	6.83212e-10	0.437082	4.34494e-10
0.436493	3.21054e-10	0.436497	2.82371e-10	0.437145	-1.76096e-10	0.437051	-1.33038e-11	0.43648	4.13597e-10	0.436473	4.6612e-10
0.435843	2.49314e-10	0.435854	1.41191e-10	0.436539	-4.89116e-10	0.436448	2.23362e-10	0.435834	5.3246e-10	0.435829	4.17924e-10
0.435237	8.11815e-11	0.435244	1.16503e-10	0.435897	4.11749e-11	0.435804	-1.11794e-10	0.435227	5.05257e-10	0.435224	3.84378e-10
0.434589	6.59823e-11	0.434597	7.37429e-11	0.435288	1.72293e-10	0.435194	5.90205e-11	0.434577	5.21529e-10	0.434577	4.13311e-10
0.433982	3.26085e-10	0.433988	2.90883e-10	0.434642	1.86658e-10	0.434547	-4.97341e-11	0.433973	6.58834e-10	0.433968	6.09136e-10
0.433339	2.2788e-10	0.433342	2.06733e-10	0.434032	1.22213e-10	0.433941	-1.22786e-11	0.433327	4.55832e-10	0.433321	1.06003e-09
0.43273	8.49915e-10	0.432735	9.69398e-10	0.433388	9.06229e-11	0.433294	8.54731e-12	0.432721	5.70369e-10	0.432714	-5.76627e-10
0.432087	-2.85959e-10	0.432092	-4.62687e-10	0.432783	9.97663e-11	0.432687	-1.35899e-11	0.432076	4.87161e-10	0.432108	4.26352e-10
0.431476	8.71098e-10	0.431485	1.0516e-09	0.432137	2.21896e-10	0.432046	-1.88458e-10	0.43147	-1.5583e-10	0.431461	3.99375e-10
0.43083	3.39901e-10	0.430835	-1.48702e-10	0.431523	1.40345e-09	0.431439	1.29163e-10	0.430824	1.14622e-09	0.430852	2.99466e-10
0.430219	-7.65645e-10	0.43023	4.90785e-11	0.430883	-1.00915e-09	0.43079	-7.09057e-11	0.430213	1.82533e-10	0.430207	3.87263e-10
0.429582	1.64354e-10	0.429587	9.32097e-11	0.430274	8.27408e-10	0.430182	-1.72138e-11	0.429571	4.56238e-10	0.429599	3.93116e-10
0.428972	2.91467e-10	0.42898	2.92397e-10	0.429633	-1.65355e-10	0.429539	-3.52645e-10	0.42896	5.20241e-10	0.428957	4.68731e-10
0.428327	1.38605e-10	0.428336	1.60825e-10	0.429023	-3.87549e-11	0.428931	4.35686e-10	0.428316	5.61059e-10	0.42835	4.13394e-10
0.427723	4.23193e-11	0.427729	-3.5131e-11	0.428375	2.00665e-10	0.428288	-2.18725e-10	0.427709	4.81427e-10	0.427706	8.26836e-10
0.427075	9.89199e-11	0.427081	1.29473e-10	0.42777	1.06883e-10	0.427681	-1.25921e-10	0.427066	5.29707e-10	0.427098	1.90425e-10
0.426467	3.36897e-10	0.426471	2.68066e-10	0.427121	1.58834e-10	0.427032	4.62532e-12	0.426456	5.17762e-10	0.426454	7.66647e-10
0.425825	1.70851e-10	0.425829	2.29907e-10	0.426514	8.86679e-11	0.426424	-4.14848e-12	0.425811	5.26142e-10	0.425844	2.55132e-10
0.425215	1.26913e-09	0.425219	2.03389e-09	0.425869	8.78334e-11	0.425781	-1.84774e-12	0.425205	6.38592e-10	0.425197	3.9773e-10
0.424571	-5.05793e-10	0.424577	-8.46553e-10	0.425258	1.16026e-10	0.425174	-3.48091e-11	0.424561	4.16601e-10	0.424592	3.82531e-10
0.423965	1.04641e-09	0.423966	4.71687e-10	0.424618	3.92413e-10	0.424529	-9.83477e-12	0.423951	-4.67777e-10	0.423947	4.3751e-10
0.42335	-1.91677e-10	0.423322	7.01547e-11	0.424008	2.89754e-09	0.423919	-1.47223e-11	0.423306	5.49626e-10	0.423338	3.91972e-10
0.422709	-7.23481e-11	0.422712	2.23804e-10	0.423358	-1.68856e-09	0.423272	2.87414e-11	0.422696	4.21226e-10	0.422691	4.61257e-10
0.422096	1.11079e-10	0.422068	-2.29478e-11	0.422754	6.56009e-11	0.422665	-2.28643e-11	0.422051	4.9808e-10	0.42208	3.6453e-10
0.421451	3.5795e-10	0.421459	2.97296e-10	0.422145	1.76215e-10	0.422017	-4.76909e-10	0.421446	7.96616e-10	0.421441	4.91703e-10
0.420847	6.28114e-11	0.420855	1.21951e-10	0.421499	3.62039e-11	0.421408	1.62601e-10	0.420799	4.04382e-10	0.420833	6.07419e-10
0.4202	1.41144e-10	0.420209	9.88603e-11	0.420894	6.9952e-11	0.420766	-9.33051e-11	0.420193	4.84025e-10	0.420191	1.05091e-09
0.41959	1.90139e-11	0.419601	1.1574e-10	0.420251	1.5105e-10	0.420155	-2.33054e-11	0.419545	5.06806e-10	0.419581	-3.59535e-11
0.418946	3.64959e-10	0.418952	2.56681e-10	0.419641	1.45638e-10	0.419513	-1.42097e-11	0.418931	6.71422e-10	0.418933	4.03392e-10
0.418333	2.93863e-10	0.418351	3.57819e-10	0.418998	1.18434e-10	0.4189	-1.15633e-12	0.418287	2.84553e-10	0.418322	3.9295e-10
0.417699	2.05036e-09	0.417708	2.4243e-09	0.418391	7.46477e-10	0.418252	-5.55515e-12	0.417681	8.18253e-10	0.417681	3.81911e-10
0.417083	-1.0013e-09	0.4171	-1.11055e-09	0.417743	-1.82605e-10	0.417655	-1.44005e-11	0.417038	3.66163e-10	0.417079	3.77917e-10
0.416434	2.75826e-10	0.416445	2.53546e-10	0.417126	6.00708e-10	0.416997	1.27316e-11	0.416437	4.57466e-10	0.416433	4.30608e-10
0.41583	7.85589e-11	0.415851	1.80423e-10	0.416486	-3.07202e-10	0.416406	-2.22921e-11	0.415817	4.89593e-10	0.415818	3.90935e-10
0.415181	-6.92964e-11	0.415197	4.70519e-11	0.415887	3.93033e-11	0.41574	1.68622e-10	0.415171	4.70626e-10	0.415185	4.11332e-10
0.414573	1.09601e-10	0.414592	3.26037e-11	0.415222	1.38807e-10	0.415147	4.20773e-10	0.414567	4.70185e-10	0.414573	5.70941e-10
0.413934	3.34024e-10	0.413946	2.94399e-10	0.414613	1.71101e-10	0.414492	-9.03046e-10	0.413926	4.87447e-10	0.413923	3.61204e-10
0.413328	6.2561e-11	0.413337	8.52466e-11	0.413974	8.2171e-11	0.41389	-2.8193e-11	0.413313	5.08237e-10	0.413317	1.87898e-10
0.41268	1.0848e-12	0.412693	-1.08409e-10	0.413373	3.94583e-12	0.413248	4.673e-12	0.412673	4.88889e-10	0.412669	4.57609e-10
0.412074	3.34859e-10	0.412084	7.22516e-10	0.412728	1.25408e-10	0.412642	-1.95861e-11	0.412062	5.34093e-10	0.412061	3.71635e-10
0.411426	1.86419e-10	0.411437	-4.28796e-11	0.412119	1.52135e-10	0.411993	-1.47307e-10	0.411419	1.13226e-09	0.411416	3.9041e-10
0.410826	-2.77781e-10	0.410837	-6.45697e-10	0.411477	-2.46823e-10	0.411389	1.10936e-10	0.410814	6.99043e-11	0.410811	3.60966e-10
0.410173	1.27566e-09	0.410186	-2.60079e-10	0.410867	1.61158e-09	0.410744	-6.85453e-11	0.410168	5.78082e-10	0.410163	5.88667e-10
0.409566	-5.80847e-10	0.409578	6.59227e-11	0.410223	-6.60253e-10	0.410133	-9.23991e-11	0.409563	3.97837e-10	0.409552	2.77555e-10
0.408923	2.99013e-10	0.408937	2.69556e-10	0.409613	1.27792e-11	0.40949	5.69487e-10	0.408916	5.22661e-10	0.408948	4.20868e-10
0.408317	1.03438e-10	0.408325	1.3653e-10	0.408971	5.23806e-11	0.408886	-2.55632e-10	0.408305	5.28371e-10	0.408301	3.7725e-10
0.407671	9.3019e-11	0.407679	4.13656e-11	0.40836	9.72271e-11	0.408239	3.09169e-10	0.40766	4.4384e-10	0.407659	2.81131e-10
0.407058	4.62294e-11	0.40707	6.87838e-11	0.407713	9.23872e-11	0.407628	-1.67203e-10	0.407048	4.53627e-10	0.407049	6.96373e-10
0.406414	3.32987e-10	0.406425	2.61021e-10	0.407105	2.15983e-10	0.407017	-3.56436e-11	0.406407	4.92275e-10	0.406441	2.81155e-10
0.405807	6.70672e-11	0.405814	6.50048e-11	0.406465	2.43902e-11	0.406377	5.07832e-12	0.4058	5.98824e-10	0.405798	-1.51563e-10
0.405161	3.8743e-11	0.405172	-7.32768e-10	0.40585	8.69036e-12	0.405764	-2.86102e-12	0.405153	4.56607e-10	0.405192	3.03888e-10
0.404552	5.20515e-10	0.404564	1.20276e-09	0.405211	3.13878e-10	0.405125	1.21713e-11	0.404547	6.12295e-10	0.404543	3.88575e-10
0.403908	6.94036e-11	0.403919	-3.15881e-10	0.404603	4.22001e-11	0.404519	-7.15256e-12	0.403905	1.08849e-09	0.403939	4.19211e-10
0.403301	-2.00052e-09	0.403309	3.0148e-11	0.403959	-1.77594e-09	0.403872	-1.14203e-11	0.403291	1.7556e-10	0.403291	3.5454e-10
0.402654	-1.65987e-10	0.402663	2.13623e-11	0.403347	8.17168e-10	0.403262	-5.44786e-12	0.402647	4.1815e-10	0.402682	3.63719e-10
0.402043	5.9247e-11	0.402056	6.33121e-11	0.402701	-3.3716e-10	0.402617	7.72357e-11	0.402035	4.89843e-10	0.402038	3.79133e-10
0.401402	3.17454e-10	0.40141	2.84481e-10	0.402092	7.04408e-11	0.402011	1.36049e-09	0.401396	7.89213e-10	0.40143	4.39727e-10
0.400792	2.82764e-11	0.400804	2.30658e-10	0.401451	7.27415e-11	0.401363	-6.18136e-10	0.400789	3.39735e-10	0.400785	5.25534e-10
0.400146	6.96182e-12	0.40016	-1.53911e-10	0.40084	3.73125e-11	0.400756	2.53439e-11	0.400147	4.9181e-10	0.400179	-2.22254e-10
0.399535	1.41966e-10	0.399548	5.88894e-11	0.400234	1.34695e-10	0.400112	4.66585e-11	0.399536	4.42755e-10	0.399531	9.88424e-10
0.398889	2.72584e-10	0.398905	3.824e-10	0.399585	1.2846e-10	0.399504	-1.63436e-10	0.39889	4.76325e-10	0.398922	1.37138e-10
0.398283	7.72595e-11	0.39829	4.20487e-10	0.398981	1.43409e-11	0.398856	-6.71148e-12	0.398282	9.58967e-10	0.398281	3.94917e-10
0.39764	-7.04181e-10	0.397688	-1.43361e-09	0.398335	4.72307e-11	0.398249	-7.77245e-12	0.397642	2.43557e-10	0.397672	3.39985e-10
0.39703	1.06833e-09	0.397045	6.44505e-10	0.397731	5.87273e-10	0.39761	9.33409e-12	0.397032	6.25026e-10	0.397028	3.68643e-10
0.396385	-2.31874e-10	0.396402	-4.77314e-11	0.397085	9.72748e-12	0.397	1.67608e-11	0.396387	4.11785e-10	0.396419	4.13454e-10
0.395779	-5.24175e-10	0.395791	6.4671e-11	0.396476	-3.12632e-09	0.396352	2.2198e-10	0.395777	4.8306e-10	0.395776	3.49557e-10
0.395129	3.3164e-11	0.395184	-1.1611e-11	0.395832	-4.41194e-11	0.39574	-1.3659e-10	0.395134	4.77219e-10	0.395165	3.45635e-10
0.394521	1.14143e-10	0.394536	1.0457e-10	0.395226	5.17726e-11	0.395098	3.75867e-11	0.394522	4.48489e-10	0.394522	3.49259e-10
0.393878	3.02887e-10	0.393928	2.38621e-10	0.394581	8.35896e-11	0.394487	-8.62837e-11	0.393915	5.11181e-10	0.393912	5.3463e-10
0.393275	4.13895e-11	0.393285	6.39081e-11	0.393972	2.45571e-12	0.393843	-4.01735e-12	0.393274	4.85075e-10	0.393268	1.14492e-09
0.392665	-2.62976e-11	0.392681	4.95791e-11	0.393331	7.01308e-11	0.393238	-9.21488e-12	0.392668	4.78733e-10	0.392663	-4.69565e-10
0.392023	1.49024e-10	0.392033	4.94957e-11	0.392724	9.01461e-11	0.392593	-2.49147e-12	0.392021	4.11928e-10	0.392019	3.4076e-10
0.391414	2.99776e-10	0.391424	5.45931e-10	0.392075	1.55222e-10	0.391983	-9.98378e-11	0.391413	-4.34399e-11	0.391406	3.92401e-10
0.390768	1.10857e-09	0.390775	2.0916e-09	0.391464	1.13504e-09	0.391341	5.97835e-11	0.390769	1.38726e-09	0.390766	4.17852e-10
0.390159	-9.32693e-10	0.390167	-1.89146e-09	0.390821	-5.94771e-10	0.390731	-3.79205e-11	0.390158	4.10676e-11	0.390154	5.05781e-10
0.389518	1.07461e-09	0.389527	-5.82933e-11	0.390217	1.03508e-09	0.390085	3.17454e-11	0.389512	4.25744e-10	0.389511	2.99191e-10
0.388911	-2.21205e-10	0.388919	2.6027e-10	0.389574	-4.02987e-10	0.389478	-2.94125e-10	0.388904	4.72724e-10	0.388903	4.53162e-10
0.388266	-1.16706e-10	0.388276	1.02317e-10	0.388962	-2.72512e-11	0.388834	4.62246e-10	0.388259	4.72021e-10	0.388258	3.48032e-10
0.387655	7.76649e-11	0.387664	-4.84705e-11	0.388315	3.64423e-11	0.388225	-2.48659e-10	0.387648	4.75061e-10	0.38765	6.96826e-10
0.38701	1.46174e-10	0.387019	9.13382e-11	0.387707	8.97646e-11	0.387578	-7.13944e-11	0.387006	4.42064e-10	0.387003	2.22981e-10
0.386402	2.85363e-10	0.386411	2.46179e-10	0.387064	1.02317e-10	0.386968	-8.82149e-12	0.386397	5.10085e-10	0.386395	6.17802e-10
0.385756	1.66905e-10	0.385768	9.54866e-11	0.386456	1.70648e-10	0.386326	-8.82149e-12	0.385757	5.01251e-10	0.385751	2.70712e-10
0.385148	-1.06752e-10	0.385161	8.95619e-10	0.385813	-3.65973e-11	0.385716	-1.24574e-11	0.385148	6.81865e-10	0.385145	2.94364e-10
0.384505	1.88136e-10	0.384514	-3.29852e-10	0.385204	1.36781e-10	0.385072	-5.60284e-12	0.384502	3.30973e-10	0.384535	3.72028e-10
0.383899	4.36413e-10	0.38391	7.50744e-10	0.384558	2.85697e-10	0.384464	-2.21372e-11	0.383895	-5.12743e-10	0.38389	4.16195e-10
0.383252	2.69272e-09	0.383267	-2.85637e-10	0.383951	2.81091e-09	0.383855	-7.35521e-12	0.383251	4.23527e-10	0.383282	3.97146e-10
0.382644	-1.61428e-09	0.382657	3.6335e-11	0.383306	-1.36166e-09	0.38321	6.92844e-11	0.382644	4.45819e-10	0.382635	3.36587e-10
0.382003	1.09994e-10	0.382013	7.69377e-11	0.3827	4.32372e-11	0.382604	-2.72751e-11	0.381997	4.48489e-10	0.382026	3.40331e-10
0.381397	2.36428e-10	0.381405	2.47419e-10	0.382055	3.53456e-11	0.381956	-6.89209e-10	0.381387	6.43885e-10	0.381387	3.90291e-10
0.380752	-1.14679e-10	0.38076	-4.20928e-11	0.381446	-5.75781e-12	0.381354	8.8799e-11	0.380744	3.06976e-10	0.380776	3.89385e-10
0.380142	-5.31673e-12	0.380151	-4.79341e-11	0.380802	3.79562e-11	0.380706	-3.80158e-11	0.380135	5.69415e-10	0.380133	8.51667e-10
0.379531	2.31743e-10	0.379505	1.47307e-10	0.380195	5.73039e-11	0.380098	-1.24216e-11	0.379488	4.04894e-10	0.379522	1.69766e-10
0.378889	2.38073e-10	0.378896	2.00772e-10	0.37958	7.89881e-11	0.379449	-2.39789e-10	0.378879	7.33292e-10	0.378876	4.90177e-10
0.378275	-5.46932e-11	0.378251	-2.13385e-12	0.378938	4.07696e-11	0.378843	1.23024e-11	0.378233	1.22511e-10	0.378267	4.51088e-11
0.377632	4.17757e-10	0.377645	1.51649e-09	0.378332	4.37832e-10	0.378196	-3.21031e-11	0.37763	9.10592e-10	0.377625	3.04484e-10
0.377025	-1.23739e-11	0.377002	-6.75392e-10	0.377689	-1.23525e-10	0.377586	2.48194e-11	0.376986	1.94752e-10	0.377018	3.73232e-10
0.376384	5.13911e-10	0.376393	2.78783e-10	0.377079	4.16124e-10	0.376946	7.03335e-11	0.376377	4.246e-10	0.376374	3.87943e-10
0.375772	1.26929e-09	0.375744	-3.06487e-11	0.376433	5.46372e-10	0.376338	-3.80635e-11	0.37573	4.9578e-10	0.375764	3.35884e-10
0.375127	-6.9536e-10	0.375139	-2.83003e-11	0.37582	-2.86436e-10	0.375691	2.00224e-10	0.375122	4.83489e-10	0.37512	3.09527e-10
0.374518	1.27649e-10	0.374529	1.06418e-10	0.375177	6.44684e-11	0.375079	3.61431e-10	0.374481	4.7791e-10	0.374512	3.34346e-10
0.373878	2.11489e-10	0.373889	2.12157e-10	0.37457	-1.01328e-11	0.374441	-7.49171e-10	0.373874	5.41031e-10	0.37387	3.88658e-10
0.373264	-5.90324e-11	0.373277	-9.76324e-12	0.37393	1.85251e-11	0.373835	-3.95775e-11	0.373232	5.18215e-10	0.373266	9.79185e-11
0.372622	5.76973e-12	0.372636	4.02212e-11	0.373316	2.23637e-11	0.373186	-6.50883e-12	0.372622	5.41997e-10	0.372613	1.2169e-09
0.372013	2.45798e-10	0.372023	1.77932e-10	0.372673	5.62549e-11	0.372579	-1.00493e-11	0.37198	5.40578e-10	0.372003	-6.71864e-11
0.371369	1.95265e-10	0.37138	1.80233e-10	0.372064	1.01936e-10	0.371932	-2.65479e-11	0.371368	1.40891e-09	0.371359	3.52979e-10
0.370759	-2.70486e-11	0.370775	-9.00495e-10	0.371418	-2.32732e-10	0.371323	3.28302e-11	0.370761	-2.28083e-10	0.370747	3.29733e-10
0.370118	6.60968e-10	0.370128	1.64968e-09	0.370811	9.21082e-10	0.370678	-3.54886e-11	0.370117	2.99239e-10	0.37011	4.16625e-10
0.369507	-8.93116e-11	0.369518	-7.42781e-10	0.370166	-3.60405e-10	0.370073	2.97785e-11	0.369512	4.27628e-10	0.369499	3.2742e-10
0.368868	3.45242e-10	0.368877	1.78576e-10	0.369567	-1.49083e-10	0.369431	8.74293e-10	0.368865	4.54342e-10	0.368854	4.23658e-10
0.368252	-2.50173e-10	0.368265	1.31047e-10	0.368913	-1.53446e-10	0.368821	-3.96049e-10	0.368256	4.40168e-10	0.368247	5.95868e-10
0.367606	-7.35521e-12	0.367619	-1.19114e-10	0.368305	7.05719e-12	0.368171	3.42119e-10	0.367612	4.02975e-10	0.3676	1.53291e-10
0.366995	2.27785e-10	0.36701	1.3144e-10	0.36766	8.48055e-11	0.367564	-1.46997e-10	0.367002	3.61311e-10	0.366992	5.37777e-10
0.366349	1.69539e-10	0.366364	2.04647e-10	0.367046	-1.17064e-11	0.36692	-2.58088e-11	0.366358	4.2702e-10	0.366347	2.88987e-10
0.365746	5.6386e-12	0.365755	-8.47578e-12	0.366403	1.77813e-10	0.366307	-2.25663e-11	0.365749	8.29923e-10	0.365741	-6.43849e-10
0.3651	-2.94805e-11	0.365116	-3.79205e-11	0.365801	-4.25696e-11	0.365665	5.14984e-12	0.365102	2.60532e-10	0.365097	2.58982e-10
0.36449	3.29316e-10	0.364506	5.59759e-10	0.365155	1.03617e-10	0.365059	5.37634e-12	0.364497	6.59359e-10	0.364484	3.43859e-10
0.363847	1.50263e-10	0.363861	-1.63555e-11	0.364545	1.01161e-10	0.364412	-2.28047e-11	0.363847	3.14891e-10	0.363841	3.75569e-10
0.363235	-1.19981e-09	0.363254	-2.72933e-09	0.363896	-1.50198e-09	0.363803	-1.17421e-11	0.363239	4.08912e-10	0.36323	3.10063e-10
0.362594	1.3279e-09	0.362607	-9.20177e-11	0.363293	1.56032e-09	0.363159	1.63317e-12	0.362597	3.97599e-10	0.362588	3.23248e-10
0.361983	-4.22001e-10	0.361998	7.8702e-11	0.362646	-7.14791e-10	0.362551	8.95858e-11	0.361995	3.68989e-10	0.361979	3.51822e-10
0.361341	-9.29594e-11	0.361357	1.5285e-10	0.362044	6.49691e-11	0.361907	1.19075e-09	0.361348	4.42135e-10	0.361371	3.77119e-10
0.360734	-7.52568e-11	0.360748	-1.01697e-10	0.3614	1.9753e-11	0.361299	-5.48482e-10	0.360738	3.30591e-10	0.360725	4.15957e-10
0.360088	1.46031e-11	0.360102	6.54101e-11	0.360792	-4.36306e-12	0.36066	-2.94447e-12	0.360095	5.31828e-10	0.360113	2.16007e-11
0.359478	2.49767e-10	0.359493	1.30725e-10	0.360142	7.42078e-11	0.360049	-1.74642e-11	0.359486	3.52848e-10	0.359468	7.77841e-10
0.358837	5.99146e-11	0.358852	1.68276e-10	0.359535	3.87549e-11	0.359439	-1.82569e-10	0.358838	4.24957e-10	0.358862	1.74081e-10
0.358227	-1.07813e-10	0.358236	3.50845e-10	0.35889	2.03013e-11	0.358794	1.0767e-10	0.35823	1.30159e-09	0.358221	1.0463e-10
0.357583	1.32442e-11	0.357597	-4.7667e-10	0.35828	3.76701e-12	0.358187	-5.50985e-11	0.357584	2.24352e-11	0.357611	4.50945e-10
0.356978	3.64757e-10	0.356989	9.39381e-10	0.357672	3.90792e-10	0.357545	-2.02894e-11	0.356977	3.7719e-10	0.356967	2.74718e-10
0.356366	3.86953e-11	0.35634	-2.12991e-10	0.357024	4.04954e-11	0.356935	1.63555e-11	0.35633	4.56369e-10	0.356356	3.63994e-10
0.35572	-1.37432e-09	0.355736	-1.50442e-10	0.356418	-2.87203e-09	0.356292	2.16174e-10	0.355724	4.43804e-10	0.355713	3.12746e-10
0.355116	1.16626e-09	0.355093	-8.28505e-12	0.355771	-7.07984e-11	0.355681	-1.1313e-10	0.35508	4.63891e-10	0.355108	3.0849e-10
0.354466	-3.1544e-10	0.354483	1.33634e-10	0.355165	3.72648e-11	0.355039	1.28508e-11	0.35447	3.83008e-10	0.354459	3.51322e-10
0.353862	-5.22137e-11	0.353842	1.38986e-10	0.354521	8.6379e-11	0.354432	-1.1518e-10	0.353827	4.32074e-10	0.353854	4.3236e-10
0.353216	1.17254e-10	0.353236	-5.75304e-11	0.353915	2.41816e-10	0.353787	-9.69172e-12	0.353218	4.58992e-10	0.353208	1.11074e-09
0.352605	-6.10113e-11	0.352625	-7.65324e-12	0.35327	-6.55055e-11	0.353178	1.41144e-11	0.352576	6.26361e-10	0.3526	-2.2049e-10
0.351957	2.90287e-10	0.351981	1.55902e-10	0.352661	4.72784e-11	0.352536	-9.17912e-13	0.351963	3.01158e-10	0.351954	4.47285e-10
0.351353	5.38826e-12	0.351373	2.59578e-10	0.352017	4.79817e-11	0.351927	-2.08259e-11	0.351324	1.56164e-12	0.351346	2.84755e-10
0.350704	-1.10292e-10	0.350722	1.8308e-09	0.351406	1.03724e-09	0.351282	-5.47171e-12	0.350714	4.94766e-10	0.350695	2.88153e-10
0.350099	1.54972e-11	0.35011	-1.0149e-09	0.350766	-5.02098e-10	0.350671	-4.13656e-12	0.35007	3.89433e-10	0.350095	3.43418e-10
0.349456	5.49555e-10	0.349475	6.5434e-10	0.35015	7.5742e-10	0.350024	2.3818e-11	0.349458	4.41575e-10	0.349454	3.3828e-10
0.34884	9.96232e-10	0.348863	-1.46508e-10	0.349508	-2.93839e-10	0.349421	-1.84011e-10	0.348818	4.61984e-10	0.348841	3.76117e-10
0.348197	-2.38615e-09	0.348219	7.83324e-11	0.348903	-1.01483e-10	0.348773	3.84581e-10	0.348207	4.62008e-10	0.348194	5.38778e-10
0.347597	-9.58443e-11	0.347608	-4.05669e-11	0.348254	-3.98159e-12	0.348164	-1.75154e-10	0.347601	4.41122e-10	0.347587	1.76108e-10
0.346946	2.35724e-10	0.346971	1.71506e-10	0.347649	6.73175e-11	0.347519	-1.09053e-10	0.346957	4.12512e-10	0.346943	4.04394e-10
0.346344	1.95026e-11	0.34636	1.14119e-10	0.347005	5.42521e-11	0.346912	-3.03745e-11	0.346349	4.59552e-10	0.346334	4.68361e-10
0.345695	-8.06212e-11	0.345717	-2.45476e-10	0.346399	2.6691e-11	0.346265	-1.75238e-11	0.345698	1.32656e-10	0.345688	1.41336e-09
0.34509	2.05517e-11	0.34511	-1.899e-11	0.345753	-1.47223e-11	0.345656	8.21352e-12	0.34509	9.02021e-10	0.345076	-3.13532e-10
0.344443	2.59519e-10	0.344462	1.68097e-10	0.345141	7.28011e-11	0.345019	1.85966e-12	0.344445	2.28632e-10	0.344438	3.01635e-10
0.343836	6.51002e-11	0.343853	2.96009e-10	0.344498	1.27828e-10	0.344405	-1.00255e-11	0.343836	4.4657e-10	0.343826	3.2537e-10
0.34319	4.65477e-10	0.343206	3.14951e-09	0.343889	1.89763e-09	0.343761	-2.49743e-11	0.34319	4.57275e-10	0.343182	3.214e-10
0.342582	-2.59554e-10	0.342595	-1.53407e-09	0.343244	-8.83555e-10	0.34315	7.66516e-11	0.342583	4.63927e-10	0.342572	3.08728e-10
0.341937	7.08044e-10	0.341955	5.20587e-11	0.342633	2.72655e-10	0.342506	-4.77195e-11	0.34194	3.90673e-10	0.34193	3.57413e-10
0.341326	7.06637e-10	0.341345	9.7096e-11	0.34199	-2.16067e-10	0.341899	-7.43675e-10	0.341329	4.72546e-10	0.34132	3.50571e-10
0.340684	-9.12035e-10	0.340699	-1.24335e-11	0.34138	-2.25544e-11	0.341253	2.33793e-10	0.340688	3.78156e-10	0.340676	2.70259e-10
0.340074	-7.90119e-11	0.340091	3.8743e-12	0.340738	-1.3721e-11	0.340645	-1.20354e-10	0.34008	5.34916e-10	0.340071	6.41084e-10
0.339432	2.41148e-10	0.339445	1.28114e-10	0.340127	9.13382e-11	0.34	-1.66178e-11	0.339433	4.3627e-10	0.339459	1.87874e-10
0.338825	-4.59909e-11	0.338838	1.03033e-10	0.339478	5.21183e-11	0.339392	-1.43421e-10	0.33882	5.23961e-10	0.338814	6.01578e-10
0.338219	-6.60062e-11	0.338196	-3.438e-11	0.338872	1.05381e-11	0.338749	9.98497e-11	0.338182	-2.61486e-10	0.338211	1.07169e-10
0.337575	8.27312e-12	0.337588	6.67715e-10	0.338232	1.62601e-11	0.338145	-3.90053e-11	0.337575	4.54926e-10	0.337565	4.37927e-10
0.336936	2.76971e-10	0.336944	-1.61934e-10	0.337623	9.19104e-12	0.337499	-8.85129e-11	0.336928	3.49855e-10	0.336955	2.41399e-10
0.336324	5.70655e-11	0.336334	5.62799e-10	0.33698	2.67041e-10	0.336891	-2.19584e-11	0.336318	4.13978e-10	0.336312	3.52418e-10
0.335717	8.96943e-10	0.335692	-1.62244e-11	0.336369	2.43151e-09	0.336246	-2.78234e-11	0.335678	4.59051e-10	0.335702	2.78676e-10
0.335069	-4.3211e-10	0.335082	-1.0922e-10	0.335726	-1.22606e-09	0.335636	1.90401e-10	0.335065	4.33469e-10	0.335055	3.13199e-10
0.334465	8.54671e-10	0.334436	1.85919e-10	0.335118	-1.66297e-11	0.335028	4.36676e-10	0.334426	3.76344e-10	0.334448	3.55923e-10
0.333819	-3.0148e-10	0.333828	2.09212e-11	0.334476	-1.18017e-11	0.334387	-9.07052e-10	0.333815	4.42243e-10	0.333804	3.35836e-10
0.333211	-6.59585e-11	0.333181	8.88109e-12	0.333864	8.06689e-11	0.333778	-4.87089e-11	0.33317	6.7662e-10	0.333198	4.01735e-12
0.332564	1.61171e-11	0.332571	6.00815e-12	0.333256	-4.29392e-11	0.333136	-1.0407e-11	0.332558	3.17633e-10	0.332549	9.76598e-10
0.331956	2.43175e-10	0.331925	1.36745e-10	0.33261	1.0848e-10	0.332526	-2.05278e-11	0.331917	5.87869e-10	0.33194	8.64267e-12
0.331312	2.47478e-11	0.33132	4.39167e-11	0.331967	5.72801e-11	0.33188	-3.0458e-11	0.331313	6.24371e-10	0.331299	3.36659e-10
0.330705	-1.54901e-10	0.330679	-7.51472e-10	0.331357	2.00391e-11	0.331275	3.54052e-12	0.330665	2.95448e-10	0.330692	2.76434e-10
0.330057	1.00732e-10	0.330068	1.11365e-09	0.33075	5.79393e-10	0.33063	1.60456e-11	0.330055	3.54862e-10	0.330047	2.98464e-10
0.329448	2.23804e-10	0.329421	-4.16696e-10	0.330102	-2.58994e-10	0.330022	-1.90735e-13	0.329413	3.95012e-10	0.32944	3.11852e-10
0.328804	1.20866e-10	0.328815	-1.5254e-10	0.329505	-1.96493e-10	0.329378	6.27196e-10	0.328799	4.77481e-10	0.32879	3.33285e-10
0.328195	1.74071e-09	0.328172	-1.4447e-10	0.32885	-2.45082e-10	0.328764	-3.03078e-10	0.328155	3.25346e-10	0.328182	4.33564e-10
0.327546	-8.22043e-10	0.327561	-2.8801e-11	0.32824	-4.20809e-12	0.32812	3.66664e-10	0.32755	4.24361e-10	0.327538	2.47443e-10
0.326942	1.96123e-10	0.326916	1.71399e-10	0.327598	2.64525e-11	0.327511	-5.36203e-11	0.326904	3.80099e-10	0.326934	5.2458e-10
0.326297	1.05262e-11	0.326309	6.13928e-11	0.326991	-4.5681e-11	0.326868	-2.20549e-10	0.326298	4.72796e-10	0.326286	2.6474e-10
0.32569	-9.13858e-11	0.325665	-6.41584e-11	0.326348	-5.00083e-11	0.326261	-6.8903e-12	0.325653	1.14704e-09	0.32568	-8.08394e-10
0.325046	8.67367e-11	0.325056	8.63075e-11	0.325742	3.00407e-12	0.325618	-5.32866e-12	0.325042	1.15228e-10	0.325032	4.51422e-10
0.324436	1.93214e-10	0.324408	1.05059e-10	0.325095	3.34263e-11	0.32501	-1.4782e-11	0.324396	4.85146e-10	0.324425	2.55847e-10
0.323792	-7.4327e-11	0.323801	2.2018e-11	0.324489	9.17912e-12	0.324366	-2.09689e-11	0.323786	3.32928e-10	0.32378	3.2227e-10
0.323183	-7.15733e-11	0.323154	-1.44755e-09	0.323841	-1.09653e-09	0.323757	-1.60933e-11	0.32318	4.90999e-10	0.323172	2.86531e-10
0.322538	2.17986e-10	0.322548	1.43042e-09	0.323232	1.37262e-09	0.323112	1.87993e-11	0.322537	4.38583e-10	0.32256	2.93374e-10
0.321931	1.73879e-10	0.321904	-5.43547e-10	0.322589	-6.75249e-10	0.322503	7.40409e-11	0.321926	4.25005e-10	0.321919	3.22151e-10
0.32129	-1.16509e-09	0.321296	3.90887e-11	0.321983	-3.90053e-11	0.321861	1.03679e-09	0.321286	4.93395e-10	0.321312	3.1023e-10
0.320678	1.54315e-09	0.32065	-3.16739e-11	0.321335	3.39627e-11	0.321251	-5.21064e-10	0.320672	3.33595e-10	0.320666	2.95925e-10
0.320031	-7.22229e-10	0.320044	-1.70588e-11	0.320731	8.9407e-13	0.320606	-1.27912e-11	0.320029	5.76603e-10	0.320055	2.6983e-10
0.319427	2.12145e-10	0.319432	1.50549e-10	0.320084	2.00868e-11	0.319996	-9.42945e-12	0.319418	3.59356e-10	0.319412	5.42366e-10
0.318781	1.25766e-11	0.318788	3.09825e-11	0.319478	-2.2459e-11	0.319348	-4.54664e-11	0.318779	4.67479e-10	0.318801	3.34406e-10
0.318172	-1.55044e-10	0.318183	-5.30839e-11	0.318832	2.90871e-12	0.318744	7.06434e-11	0.318169	1.34234e-09	0.318161	-7.70283e-10
0.317527	1.06025e-10	0.317538	3.16501e-11	0.318224	-1.72615e-11	0.318096	-2.67982e-11	0.317523	3.26872e-11	0.31755	3.39794e-10
0.316917	1.57976e-10	0.316927	4.43709e-10	0.317579	2.77233e-10	0.317498	-1.0705e-11	0.316915	3.4864e-10	0.316904	2.83217e-10
0.31627	-1.48118e-10	0.316275	4.55964e-10	0.316968	-1.60933e-11	0.316848	1.72663e-10	0.316268	4.25792e-10	0.316295	3.45182e-10
0.315661	-6.96778e-11	0.31567	-2.63236e-09	0.316321	-2.27519e-09	0.316237	1.15955e-10	0.315664	3.97551e-10	0.315651	4.49753e-10
0.31502	5.19931e-10	0.315029	-1.53995e-10	0.315714	-4.60625e-11	0.315593	-1.01924e-10	0.315017	3.94559e-10	0.31504	2.03967e-10
0.314413	-1.13487e-11	0.314421	2.06649e-10	0.315071	-1.10269e-11	0.31499	4.91023e-11	0.314407	3.19541e-10	0.314401	3.1811e-10
0.313771	-2.72605e-09	0.313778	1.18148e-10	0.314467	1.899e-11	0.314339	-6.58035e-11	0.313761	3.41308e-10	0.313792	2.89237e-10
0.313162	-1.85859e-10	0.313172	-1.94657e-10	0.313818	5.36561e-11	0.313734	-4.23074e-11	0.313154	4.25351e-10	0.313147	8.45826e-10
0.312514	1.01388e-10	0.312526	-2.16007e-11	0.313215	-3.80397e-11	0.313089	-3.93391e-13	0.31251	7.16746e-10	0.31254	1.15395e-11
0.311908	1.99902e-10	0.311917	1.55842e-10	0.312567	5.35846e-11	0.312478	-6.03199e-12	0.311903	1.71566e-10	0.311897	7.47824e-10
0.311264	-1.17612e-10	0.311273	7.26819e-11	0.311953	-1.55687e-11	0.311834	6.71148e-12	0.311257	7.87735e-11	0.311283	1.44851e-10
0.310655	-7.10726e-11	0.310669	8.82149e-10	0.311315	3.45969e-10	0.311228	-8.86917e-12	0.31065	4.34649e-10	0.310642	2.42662e-10
0.310011	1.59121e-10	0.310026	-4.09842e-10	0.310707	-2.89679e-10	0.310586	9.9659e-12	0.310004	2.72512e-10	0.310036	2.86043e-10
0.309402	1.59204e-10	0.309419	7.26056e-10	0.310097	5.6082e-10	0.309979	-1.28031e-11	0.309396	4.64451e-10	0.309391	3.28922e-10
0.308753	1.8847e-11	0.308771	-1.51336e-10	0.309453	4.48024e-10	0.309332	-2.14326e-10	0.308746	4.3689e-10	0.308778	3.04174e-10
0.308146	-3.77214e-10	0.308159	-2.04289e-10	0.308842	-1.21298e-09	0.308724	3.85869e-10	0.308141	1.87051e-10	0.308137	3.42488e-10
0.307502	7.82347e-10	0.307519	2.64645e-11	0.308201	-5.83053e-11	0.308079	-1.52624e-10	0.307496	4.8058e-10	0.307527	2.51746e-10
0.306894	2.00629e-11	0.306912	1.57011e-10	0.30759	9.60827e-12	0.307471	-2.54548e-10	0.306889	3.37088e-10	0.306883	3.46267e-10
0.30625	-1.37548e-09	0.306269	4.3869e-11	0.306948	-1.14679e-11	0.306825	-2.57337e-10	0.306246	4.02772e-10	0.306275	3.35205e-10
0.305641	-1.60027e-10	0.305658	-6.34551e-11	0.30634	-4.73022e-11	0.306218	6.68883e-11	0.305636	-9.08852e-11	0.305635	1.18656e-09
0.30503	1.71292e-10	0.305012	2.30074e-11	0.305693	9.69172e-12	0.305576	-4.08053e-11	0.305023	1.00656e-09	0.30502	-1.82056e-10
0.304387	1.10543e-10	0.304403	1.26529e-10	0.305084	9.78708e-12	0.304961	4.45843e-12	0.304379	8.56996e-11	0.30438	2.52676e-10
0.303777	-7.16209e-11	0.303763	9.63807e-11	0.304437	1.54972e-13	0.304355	-1.78814e-11	0.303775	3.97134e-10	0.303773	3.15535e-10
0.303136	-6.58035e-11	0.303154	1.86172e-09	0.303833	1.31152e-09	0.303713	-9.97782e-12	0.303128	4.37582e-10	0.303131	2.66814e-10
0.30253	1.42395e-10	0.302507	-8.95071e-10	0.303191	-6.47271e-10	0.303107	7.90358e-12	0.302521	4.60935e-10	0.302523	2.48682e-10
0.301881	1.49763e-10	0.301902	5.38588e-10	0.302582	6.74713e-10	0.302462	1.15633e-11	0.301878	3.83472e-10	0.301878	3.30663e-10
0.301275	1.21641e-09	0.301255	-2.24209e-10	0.301937	-3.36421e-10	0.301853	-5.76401e-10	0.301269	3.6509e-10	0.301271	3.19076e-10
0.300627	-6.96576e-10	0.300644	-5.01871e-11	0.301325	1.59383e-10	0.301208	4.97806e-10	0.300623	3.98612e-10	0.300625	2.97403e-10
0.300021	1.09296e-09	0.300001	2.86818e-11	0.300682	-1.10769e-10	0.300595	-2.23124e-10	0.300014	4.78196e-10	0.300019	4.71485e-10
0.299378	-3.23653e-10	0.299392	1.54996e-10	0.300074	9.60827e-12	0.299953	-2.563e-11	0.299372	4.04584e-10	0.299373	2.1745e-10
0.298772	1.5831e-11	0.298752	-1.37925e-11	0.29943	-1.32918e-11	0.299346	-2.62976e-11	0.29876	6.52981e-10	0.298767	4.21989e-10
0.298127	-1.2697e-10	0.298142	-6.23465e-11	0.298821	-5.6839e-11	0.298703	1.40667e-12	0.298119	-6.61135e-10	0.298159	4.32277e-10
0.297522	2.62547e-10	0.297499	1.53422e-11	0.298177	3.34978e-12	0.298091	-4.72069e-12	0.297511	3.04675e-10	0.297515	2.00677e-10
0.296867	9.7239e-11	0.296884	9.39012e-11	0.297573	-4.52995e-13	0.297449	1.7643e-12	0.296865	4.08244e-10	0.296906	2.91121e-10
0.296263	-2.3092e-10	0.296277	1.30975e-10	0.296923	1.52791e-10	0.296841	2.29394e-10	0.296256	3.39079e-10	0.296262	3.19242e-10
0.295621	-3.91006e-11	0.295638	2.5264e-09	0.296316	2.73397e-09	0.296195	-1.21224e-10	0.295613	4.36008e-10	0.295652	5.13077e-10
0.295013	1.72448e-10	0.295025	-1.27585e-09	0.295671	-1.34935e-09	0.295584	1.85299e-10	0.295009	3.93069e-10	0.295009	1.46222e-10
0.294371	2.90179e-10	0.294384	7.61867e-11	0.295065	-5.40972e-11	0.294942	5.04184e-10	0.294364	3.11291e-10	0.294402	3.72207e-10
0.293761	2.34458e-09	0.293774	-7.34329e-12	0.294422	-7.79629e-12	0.294333	-1.02793e-09	0.293754	3.91817e-10	0.293756	2.73299e-10
0.293114	-1.25333e-09	0.293127	-1.64056e-10	0.293813	-3.25441e-11	0.293689	-6.33597e-11	0.29311	8.92711e-10	0.293147	2.08306e-10
0.292506	1.94502e-10	0.292517	1.02997e-10	0.293167	-3.25799e-11	0.29308	1.17421e-11	0.2925	1.32322e-10	0.292505	6.25348e-10
0.291862	9.15527e-11	0.291872	1.03474e-10	0.292557	2.86222e-11	0.292432	-3.1209e-11	0.291856	7.27165e-10	0.291893	1.27804e-10
0.291252	-9.36151e-11	0.291264	-1.89424e-11	0.291911	-6.19888e-13	0.291825	-2.58803e-11	0.29125	1.26278e-10	0.291253	9.75013e-11
0.29061	-6.90818e-11	0.290621	-2.28167e-11	0.291305	-1.05321e-10	0.291178	-2.90751e-11	0.290604	5.30469e-10	0.290643	1.77085e-10
0.290001	2.22421e-10	0.290015	4.71485e-10	0.290663	6.04665e-10	0.29057	5.37634e-12	0.289997	3.16393e-10	0.29	2.71046e-10
0.289357	3.06487e-11	0.289366	-1.26493e-10	0.290058	-3.01862e-10	0.289926	-1.0252e-11	0.28935	3.33273e-10	0.289387	3.03543e-10
0.288749	-1.20902e-10	0.288765	-1.10908e-09	0.289418	-2.55835e-10	0.28932	4.59898e-10	0.288736	4.03917e-10	0.288745	2.93922e-10
0.288101	1.58584e-10	0.288108	-2.39658e-10	0.288803	-2.27261e-10	0.288671	-2.13361e-10	0.288097	1.06549e-10	0.288131	2.33936e-10
0.287492	1.14071e-10	0.287503	9.2268e-12	0.288156	-5.7745e-11	0.288064	2.98226e-10	0.287487	3.26848e-10	0.28749	2.58505e-10
0.286848	2.92635e-10	0.286861	9.62257e-11	0.287549	1.69873e-11	0.287419	-1.29938e-10	0.286843	3.25096e-10	0.286881	3.43263e-10
0.286241	2.27767e-09	0.286252	4.05312e-13	0.286904	-2.12431e-11	0.28681	-1.78051e-10	0.286237	3.98552e-10	0.286238	2.60663e-10
0.285593	-1.24482e-09	0.285605	-6.37054e-11	0.286292	-5.63622e-11	0.286165	1.01984e-10	0.285591	1.57332e-09	0.285626	-3.92497e-10
0.284981	1.76406e-10	0.284995	5.04255e-12	0.28565	-5.36084e-11	0.285557	-2.80261e-11	0.284979	-1.9834e-10	0.284984	1.02088e-09
0.284343	2.65241e-11	0.284352	1.00958e-10	0.285043	-6.25849e-12	0.284944	-1.44196e-10	0.28434	2.39313e-10	0.284369	-7.62582e-11
0.283735	-1.31965e-10	0.283744	1.33395e-11	0.284398	-8.91686e-12	0.28431	-3.19004e-11	0.283726	3.09563e-10	0.28373	1.87957e-10
0.283123	-3.77774e-11	0.283103	-6.971e-10	0.28379	-8.77488e-10	0.283698	-1.39832e-11	0.283121	3.48461e-10	0.28312	2.40839e-10
0.282479	2.25556e-10	0.282494	1.00352e-09	0.283145	1.16262e-09	0.283052	4.54187e-12	0.282476	3.77285e-10	0.282478	2.41423e-10
0.281875	-4.42266e-11	0.281846	-3.88396e-10	0.282539	-5.96714e-10	0.282446	4.61817e-11	0.28187	3.06916e-10	0.281867	2.95472e-10
0.281227	-1.12987e-10	0.28124	-8.62122e-11	0.281893	-1.44243e-10	0.2818	8.75998e-10	0.28122	3.51691e-10	0.281226	2.98452e-10
0.28062	4.96185e-10	0.280594	-2.17021e-10	0.281283	2.7597e-11	0.281192	-4.27437e-10	0.280609	3.88074e-10	0.280614	2.37286e-10
0.279972	-3.53456e-11	0.279986	-1.14083e-11	0.280634	-6.72698e-11	0.280546	5.88894e-12	0.279971	6.54519e-10	0.279969	2.49302e-10
0.27937	-7.87377e-10	0.279345	1.14965e-10	0.280026	2.66075e-11	0.27994	-1.38879e-11	0.279364	1.52147e-10	0.279358	4.53162e-10
0.278721	-3.23522e-10	0.278733	-1.41859e-11	0.279421	1.25647e-11	0.279296	-1.14441e-11	0.27872	5.21195e-10	0.278707	3.38054e-10
0.278116	-4.35591e-11	0.278088	-9.16004e-11	0.278776	-7.69019e-11	0.278683	-1.15752e-11	0.27811	6.10983e-10	0.278105	-7.42221e-10
0.277468	2.2217e-10	0.277476	2.55466e-11	0.278168	-9.9051e-11	0.278042	2.17676e-11	0.277465	2.11394e-10	0.27746	1.9629e-10
0.276859	-6.75917e-11	0.276833	2.45821e-10	0.27752	1.70124e-10	0.277433	1.23858e-11	0.276855	2.87473e-10	0.276852	2.84243e-10
0.276215	-1.84929e-10	0.27622	6.28257e-10	0.27691	-5.91993e-11	0.276789	5.85198e-11	0.276209	3.47984e-10	0.276208	2.85625e-10
0.275608	5.00679e-11	0.27558	-1.48249e-09	0.276269	-1.78643e-09	0.27618	5.81265e-11	0.275604	5.80215e-10	0.2756	3.48628e-10
0.274963	1.48475e-10	0.274976	5.66757e-10	0.27566	4.28379e-10	0.275537	1.13249e-11	0.274959	3.81649e-10	0.274953	1.81532e-10
[truncated: 8,766 more rows]
