# Supplementary material for: In situ assembly of bioresorbable organic bioelectronics in the brain
Source: Nat Commun. 2023 Jul 24;14:4453. doi: 10.1038/s41467-023-40175-3 (PMC10366153; doi:10.1038/s41467-023-40175-3)
Supplement: Supplementary file 11 — Source data [file 41467_2023_40175_MOESM11_ESM.zip › Source/FigS1.xlsx]

## Sheet: Sheet1
FigS1, caudal fin - wet fin ray				FigS1, caudal fin - dry fin ray
Reference		A5		Reference		A5
U [V]	I [A]	U [V]	I [A]	U [V]	I [A]	U [V]	I [A]
-0.50006	-5.61e-07	-0.500059	-1.386e-06	-0.500057	-2.3e-07	-0.500056	-9.498e-06
-0.490073	-4.77e-07	-0.490066	-1.272e-06	-0.490073	-1.85e-07	-0.490075	-9.388e-06
-0.480079	-4.27e-07	-0.48008	-1.238e-06	-0.480087	-1.54e-07	-0.480078	-9.285e-06
-0.470056	-4e-07	-0.470057	-1.225e-06	-0.470059	-1.33e-07	-0.470051	-9.215e-06
-0.460074	-3.8e-07	-0.460076	-1.205e-06	-0.460078	-1.15e-07	-0.460068	-9.128e-06
-0.450076	-3.63e-07	-0.450078	-1.18e-06	-0.450089	-9.9e-08	-0.450073	-9.026e-06
-0.440057	-3.52e-07	-0.440055	-1.157e-06	-0.440065	-8.8e-08	-0.440059	-8.915e-06
-0.430066	-3.38e-07	-0.430064	-1.147e-06	-0.430074	-7.5e-08	-0.430075	-8.9e-06
-0.420081	-3.18e-07	-0.420079	-1.131e-06	-0.420089	-6.6e-08	-0.420083	-8.832e-06
-0.410053	-3.08e-07	-0.410054	-1.123e-06	-0.410062	-5.6e-08	-0.410056	-8.764e-06
-0.400061	-2.94e-07	-0.400066	-1.094e-06	-0.400076	-5e-08	-0.400061	-8.648e-06
-0.390075	-2.96e-07	-0.39007	-1.088e-06	-0.390084	-4.2e-08	-0.390074	-8.548e-06
-0.380058	-2.96e-07	-0.380047	-1.067e-06	-0.380062	-3.4e-08	-0.380052	-8.483e-06
-0.370061	-2.84e-07	-0.370062	-1.074e-06	-0.370075	-2.9e-08	-0.37006	-8.394e-06
-0.36007	-2.79e-07	-0.360071	-1.055e-06	-0.360079	-2.4e-08	-0.360075	-8.281e-06
-0.350044	-2.74e-07	-0.350044	-1.037e-06	-0.350065	-1.8e-08	-0.350048	-8.184e-06
-0.340051	-2.64e-07	-0.340061	-1.044e-06	-0.340067	-1.4e-08	-0.34006	-8.122e-06
-0.33007	-2.59e-07	-0.330074	-1.023e-06	-0.330078	-1e-08	-0.330075	-8.066e-06
-0.32004	-2.52e-07	-0.320049	-9.98e-07	-0.320055	-6e-09	-0.32005	-7.952e-06
-0.310049	-2.46e-07	-0.310054	-9.74e-07	-0.310065	-3e-09	-0.310061	-7.855e-06
-0.300068	-2.43e-07	-0.300065	-9.68e-07	-0.300075	0	-0.300067	-7.773e-06
-0.290047	-2.37e-07	-0.290042	-9.52e-07	-0.290054	3e-09	-0.290045	-7.7e-06
-0.280056	-2.34e-07	-0.280052	-9.37e-07	-0.28006	5e-09	-0.280052	-7.531e-06
-0.270062	-2.37e-07	-0.270062	-9.22e-07	-0.270077	8e-09	-0.270063	-7.41e-06
-0.260037	-2.28e-07	-0.260037	-9.1e-07	-0.260046	1e-08	-0.260031	-7.25e-06
-0.250046	-2.23e-07	-0.250039	-8.85e-07	-0.250057	1.1e-08	-0.250049	-7.108e-06
-0.240056	-2.15e-07	-0.240047	-8.7e-07	-0.240066	1.3e-08	-0.240054	-7.004e-06
-0.23003	-2.17e-07	-0.230026	-8.48e-07	-0.230042	1.5e-08	-0.230029	-6.831e-06
-0.220042	-2.07e-07	-0.220038	-8.27e-07	-0.22005	1.6e-08	-0.220044	-6.694e-06
-0.210055	-2.04e-07	-0.210049	-8.1e-07	-0.210064	1.8e-08	-0.210052	-6.553e-06
-0.200026	-2.04e-07	-0.200022	-7.86e-07	-0.200034	1.9e-08	-0.200027	-6.408e-06
-0.190027	-1.98e-07	-0.190032	-7.63e-07	-0.190037	2e-08	-0.190031	-6.229e-06
-0.180031	-1.93e-07	-0.180037	-7.36e-07	-0.180035	2.2e-08	-0.18003	-6.03e-06
-0.170031	-1.9e-07	-0.170038	-7.12e-07	-0.170036	2.4e-08	-0.170031	-5.822e-06
-0.160028	-1.85e-07	-0.160036	-6.78e-07	-0.160038	2.6e-08	-0.160032	-5.611e-06
-0.150032	-1.74e-07	-0.150037	-6.44e-07	-0.150041	2.8e-08	-0.150034	-5.353e-06
-0.140033	-1.62e-07	-0.140038	-6.07e-07	-0.140039	3.1e-08	-0.140038	-5.123e-06
-0.130033	-1.57e-07	-0.130038	-5.78e-07	-0.130042	3.4e-08	-0.130036	-4.848e-06
-0.120033	-1.46e-07	-0.120039	-5.42e-07	-0.120043	3.7e-08	-0.120038	-4.56e-06
-0.110036	-1.36e-07	-0.11004	-5.01e-07	-0.110043	4e-08	-0.110039	-4.28e-06
-0.100039	-1.25e-07	-0.100039	-4.6e-07	-0.100045	4.2e-08	-0.100036	-3.936e-06
-0.09004	-1.1e-07	-0.0900422	-4.19e-07	-0.0900442	4.5e-08	-0.090037	-3.595e-06
-0.0800447	-9.7e-08	-0.0800413	-3.73e-07	-0.0800436	4.8e-08	-0.0800389	-3.254e-06
-0.0700405	-8.4e-08	-0.0700386	-3.27e-07	-0.0700487	5.1e-08	-0.0700388	-2.87e-06
-0.0600384	-7e-08	-0.0600379	-2.76e-07	-0.0600476	5.4e-08	-0.06004	-2.502e-06
-0.050042	-5.3e-08	-0.0500386	-2.25e-07	-0.0500468	5.6e-08	-0.0500418	-2.099e-06
-0.0400389	-3.5e-08	-0.0400376	-1.73e-07	-0.0400448	5.9e-08	-0.0400444	-1.691e-06
-0.0300386	-1.7e-08	-0.0300352	-1.2e-07	-0.0300434	6.2e-08	-0.0300405	-1.274e-06
-0.0200386	1e-09	-0.0200337	-7.4e-08	-0.0200402	6.6e-08	-0.0200382	-8.37e-07
-0.0100335	1.9e-08	-0.0100307	-1.8e-08	-0.0100376	6.9e-08	-0.0100358	-3.76e-07
2.146e-06	3.9e-08	1.0681e-05	3.9e-08	-3.81e-07	7.3e-08	1.907e-06	8.5e-08
0.00999878	6e-08	0.010001	9.7e-08	0.00999897	7.6e-08	0.00998733	5.53e-07
0.0199995	8.3e-08	0.0199976	1.41e-07	0.019997	7.9e-08	0.0199979	1.05e-06
0.0299948	9.9e-08	0.0300071	2.09e-07	0.0299922	8.2e-08	0.0299996	1.553e-06
0.0400062	1.33e-07	0.0400075	2.71e-07	0.0399924	8.6e-08	0.0400015	2.065e-06
0.0500045	1.57e-07	0.0500105	3.34e-07	0.0499917	8.9e-08	0.0500061	2.578e-06
0.0600009	1.84e-07	0.0600092	3.95e-07	0.0599921	9.3e-08	0.0600024	3.109e-06
0.0699999	2.04e-07	0.0700117	4.52e-07	0.0699975	9.7e-08	0.0700034	3.635e-06
0.0799966	2.33e-07	0.0800073	5.13e-07	0.0799928	9.2e-08	0.0799997	4.182e-06
0.0899996	2.63e-07	0.0900078	5.75e-07	0.0899978	1.02e-07	0.0900013	4.72e-06
0.100003	2.89e-07	0.100006	6.36e-07	0.100001	1.05e-07	0.099998	5.283e-06
0.11	3.17e-07	0.110003	6.92e-07	0.11	1.08e-07	0.109992	5.799e-06
0.120002	3.44e-07	0.120005	7.54e-07	0.119998	1.12e-07	0.119996	6.351e-06
0.129996	3.79e-07	0.130003	8.18e-07	0.129991	1.16e-07	0.12999	6.868e-06
0.139996	4.07e-07	0.140004	8.77e-07	0.139994	1.2e-07	0.139989	7.437e-06
0.15	4.32e-07	0.150008	9.33e-07	0.149993	1.24e-07	0.149993	8.005e-06
0.159993	4.59e-07	0.160001	9.89e-07	0.159992	1.29e-07	0.159987	8.528e-06
0.169988	4.86e-07	0.170003	1.04e-06	0.169994	1.32e-07	0.169987	9.061e-06
0.179991	5.11e-07	0.18	1.1e-06	0.179995	1.35e-07	0.179987	9.631e-06
0.189988	5.34e-07	0.189998	1.148e-06	0.189992	1.38e-07	0.18998	1.0112e-05
0.199985	5.62e-07	0.199996	1.196e-06	0.199989	1.4e-07	0.199988	1.0643e-05
0.209978	5.79e-07	0.209994	1.255e-06	0.209987	1.4e-07	0.209985	1.1153e-05
0.220006	6.18e-07	0.220016	1.293e-06	0.220013	1.42e-07	0.220008	1.16e-05
0.22999	6.49e-07	0.230008	1.329e-06	0.229998	1.45e-07	0.229998	1.2109e-05
0.239974	6.75e-07	0.239991	1.361e-06	0.23999	1.49e-07	0.239989	1.2591e-05
0.249998	6.99e-07	0.250014	1.398e-06	0.250005	1.51e-07	0.250011	1.3012e-05
0.259987	7.28e-07	0.260011	1.44e-06	0.26	1.54e-07	0.260003	1.3434e-05
0.26998	7.54e-07	0.269996	1.476e-06	0.269988	1.59e-07	0.269994	1.383e-05
0.280007	7.7e-07	0.280019	1.518e-06	0.280013	1.67e-07	0.280014	1.4214e-05
0.289994	7.97e-07	0.290008	1.524e-06	0.289998	1.75e-07	0.290004	1.4527e-05
0.300014	8.02e-07	0.300033	1.556e-06	0.300016	1.82e-07	0.30003	1.4861e-05
0.310005	8.14e-07	0.310026	1.577e-06	0.310014	1.88e-07	0.31002	1.5131e-05
0.31999	8.3e-07	0.320009	1.598e-06	0.31999	1.93e-07	0.320007	1.542e-05
0.330015	8.51e-07	0.330029	1.621e-06	0.330018	1.98e-07	0.33003	1.5623e-05
0.340003	8.67e-07	0.340014	1.662e-06	0.340009	1.99e-07	0.340017	1.5808e-05
0.349994	8.79e-07	0.350004	1.688e-06	0.349995	1.99e-07	0.350004	1.5959e-05
0.360016	8.93e-07	0.360023	1.709e-06	0.360017	2e-07	0.360026	1.6083e-05
0.37001	9.12e-07	0.370013	1.731e-06	0.370012	2.03e-07	0.370019	1.6166e-05
0.380027	9.28e-07	0.380034	1.749e-06	0.380032	2.06e-07	0.380037	1.6253e-05
0.390017	9.37e-07	0.39002	1.767e-06	0.390017	2.08e-07	0.390021	1.6287e-05
0.400003	9.51e-07	0.400011	1.781e-06	0.400004	2.08e-07	0.400013	1.6382e-05
0.410029	9.55e-07	0.410032	1.781e-06	0.410031	2.07e-07	0.410038	1.6409e-05
0.420019	9.63e-07	0.420023	1.802e-06	0.420024	2.07e-07	0.420026	1.6416e-05
0.43001	9.77e-07	0.430015	1.817e-06	0.430003	2.07e-07	0.430014	1.6394e-05
0.440032	9.8e-07	0.440039	1.849e-06	0.440032	2.09e-07	0.440038	1.6395e-05
0.450017	9.9e-07	0.450024	1.878e-06	0.450012	1.97e-07	0.450018	1.6386e-05
0.460006	9.98e-07	0.460013	1.907e-06	0.459999	1.98e-07	0.46001	1.6426e-05
0.470033	1.019e-06	0.470029	1.935e-06	0.470018	2.06e-07	0.470032	1.6365e-05
0.48002	1.024e-06	0.48002	1.959e-06	0.480012	2.15e-07	0.480021	1.6418e-05
0.490036	1.037e-06	0.490044	1.974e-06	0.490034	2.25e-07	0.490024	1.638e-05
0.500025	1.042e-06	0.500031	1.995e-06	0.500024	2.34e-07	0.500009	1.6376e-05
-0.500068	-8.09e-07	-0.500055	-1.556e-06	-0.500061	-9.42e-07	-0.500092	-8.263e-06
-0.490082	-6.7e-07	-0.490069	-1.393e-06	-0.490076	-4.72e-07	-0.490108	-7.775e-06
-0.480088	-6e-07	-0.480081	-1.327e-06	-0.480082	-3.39e-07	-0.480119	-7.694e-06
-0.470068	-5.5e-07	-0.470057	-1.277e-06	-0.470058	-2.75e-07	-0.470089	-7.674e-06
-0.460078	-5.19e-07	-0.460064	-1.259e-06	-0.460076	-2.33e-07	-0.460107	-7.667e-06
-0.450087	-5e-07	-0.450077	-1.221e-06	-0.45008	-2e-07	-0.450116	-7.705e-06
-0.440056	-4.82e-07	-0.44005	-1.181e-06	-0.440062	-1.72e-07	-0.440093	-7.716e-06
-0.430069	-4.71e-07	-0.430063	-1.149e-06	-0.430071	-1.46e-07	-0.430097	-7.666e-06
-0.42008	-4.57e-07	-0.420076	-1.137e-06	-0.420084	-1.25e-07	-0.420106	-7.64e-06
-0.410054	-4.37e-07	-0.410049	-1.111e-06	-0.410056	-1.08e-07	-0.410084	-7.753e-06
-0.400066	-4.28e-07	-0.400059	-1.099e-06	-0.400064	-9.3e-08	-0.400094	-7.675e-06
-0.390079	-4.11e-07	-0.390066	-1.104e-06	-0.390075	-7.9e-08	-0.390105	-7.675e-06
-0.38006	-4.03e-07	-0.380047	-1.09e-06	-0.380055	-6.7e-08	-0.380064	-7.652e-06
-0.370067	-3.98e-07	-0.370058	-1.074e-06	-0.370062	-5.8e-08	-0.370076	-7.662e-06
-0.360079	-3.87e-07	-0.360071	-1.057e-06	-0.360072	-4.9e-08	-0.360085	-7.587e-06
-0.350056	-3.83e-07	-0.350042	-1.042e-06	-0.35005	-4.2e-08	-0.350056	-7.562e-06
-0.340063	-3.78e-07	-0.340054	-1.019e-06	-0.340056	-3.6e-08	-0.340069	-7.503e-06
-0.33008	-3.71e-07	-0.330072	-1.011e-06	-0.330069	-3e-08	-0.330081	-7.457e-06
-0.32005	-3.62e-07	-0.320048	-9.97e-07	-0.320041	-2.6e-08	-0.320056	-7.443e-06
-0.310062	-3.55e-07	-0.310051	-9.8e-07	-0.310053	-2.1e-08	-0.310064	-7.368e-06
-0.300072	-3.59e-07	-0.300065	-9.74e-07	-0.300064	-1.7e-08	-0.300079	-7.303e-06
-0.290051	-3.5e-07	-0.290039	-9.69e-07	-0.290039	-1.3e-08	-0.290061	-7.215e-06
-0.28006	-3.48e-07	-0.280049	-9.52e-07	-0.280048	-1e-08	-0.280059	-7.058e-06
-0.270066	-3.41e-07	-0.27006	-9.32e-07	-0.270052	-7e-09	-0.270072	-6.985e-06
-0.260038	-3.31e-07	-0.260036	-9.2e-07	-0.260029	-4e-09	-0.260044	-6.901e-06
-0.250053	-3.21e-07	-0.250049	-9.04e-07	-0.250045	-1e-09	-0.250055	-6.825e-06
-0.240063	-3.14e-07	-0.240057	-8.87e-07	-0.240051	1e-09	-0.240066	-6.735e-06
-0.230041	-3.04e-07	-0.230033	-8.68e-07	-0.230029	4e-09	-0.230038	-6.56e-06
-0.220051	-3.05e-07	-0.220044	-8.52e-07	-0.220041	7e-09	-0.220053	-6.461e-06
-0.210056	-2.99e-07	-0.210053	-8.25e-07	-0.210054	9e-09	-0.210061	-6.341e-06
-0.20003	-2.89e-07	-0.200031	-8.06e-07	-0.200023	1.1e-08	-0.200031	-6.178e-06
-0.190035	-2.87e-07	-0.19003	-7.8e-07	-0.190026	1.2e-08	-0.190031	-5.993e-06
-0.180039	-2.82e-07	-0.180034	-7.5e-07	-0.180026	1.3e-08	-0.180034	-5.847e-06
-0.170038	-2.74e-07	-0.170036	-7.23e-07	-0.170029	1.5e-08	-0.170035	-5.649e-06
-0.160039	-2.6e-07	-0.160035	-7.03e-07	-0.160028	1.6e-08	-0.160037	-5.501e-06
-0.150042	-2.47e-07	-0.150035	-6.65e-07	-0.150026	1.7e-08	-0.150036	-5.267e-06
-0.140038	-2.35e-07	-0.140035	-6.34e-07	-0.14003	1.8e-08	-0.140036	-5.037e-06
-0.130041	-2.21e-07	-0.130036	-5.99e-07	-0.13003	1.9e-08	-0.130037	-4.82e-06
-0.120043	-2.09e-07	-0.120035	-5.6e-07	-0.120032	2.1e-08	-0.120041	-4.555e-06
-0.110047	-1.92e-07	-0.110036	-5.2e-07	-0.110032	2.2e-08	-0.110042	-4.261e-06
-0.100045	-1.79e-07	-0.100039	-4.82e-07	-0.100032	2.3e-08	-0.100044	-3.939e-06
-0.0900447	-1.66e-07	-0.0900367	-4.39e-07	-0.0900324	2.4e-08	-0.0900434	-3.654e-06
-0.080048	-1.48e-07	-0.0800347	-3.91e-07	-0.0800333	2.5e-08	-0.0800452	-3.32e-06
-0.0700471	-1.3e-07	-0.0700368	-3.43e-07	-0.0700306	2.6e-08	-0.070045	-2.963e-06
-0.0600483	-1.11e-07	-0.0600383	-2.97e-07	-0.0600331	2.7e-08	-0.0600445	-2.594e-06
-0.0500476	-9.2e-08	-0.0500388	-2.49e-07	-0.0500385	2.8e-08	-0.0500455	-2.169e-06
-0.0400421	-7e-08	-0.0400388	-1.96e-07	-0.0400392	2.9e-08	-0.0400465	-1.758e-06
-0.030039	-4.8e-08	-0.0300371	-1.42e-07	-0.0300395	3e-08	-0.0300458	-1.324e-06
-0.0200391	-2.3e-08	-0.0200358	-8.8e-08	-0.0200354	3.1e-08	-0.0200427	-8.8e-07
-0.010039	2e-09	-0.0100353	-3.2e-08	-0.0100302	3.3e-08	-0.010044	-4.14e-07
-4.387e-06	2.8e-08	-4.387e-06	2.6e-08	-1.91e-07	3.4e-08	-8.58e-07	5.9e-08
0.00999231	5.5e-08	0.00999231	8.4e-08	0.0100008	3.5e-08	0.00998969	5.35e-07
0.0199948	8.2e-08	0.0199964	1.35e-07	0.020006	3.7e-08	0.0199987	1.05e-06
0.0299886	9.9e-08	0.0300022	2.03e-07	0.0300045	3.8e-08	0.0299965	1.568e-06
0.0399982	1.37e-07	0.040006	2.62e-07	0.0400078	4e-08	0.0399994	2.091e-06
0.0499983	1.66e-07	0.0500065	3.22e-07	0.0500066	4.6e-08	0.0500017	2.619e-06
0.0599966	1.96e-07	0.0600049	3.81e-07	0.0600025	4.9e-08	0.0599994	3.137e-06
0.0699995	2.26e-07	0.0700053	4.41e-07	0.0700041	5.2e-08	0.0700035	3.695e-06
0.0799966	2.55e-07	0.0800005	4.99e-07	0.0800014	5.4e-08	0.0800022	4.23e-06
0.0899967	2.84e-07	0.0899987	5.59e-07	0.0899998	5.6e-08	0.0900034	4.77e-06
0.0999982	3.14e-07	0.100003	6.16e-07	0.100001	5.8e-08	0.1	5.346e-06
0.109999	3.44e-07	0.11	6.73e-07	0.109998	6.2e-08	0.109998	5.904e-06
0.120002	3.81e-07	0.119996	7.33e-07	0.119998	6.7e-08	0.119999	6.466e-06
0.129998	4.08e-07	0.129992	7.89e-07	0.129998	7e-08	0.129995	7.001e-06
0.140004	4.4e-07	0.139995	8.39e-07	0.139996	7.5e-08	0.139994	7.54e-06
0.150001	4.71e-07	0.149999	8.88e-07	0.149999	7.9e-08	0.149997	8.075e-06
0.159997	5.01e-07	0.159996	9.47e-07	0.159999	8.1e-08	0.159993	8.609e-06
0.169996	5.3e-07	0.169998	9.99e-07	0.169994	8.3e-08	0.169991	9.142e-06
0.179997	5.59e-07	0.179997	1.04e-06	0.179996	9.3e-08	0.179993	9.667e-06
0.189988	5.86e-07	0.189991	1.093e-06	0.189996	1.03e-07	0.189987	1.0175e-05
0.199986	6.1e-07	0.199988	1.14e-06	0.199995	8.5e-08	0.199995	1.0669e-05
0.209984	6.41e-07	0.209989	1.18e-06	0.209982	9.1e-08	0.209995	1.1178e-05
0.220009	6.71e-07	0.220013	1.221e-06	0.220009	8.8e-08	0.220017	1.1649e-05
0.229992	7.06e-07	0.23	1.264e-06	0.229995	9.2e-08	0.230003	1.2057e-05
0.239982	7.25e-07	0.239989	1.287e-06	0.239985	9e-08	0.239992	1.2485e-05
0.250005	7.47e-07	0.25001	1.329e-06	0.250003	9.4e-08	0.250014	1.2898e-05
0.259998	7.67e-07	0.260001	1.373e-06	0.260002	1.05e-07	0.260006	1.3295e-05
0.269984	7.88e-07	0.269989	1.404e-06	0.269989	1.12e-07	0.269991	1.3644e-05
0.280012	8.07e-07	0.280015	1.423e-06	0.280015	1.23e-07	0.280015	1.3963e-05
0.290007	8.18e-07	0.290005	1.445e-06	0.290003	1.26e-07	0.290005	1.4263e-05
0.300019	8.36e-07	0.300022	1.475e-06	0.300021	1.33e-07	0.300026	1.4524e-05
0.310014	8.55e-07	0.310013	1.497e-06	0.310011	1.39e-07	0.310016	1.4764e-05
0.320001	8.62e-07	0.320002	1.507e-06	0.319998	1.49e-07	0.320006	1.496e-05
0.330021	8.86e-07	0.330022	1.531e-06	0.33002	1.58e-07	0.330025	1.5159e-05
0.34001	8.96e-07	0.340012	1.549e-06	0.340001	1.49e-07	0.340012	1.5341e-05
0.349997	9.13e-07	0.350004	1.571e-06	0.349996	1.52e-07	0.350006	1.5436e-05
0.360026	9.34e-07	0.360024	1.593e-06	0.360011	1.57e-07	0.360025	1.5559e-05
0.370015	9.47e-07	0.370017	1.598e-06	0.370003	1.68e-07	0.370018	1.5619e-05
0.380039	9.53e-07	0.380038	1.607e-06	0.38003	1.81e-07	0.380035	1.5687e-05
0.390023	9.7e-07	0.390026	1.623e-06	0.390012	1.92e-07	0.390017	1.5749e-05
0.400012	9.84e-07	0.400017	1.639e-06	0.400003	1.97e-07	0.40001	1.5768e-05
0.410033	9.96e-07	0.410042	1.646e-06	0.410024	1.96e-07	0.410035	1.5803e-05
0.420024	9.94e-07	0.420026	1.664e-06	0.420016	2.05e-07	0.42003	1.5823e-05
0.430015	1.008e-06	0.430018	1.681e-06	0.429998	2.16e-07	0.430015	1.5827e-05
0.440037	1.015e-06	0.440039	1.712e-06	0.440025	2.22e-07	0.440039	1.5868e-05
0.450023	1.023e-06	0.450025	1.74e-06	0.45001	2.36e-07	0.450032	1.5846e-05
0.460013	1.038e-06	0.460011	1.752e-06	0.459998	2.48e-07	0.460018	1.5867e-05
0.470039	1.059e-06	0.470035	1.792e-06	0.470017	2.4e-07	0.470039	1.5888e-05
0.480026	1.061e-06	0.480027	1.797e-06	0.480008	2.58e-07	0.480025	1.594e-05
0.490049	1.086e-06	0.490049	1.832e-06	0.490031	2.87e-07	0.490047	1.5928e-05
0.500036	1.113e-06	0.50003	1.865e-06	0.500022	2.94e-07	0.500033	1.5942e-05
