# Supplementary material for: In situ assembly of bioresorbable organic bioelectronics in the brain
Source: Nat Commun. 2023 Jul 24;14:4453. doi: 10.1038/s41467-023-40175-3 (PMC10366153; doi:10.1038/s41467-023-40175-3)
Supplement: Supplementary file 11 — Source data [file 41467_2023_40175_MOESM11_ESM.zip › Source/FigS11.xlsx]

## Sheet: Sheet1
FigS11, electropolymerization at varying electrode distances
55mm		30mm		15mm		7.5mm
U [V]	I [µA]	U [V]	I [µA]	U [V]	I [µA]	U [V]	I [µA]
5.03713	42.5137	5.00381	40.6269	5.00379	56.9456	5.00376	36.8206
10.0371	42.2375	10.0038	38.0327	10.0038	53.53	10.0038	35.6633
15.0371	41.6521	15.0038	36.2406	15.0037	52.6636	15.0038	35.0005
20.0371	41.9605	20.0038	35.1611	20.0038	51.9157	20.0038	37.1503
25.0371	41.923	25.0038	33.9228	25.0037	51.1185	25.0037	37.3836
30.0371	41.5073	30.0038	32.6687	30.0037	50.907	30.0038	37.4157
35.0371	41.0357	35.0038	32.5338	35.0038	43.7712	35.0037	37.0452
40.0371	40.5716	40.0038	31.708	40.0037	44.8288	40.0038	36.8323
45.0371	40.3851	45.0038	31.1292	45.0037	43.5322	45.0038	36.6288
50.0371	41.0978	50.0038	30.7114	50.0037	42.4128	50.0038	35.9961
55.0371	41.5246	55.0038	30.0068	55.0037	47.6822	55.0038	36.4091
60.0371	40.1912	60.0038	29.5087	60.0038	49.5282	60.0038	35.2856
65.0371	39.4302	65.0038	30.3161	65.0037	49.7869	65.0037	34.1263
70.0371	39.2207	70.0038	29.9471	70.0038	50.1153	70.0038	34.6529
75.0371	40.1703	75.0038	29.905	75.0037	49.6294	75.0037	35.3177
80.0371	39.6856	80.0038	29.8851	80.0038	49.6396	80.0038	35.2431
85.0371	40.3197	85.0038	29.4	85.0037	49.3995	85.0038	34.1599
90.0371	40.6489	90.0038	28.899	90.0038	47.7919	90.0038	32.4354
95.0371	40.2843	95.0038	28.459	95.0038	47.6641	95.0038	33.3332
100.037	39.6585	100.004	28.0966	100.004	46.4353	100.004	32.2906
105.037	39.7286	105.004	27.8054	105.004	44.8638	105.004	31.8407
110.037	39.3716	110.004	27.4434	110.004	45.8563	110.004	31.8067
115.037	39.181	115.004	27.0423	115.004	46.5197	115.004	30.8153
120.037	38.8395	120.004	26.9678	120.004	45.488	120.004	30.514
125.037	38.8781	125.004	26.7826	125.004	43.8449	125.004	29.7806
130.037	39.1176	130.004	26.5506	130.004	42.7639	130.004	30.1875
135.037	38.3975	135.004	26.5064	135.004	43.3953	135.004	29.8017
140.037	37.8383	140.004	26.287	140.004	43.7653	140.004	29.5787
145.037	38.1219	145.004	26.2168	145.004	42.3051	145.004	28.7961
150.037	38.2648	150.004	26.0799	150.004	41.4393	150.004	29.6452
155.037	38.0606	155.004	25.9875	155.004	38.1643	155.004	30.3547
160.037	37.4219	160.004	25.7641	160.004	35.6099	160.004	30.6025
165.037	37.6788	165.004	25.4008	165.004	40.2835	165.004	30.5558
170.037	37.4282	170.004	25.3232	170.004	41.3335	170.004	30.2228
175.037	37.3657	175.004	25.3553	175.004	40.5403	175.004	30.2764
180.037	37.3301	180.004	25.162	180.004	41.2322	180.004	30.7013
185.037	37.4825	185.004	25.0467	185.004	40.6592	185.004	30.079
190.037	37.0466	190.004	24.2863	190.004	39.0174	190.004	29.4248
195.037	36.4272	195.004	23.9349	195.004	39.4564	195.004	28.2944
200.037	36.5703	200.004	23.7293	200.004	39.925	200.004	28.6635
205.037	36.4538	205.004	23.5213	205.004	38.6989	205.004	28.4048
210.037	37.1995	210.004	24.0672	210.004	38.8406	210.004	27.6056
215.037	37.1544	215.004	23.5285	215.004	38.7442	215.004	28.1478
220.037	36.7005	220.004	23.3958	220.004	37.6737	220.004	27.6885
225.037	36.9355	225.004	23.3789	225.004	37.4546	225.004	27.8366
230.037	37.4652	230.004	23.2058	230.004	37.0916	230.004	27.7193
235.037	36.8744	235.004	23.1647	235.004	37.1975	235.004	28.0866
240.037	36.4658	240.004	33.6725	240.004	37.0457	240.004	26.8448
245.037	36.2265	245.004	35.4098	245.004	35.6694	245.004	26.7057
250.037	36.0931	250.004	35.8413	250.004	35.5417	250.004	27.556
255.037	36.6713	255.004	34.8367	255.004	35.6475	255.004	27.6632
260.037	36.4603	260.004	35.5171	260.004	35.5345	260.004	27.1502
265.037	36.4544	265.004	35.1751	265.004	35.4035	265.004	27.923
270.037	36.7402	270.004	34.6874	270.004	34.7831	270.004	27.2522
275.037	36.6957	275.004	34.4751	275.004	34.548	275.004	26.9346
280.037	36.306	280.004	34.439	280.004	34.318	280.004	25.9266
285.037	36.3684	285.004	34.71	285.004	33.5647	285.004	26.4796
290.037	36.7862	290.004	34.5335	290.004	33.9662	290.004	27.1616
295.037	36.5858	295.004	33.761	295.004	33.1491	295.004	27.2841
300.037	35.9463	300.004	33.5128	300.004	33.0152	300.004	27.4901
305.037	36.3446	305.004	33.4275	305.004	33.5121	305.004	27.5545
310.037	35.8415	310.004	32.628	310.004	33.4861	310.004	27.4165
315.037	35.6397	315.004	32.6331	315.004	33.822	315.004	26.9773
320.037	35.9306	320.004	32.8112	320.004	33.3871	320.004	25.5513
325.037	35.0091	325.004	33.0104	325.004	33.1611	325.004	26.2704
330.037	35.3914	330.004	32.2714	330.004	32.5073	330.004	25.7408
335.037	35.3432	335.004	31.8192	335.004	32.7731	335.004	25.7345
340.037	34.9913	340.004	31.9647	340.004	32.4489	340.004	25.7
345.037	34.9727	345.004	31.9723	345.004	32.4123	345.004	25.6898
350.037	35.2385	350.004	31.6548	350.004	31.458	350.004	24.734
355.037	35.375	355.004	31.3231	355.004	31.5327	355.004	24.74
360.037	34.2037	360.004	31.0555	360.004	31.9122	360.004	25.3449
365.037	34.8956	365.004	30.6739	365.004	32.0077	365.004	25.0901
370.037	34.4755	370.004	30.3161	370.004	31.873	370.004	24.8778
375.037	34.177	375.004	29.9647	375.004	31.4197	375.004	24.6945
380.037	34.4211	380.004	30.2535	380.004	30.3989	380.004	24.133
385.037	34.5504	385.004	30.0415	385.004	30.8356	385.004	24.7536
390.037	34.1053	390.004	29.9759	390.004	30.3578	390.004	25.098
395.037	33.6057	395.004	29.3903	395.004	30.1551	395.004	24.795
400.037	34.2271	400.004	29.2261	400.004	30.2681	400.004	24.6997
405.037	34.3358	405.004	29.1613	405.004	30.204	405.004	24.8418
410.037	34.2729	410.004	29.0507	410.004	29.8901	410.004	24.7438
415.037	33.5308	415.004	28.8554	415.004	30.1959	415.004	24.5532
420.037	32.925	420.004	28.3561	420.004	30.2459	420.004	24.3406
425.037	33.2323	425.004	28.1068	425.004	30.2523	425.004	24.411
430.037	33.569	430.004	27.7822	430.004	30.048	430.004	23.629
435.037	33.8144	435.004	27.3696	435.004	29.9865	435.004	24.1155
440.037	33.9175	440.004	27.4195	440.004	28.9746	440.004	24.1224
445.037	33.841	445.004	27.1786	445.004	28.9057	445.004	23.6328
450.037	33.8255	450.004	27.1444	450.004	28.7634	450.004	23.0515
455.037	33.9177	455.004	27.0421	455.004	29.1801	455.004	23.2846
460.037	33.8143	460.004	26.8858	460.004	29.0874	460.004	23.0659
465.037	33.5353	465.004	27.016	465.004	28.83	465.004	22.9908
470.037	33.4321	470.004	26.9579	470.004	28.2701	470.004	22.9939
475.037	33.2519	475.004	25.87	475.004	27.9665	475.004	23.2595
480.037	32.6804	480.004	26.4736	480.004	28.2059	480.004	23.4274
485.037	33.1062	485.004	26.5989	485.004	27.8527	485.004	23.2879
490.037	32.5966	490.004	26.3902	490.004	27.858	490.004	23.0343
495.037	32.7975	495.004	26.3227	495.004	27.3186	495.004	23.0676
500.037	32.6654	500.004	26.0607	500.004	27.4415	500.004	22.9051
505.037	32.7386	505.004	25.3611	505.004	27.1607	505.004	22.7571
510.037	32.5913	510.004	24.4185	510.004	27.6235	510.004	22.2291
515.037	32.1845	515.004	24.2582	515.004	27.4208	515.004	21.907
520.037	32.1966	520.004	24.4759	520.004	27.4184	520.004	21.3854
525.037	31.7517	525.004	24.2561	525.004	27.2797	525.004	20.8858
530.037	31.7286	530.004	22.8364	530.004	27.0676	530.004	20.8459
535.037	31.6411	535.004	22.9512	535.004	27.113	535.004	21.0767
540.037	31.4256	540.004	23.9938	540.004	27.2871	540.004	21.2349
545.037	31.008	545.004	23.7202	545.004	27.3767	545.004	21.5553
550.037	31.1453	550.004	23.6646	550.004	27.1082	550.004	21.333
555.037	30.9769	555.004	21.6291	555.004	27.0016	555.004	20.9672
560.037	30.9972	560.004	21.1886	560.004	27.0521	560.004	21.0977
565.037	30.8365	565.004	22.1724	565.004	26.6563	565.004	21.1223
570.037	30.7436	570.004	22.9784	570.004	26.5994	570.004	21.4517
575.037	30.6745	575.004	23.4354	575.004	26.8519	575.004	21.3089
580.037	30.6013	580.004	23.819	580.004	26.5657	580.004	20.9331
585.037	30.4764	585.004	23.8535	585.004	26.6779	585.004	20.3777
590.037	30.1458	590.004	23.6337	590.004	26.6883	590.004	20.6895
595.037	29.9872	595.004	23.4144	595.004	26.4642	595.004	20.9234
600.037	30.0108	600.004	23.4347	600.004	26.5424	600.004	20.8697
605.037	29.9854	605.004	23.5687	605.004	26.1926	605.004	20.6324
610.037	29.8288	610.004	23.7475	610.004	25.9407	610.004	20.6242
615.037	29.7224	615.004	23.5357	615.004	25.8203	615.004	20.8094
620.037	29.628	620.004	23.6366	620.004	25.743	620.004	20.496
625.037	29.5381	625.004	23.3091	625.004	25.453	625.004	20.2915
630.037	29.5083	630.004	23.0727	630.004	25.1362	630.004	20.5632
635.037	29.4192	635.004	23.2418	635.004	25.4321	635.004	20.4965
640.037	29.3373	640.004	23.3837	640.004	25.1526	640.004	20.7826
645.037	29.083	645.004	22.7519	645.004	25.0287	645.004	20.962
