# Supplementary material for: In situ assembly of bioresorbable organic bioelectronics in the brain
Source: Nat Commun. 2023 Jul 24;14:4453. doi: 10.1038/s41467-023-40175-3 (PMC10366153; doi:10.1038/s41467-023-40175-3)
Supplement: Supplementary file 11 — Source data [file 41467_2023_40175_MOESM11_ESM.zip › Source/FigS5.xlsx]

## Sheet: Sheet1
FigS5, electropolymerization
Fig5. o-s		Fig5. b-j
t [s]	I [µA]	t [s]	I [µA]
2.0038	3.52367	2.00381	3.15743
4.00378	3.65428	4.00382	3.2553
6.00375	3.74233	6.00375	3.32898
8.00378	3.87071	8.00379	3.3941
10.0038	4.00119	10.0038	3.45273
12.0038	4.12762	12.0038	3.51523
14.0037	4.19332	14.0038	3.57551
16.0037	4.26482	16.0038	3.63173
18.0038	4.33287	18.0038	3.69296
20.0038	4.39996	20.0038	3.75641
22.0038	4.47435	22.0038	3.81976
24.0038	4.54265	24.0038	3.88623
26.0038	4.62849	26.0038	3.952
28.0038	4.75549	28.0038	4.00481
30.0037	4.87116	30.0037	4.05173
32.0038	4.99209	32.0038	4.0967
34.0038	5.10677	34.0038	4.13814
36.0038	5.19027	36.0038	4.17369
38.0038	5.26851	38.0038	4.21574
40.0038	5.34476	40.0038	4.26409
42.0038	5.43705	42.0038	4.30977
44.0038	5.52729	44.0038	4.35928
46.0038	5.61786	46.0038	4.41842
48.0038	5.72111	48.0038	4.48093
50.0038	5.8249	50.0037	4.54376
52.0037	5.91962	52.0038	4.60087
54.0038	6.02077	54.0038	4.63431
56.0038	6.11885	56.0038	4.64782
58.0037	6.21537	58.0038	4.68696
60.0038	6.30096	60.0038	4.70682
62.0038	6.36838	62.0038	4.72131
64.0038	6.46235	64.0038	4.74631
66.0038	6.5412	66.0038	4.79783
68.0038	6.64112	68.0038	4.86925
70.0038	6.73334	70.0038	4.93595
72.0038	6.7895	72.0038	5.00127
74.0038	6.82632	74.0038	5.0355
76.0038	6.84203	76.0037	5.11519
78.0038	6.85967	78.0038	5.18386
80.0038	6.88032	80.0038	5.2573
82.0038	6.89212	82.0038	5.30029
84.0038	6.90639	84.0038	5.34459
86.0038	6.92117	86.0038	5.3899
88.0038	6.90008	88.0038	5.41971
90.0038	6.86888	90.0038	5.43585
92.0038	6.88682	92.0038	5.48061
94.0038	6.84814	94.0038	5.48728
96.0038	6.80019	96.0038	5.48291
98.0038	6.75257	98.0038	5.45774
100.004	6.70844	100.004	5.45001
102.004	6.63209	102.004	5.47643
104.004	6.53687	104.004	5.49253
106.004	6.41453	106.004	5.50952
108.004	6.3535	108.004	5.51108
110.004	6.29441	110.004	5.51147
112.004	6.24369	112.004	5.49972
114.004	6.19209	114.004	5.48416
116.004	6.13157	116.004	5.4787
118.004	6.07112	118.004	5.478
120.004	6.00864	120.004	5.45977
122.004	5.92925	122.004	5.43163
124.004	5.82449	124.004	5.42278
126.004	5.74482	126.004	5.42083
128.004	5.6516	128.004	5.38722
130.004	5.60828	130.004	5.38507
132.004	5.55391	132.004	5.36706
134.004	5.51874	134.004	5.34085
136.004	5.45975	136.004	5.32213
138.004	5.40962	138.004	5.30366
140.004	5.3309	140.004	5.25202
142.004	5.3053	142.004	5.16869
144.004	5.25547	144.004	5.08498
146.004	5.21412	146.004	5.00121
148.004	5.14836	148.004	4.95779
150.004	5.08979	150.004	4.93
152.004	5.05487	152.004	4.91963
154.004	5.02412	154.004	4.89203
156.004	4.99531	156.004	4.83953
158.004	4.96621	158.004	4.73294
160.004	4.93889	160.004	4.7201
162.004	4.91074	162.004	4.71904
164.004	4.87793	164.004	4.7291
166.004	4.83952	166.004	4.73205
168.004	4.80641	168.004	4.72219
170.004	4.76039	170.004	4.68827
172.004	4.72749	172.004	4.6704
174.004	4.69452	174.004	4.64481
176.004	4.6683	176.004	4.62229
178.004	4.64025	178.004	4.59549
180.004	4.58296	180.004	4.56891
182.004	4.54598	182.004	4.515
184.004	4.48245	184.004	4.48838
186.004	4.43997	186.004	4.4813
188.004	4.4156	188.004	4.4782
190.004	4.39163	190.004	4.47208
192.004	4.37029	192.004	4.45284
194.004	4.36001	194.004	4.40347
196.004	4.3429	196.004	4.37423
198.004	4.32462	198.004	4.32642
200.004	4.30269	200.004	4.30382
202.004	4.27071	202.004	4.25085
204.004	4.25075	204.004	4.19164
206.004	4.23544	206.004	4.18619
208.004	4.22433	208.004	4.16224
210.004	4.21174	210.004	4.1407
212.004	4.19995	212.004	4.12709
214.004	4.18086	214.004	4.10864
216.004	4.16114	216.004	4.05656
218.004	4.14199	218.004	3.97337
220.004	4.12024	220.004	3.92606
222.004	4.10284	222.004	3.90348
224.004	4.06394	224.004	3.88906
226.004	4.02903	226.004	3.84078
228.004	4.01046	228.004	3.821
230.004	3.99141	230.004	3.80446
232.004	3.96325	232.004	3.81431
234.004	3.94289	234.004	3.75395
236.004	3.92735	236.004	3.72737
238.004	3.90884	238.004	3.71889
240.004	3.90069	240.004	3.73024
242.004	3.88587	242.004	3.7119
244.004	3.86874	244.004	3.71184
246.004	3.84842	246.004	3.71814
248.004	3.82591	248.004	3.71362
250.004	3.77993	250.004	3.70919
252.004	3.72209	252.004	3.69796
254.004	3.66195	254.004	3.68739
256.004	3.67764	256.004	3.67626
258.004	3.68015	258.004	3.6612
260.004	3.6772	260.004	3.64988
262.004	3.67223	262.004	3.63934
264.004	3.65885	264.004	3.6121
266.004	3.65574	266.004	3.59067
268.004	3.62517	268.004	3.55725
270.004	3.61931	270.004	3.53259
272.004	3.60798	272.004	3.51858
274.004	3.57905	274.004	3.5203
276.004	3.5608	276.004	3.51195
278.004	3.55987	278.004	3.49267
280.004	3.5538	280.004	3.49314
282.004	3.53374	282.004	3.49281
284.004	3.50921	284.004	3.47446
286.004	3.49363	286.004	3.45337
288.004	3.45502	288.004	3.4281
290.004	3.37735	290.004	3.39589
292.004	3.36256	292.004	3.33959
294.004	3.34005	294.004	3.30175
296.004	3.32377	296.004	3.27563
298.004	3.30736	298.004	3.25535
300.004	3.27338	300.004	3.24817
302.004	3.24094	302.004	3.24548
304.004	3.21104	304.004	3.22975
0.00999231	5.5e-08	0.00999231	8.4e-08
0.0199948	8.2e-08	0.0199964	1.35e-07
0.0299886	9.9e-08	0.0300022	2.03e-07
0.0399982	1.37e-07	0.040006	2.62e-07
0.0499983	1.66e-07	0.0500065	3.22e-07
0.0599966	1.96e-07	0.0600049	3.81e-07
0.0699995	2.26e-07	0.0700053	4.41e-07
0.0799966	2.55e-07	0.0800005	4.99e-07
0.0899967	2.84e-07	0.0899987	5.59e-07
0.0999982	3.14e-07	0.100003	6.16e-07
0.109999	3.44e-07	0.11	6.73e-07
0.120002	3.81e-07	0.119996	7.33e-07
0.129998	4.08e-07	0.129992	7.89e-07
0.140004	4.4e-07	0.139995	8.39e-07
0.150001	4.71e-07	0.149999	8.88e-07
0.159997	5.01e-07	0.159996	9.47e-07
0.169996	5.3e-07	0.169998	9.99e-07
0.179997	5.59e-07	0.179997	1.04e-06
0.189988	5.86e-07	0.189991	1.093e-06
0.199986	6.1e-07	0.199988	1.14e-06
0.209984	6.41e-07	0.209989	1.18e-06
0.220009	6.71e-07	0.220013	1.221e-06
0.229992	7.06e-07	0.23	1.264e-06
0.239982	7.25e-07	0.239989	1.287e-06
0.250005	7.47e-07	0.25001	1.329e-06
0.259998	7.67e-07	0.260001	1.373e-06
0.269984	7.88e-07	0.269989	1.404e-06
0.280012	8.07e-07	0.280015	1.423e-06
0.290007	8.18e-07	0.290005	1.445e-06
0.300019	8.36e-07	0.300022	1.475e-06
0.310014	8.55e-07	0.310013	1.497e-06
0.320001	8.62e-07	0.320002	1.507e-06
0.330021	8.86e-07	0.330022	1.531e-06
0.34001	8.96e-07	0.340012	1.549e-06
0.349997	9.13e-07	0.350004	1.571e-06
0.360026	9.34e-07	0.360024	1.593e-06
0.370015	9.47e-07	0.370017	1.598e-06
0.380039	9.53e-07	0.380038	1.607e-06
0.390023	9.7e-07	0.390026	1.623e-06
0.400012	9.84e-07	0.400017	1.639e-06
0.410033	9.96e-07	0.410042	1.646e-06
0.420024	9.94e-07	0.420026	1.664e-06
0.430015	1.008e-06	0.430018	1.681e-06
0.440037	1.015e-06	0.440039	1.712e-06
0.450023	1.023e-06	0.450025	1.74e-06
0.460013	1.038e-06	0.460011	1.752e-06
0.470039	1.059e-06	0.470035	1.792e-06
0.480026	1.061e-06	0.480027	1.797e-06
0.490049	1.086e-06	0.490049	1.832e-06
0.500036	1.113e-06	0.50003	1.865e-06
