# Supplementary material for: In situ assembly of bioresorbable organic bioelectronics in the brain
Source: Nat Commun. 2023 Jul 24;14:4453. doi: 10.1038/s41467-023-40175-3 (PMC10366153; doi:10.1038/s41467-023-40175-3)
Supplement: Supplementary file 11 — Source data [file 41467_2023_40175_MOESM11_ESM.zip › Source/FigS6.xlsx]

## Sheet: Sheet1
FigS6, mouse brain
39-28		39-30		39-32		39-34		39-36		39-38
U [V]	I [A]	U [V]	I [A]	U [V]	I [A]	U [V]	I [A]	U [V]	I [A]	U [V]	I [A]
-0.480105	-5.32699e-10	-0.480093	-1.36502e-07	-0.480057	-9.57095e-07	-0.480098	-2.66367e-07	-0.480067	-1.47018e-06	-0.480052	-2.14359e-06
-0.460092	-3.57318e-10	-0.460075	-1.30211e-07	-0.460086	-9.1462e-07	-0.460092	-2.47822e-07	-0.460082	-1.39211e-06	-0.460088	-2.03681e-06
-0.44007	-3.85404e-10	-0.440068	-1.23625e-07	-0.44007	-8.75646e-07	-0.440073	-2.40016e-07	-0.440069	-1.31706e-06	-0.440068	-1.93568e-06
-0.420057	-3.28028e-10	-0.420058	-1.06194e-07	-0.420048	-8.28942e-07	-0.420061	-2.25748e-07	-0.420052	-1.24335e-06	-0.420052	-1.82025e-06
-0.400076	-3.78633e-10	-0.400082	-1.01468e-07	-0.400077	-7.88254e-07	-0.400078	-2.14298e-07	-0.400075	-1.19002e-06	-0.40008	-1.71815e-06
-0.380065	-2.53379e-10	-0.380064	-9.78793e-08	-0.380063	-7.4385e-07	-0.380065	-1.93038e-07	-0.380062	-1.11701e-06	-0.380068	-1.59719e-06
-0.360043	-2.2974e-10	-0.360048	-9.10318e-08	-0.360051	-6.97394e-07	-0.360053	-1.83213e-07	-0.360046	-1.04914e-06	-0.360049	-1.49301e-06
-0.34007	-1.84309e-10	-0.340067	-9.35097e-08	-0.340074	-6.5953e-07	-0.340067	-1.71739e-07	-0.340065	-9.83286e-07	-0.340075	-1.38237e-06
-0.320053	-2.12562e-10	-0.320051	-8.43167e-08	-0.320055	-6.11523e-07	-0.320055	-1.57258e-07	-0.320053	-9.13184e-07	-0.320066	-1.29141e-06
-0.30004	-3.28255e-10	-0.30005	-7.88303e-08	-0.300036	-5.71504e-07	-0.300041	-1.48998e-07	-0.300037	-8.54248e-07	-0.300047	-1.20264e-06
-0.280054	-1.42813e-10	-0.280063	-7.50015e-08	-0.280062	-5.32871e-07	-0.280071	-1.32606e-07	-0.280061	-7.96727e-07	-0.280061	-1.09335e-06
-0.260042	-2.65825e-10	-0.260051	-6.97828e-08	-0.260042	-4.88902e-07	-0.260048	-1.18019e-07	-0.260043	-7.27452e-07	-0.260049	-1.00677e-06
-0.240035	-1.03247e-10	-0.240038	-6.3638e-08	-0.240032	-4.54026e-07	-0.240035	-1.09973e-07	-0.240029	-6.69367e-07	-0.240028	-9.08753e-07
-0.22005	-2.01583e-10	-0.220062	-5.82325e-08	-0.220053	-4.09921e-07	-0.220065	-1.00503e-07	-0.220057	-6.04372e-07	-0.220061	-8.2348e-07
-0.200015	-9.37939e-11	-0.20002	-5.23107e-08	-0.20003	-3.70793e-07	-0.200033	-9.22369e-08	-0.200019	-5.48731e-07	-0.200027	-7.32588e-07
-0.180017	-1.16622e-10	-0.180028	-4.74379e-08	-0.180033	-3.30994e-07	-0.18003	-8.35605e-08	-0.180021	-4.89841e-07	-0.18002	-6.40823e-07
-0.160017	-1.11985e-10	-0.160029	-4.53262e-08	-0.160038	-2.91149e-07	-0.160033	-7.26377e-08	-0.160027	-4.3376e-07	-0.160018	-5.58229e-07
-0.140024	-9.40681e-11	-0.140036	-3.7128e-08	-0.140037	-2.5583e-07	-0.140034	-6.54126e-08	-0.140031	-3.74374e-07	-0.140031	-4.81193e-07
-0.120032	-6.4671e-11	-0.120033	-3.40573e-08	-0.120045	-2.15675e-07	-0.120041	-5.35519e-08	-0.120028	-3.19275e-07	-0.120037	-4.08097e-07
-0.100022	-2.12407e-10	-0.100031	-2.72391e-08	-0.100043	-1.7939e-07	-0.100039	-4.51156e-08	-0.100037	-2.6243e-07	-0.100033	-3.3103e-07
-0.0800202	-1.24335e-11	-0.0800375	-2.46348e-08	-0.0800387	-1.41881e-07	-0.0800344	-3.64025e-08	-0.0800435	-2.07592e-07	-0.0800401	-2.58679e-07
-0.0600263	-1.70588e-11	-0.0600346	-1.84141e-08	-0.0600383	-1.05959e-07	-0.0600365	-2.82317e-08	-0.0600362	-1.5552e-07	-0.0600339	-1.93904e-07
-0.040017	-6.99759e-12	-0.0400331	-1.37795e-08	-0.0400288	-7.00646e-08	-0.0400314	-1.92359e-08	-0.0400379	-1.01037e-07	-0.0400291	-1.26324e-07
-0.0200275	-6.72221e-11	-0.0200279	-8.26222e-09	-0.0200291	-4.39251e-08	-0.0200291	-1.09779e-08	-0.0200263	-4.99732e-08	-0.0200244	-6.238e-08
3.92199e-05	1.97649e-11	3.14951e-05	-2.63281e-09	3.13997e-05	-9.59381e-09	3.17812e-05	-3.69759e-09	3.53098e-05	-1.43172e-08	2.985e-05	-1.72165e-08
0.0200398	1.45459e-10	0.0200404	3.84428e-09	0.0200247	2.22381e-08	0.0200343	5.32038e-09	0.0200273	3.30802e-08	0.020016	4.00824e-08
0.0400373	1.20056e-10	0.0400359	1.04979e-08	0.0400241	5.86237e-08	0.0400411	1.50119e-08	0.0400257	8.35401e-08	0.0400344	1.14983e-07
0.0600433	6.55293e-11	0.0600358	1.73994e-08	0.0600285	9.27373e-08	0.0600345	2.36403e-08	0.0600443	1.44972e-07	0.0600342	1.71778e-07
0.0800387	1.40548e-10	0.0800336	2.39498e-08	0.0800326	1.33886e-07	0.080037	3.44087e-08	0.0800331	1.83885e-07	0.0800343	2.23386e-07
0.100047	1.46651e-10	0.100038	3.20175e-08	0.100034	1.68856e-07	0.100043	4.35342e-08	0.100045	2.29872e-07	0.100036	2.77028e-07
0.120047	1.39618e-10	0.120036	3.89015e-08	0.120036	2.00277e-07	0.120033	5.268e-08	0.12004	2.76555e-07	0.120036	3.28448e-07
0.14004	1.58429e-10	0.140035	4.91918e-08	0.140044	2.32944e-07	0.140024	6.42165e-08	0.140033	3.21094e-07	0.140038	3.82729e-07
0.160041	1.91104e-10	0.160031	5.76533e-08	0.160038	2.65609e-07	0.160022	7.52151e-08	0.160039	3.65818e-07	0.160038	4.33028e-07
0.180035	2.88773e-10	0.180031	6.89919e-08	0.180034	2.9552e-07	0.180026	8.65653e-08	0.180031	4.0567e-07	0.180035	4.82153e-07
0.200054	2.28524e-10	0.200032	7.61051e-08	0.200041	3.28439e-07	0.200033	9.79094e-08	0.200035	4.42957e-07	0.200042	5.32121e-07
0.220063	2.71285e-10	0.220038	8.83335e-08	0.220052	3.5915e-07	0.220054	1.10123e-07	0.220042	4.87784e-07	0.22005	5.78161e-07
0.240066	3.53217e-10	0.240056	9.98765e-08	0.240066	3.8815e-07	0.240066	1.27239e-07	0.240067	5.25022e-07	0.240058	6.29536e-07
0.260045	3.02076e-10	0.260072	1.11588e-07	0.260078	4.24807e-07	0.260077	1.39689e-07	0.26004	5.65284e-07	0.260069	6.71073e-07
0.280053	3.27826e-10	0.280053	1.23272e-07	0.280053	4.55181e-07	0.280054	1.53626e-07	0.280063	6.1052e-07	0.280044	7.14661e-07
0.300066	3.45552e-10	0.300065	1.38925e-07	0.300064	4.83638e-07	0.300061	1.61103e-07	0.300069	6.41261e-07	0.300048	7.5058e-07
0.320081	3.83496e-10	0.320072	1.5114e-07	0.320073	5.14378e-07	0.320076	1.82896e-07	0.320082	6.74829e-07	0.320063	7.98902e-07
0.340059	3.96442e-10	0.340081	1.63231e-07	0.340083	5.47156e-07	0.340083	1.92489e-07	0.340044	7.1014e-07	0.340077	8.50262e-07
0.360054	3.97801e-10	0.36006	1.75332e-07	0.360067	5.78096e-07	0.360061	2.03133e-07	0.360056	7.45816e-07	0.360051	8.91946e-07
0.380074	4.21894e-10	0.380075	1.87417e-07	0.380076	6.03491e-07	0.380074	2.20374e-07	0.380066	7.72873e-07	0.380065	9.25274e-07
0.400088	3.35217e-10	0.400081	2.05911e-07	0.40009	6.35407e-07	0.400088	2.32155e-07	0.400082	8.00495e-07	0.400072	9.56016e-07
0.420065	5.28836e-10	0.420093	2.26606e-07	0.420099	6.64672e-07	0.420097	2.47492e-07	0.420091	8.26421e-07	0.420086	9.95539e-07
0.440073	4.62973e-10	0.440072	2.33101e-07	0.440068	6.93161e-07	0.440071	2.64767e-07	0.440061	8.67918e-07	0.440065	1.02234e-06
0.460084	5.80394e-10	0.460087	2.51154e-07	0.460085	7.20503e-07	0.460072	2.76438e-07	0.460076	8.99594e-07	0.460077	1.06685e-06
0.480092	6.16777e-10	0.480095	2.66245e-07	0.480093	7.51521e-07	0.48009	2.95051e-07	0.480093	9.186e-07	0.480092	1.07674e-06
0.500071	5.61357e-10	0.500104	2.87831e-07	0.5001	7.80175e-07	0.500092	3.06201e-07	0.500057	9.36744e-07	0.500096	1.10746e-06
0.480096	3.32844e-10	0.480095	2.71922e-07	0.480093	7.32998e-07	0.480102	2.95384e-07	0.480089	8.78924e-07	0.480082	1.0293e-06
0.460088	3.82257e-10	0.460084	2.56107e-07	0.460081	6.99671e-07	0.460079	2.83346e-07	0.460077	8.49606e-07	0.460064	9.741e-07
0.440075	3.57497e-10	0.44008	2.41875e-07	0.44008	6.66678e-07	0.44007	2.68143e-07	0.440067	8.24811e-07	0.440057	9.20858e-07
0.420065	3.44813e-10	0.420098	2.30651e-07	0.4201	6.40262e-07	0.420091	2.51421e-07	0.420106	7.89168e-07	0.420084	9.00662e-07
0.400089	2.89786e-10	0.400084	2.15451e-07	0.40009	6.10009e-07	0.400086	2.38747e-07	0.400088	7.55623e-07	0.400069	8.61149e-07
0.380078	2.67482e-10	0.380079	2.0041e-07	0.380072	5.82554e-07	0.38007	2.23739e-07	0.380073	7.29211e-07	0.38007	7.99807e-07
0.360062	2.64263e-10	0.36006	1.91909e-07	0.360057	5.53696e-07	0.360057	2.0947e-07	0.360063	6.94705e-07	0.360049	7.81812e-07
0.340054	3.55494e-10	0.340094	1.73596e-07	0.34008	5.23973e-07	0.340078	1.95231e-07	0.340089	6.62112e-07	0.340081	7.28605e-07
0.32008	2.77209e-10	0.320075	1.60175e-07	0.320079	4.92013e-07	0.320073	1.821e-07	0.320073	6.27781e-07	0.320073	6.93145e-07
0.300069	2.21038e-10	0.300065	1.50918e-07	0.300066	4.56194e-07	0.300056	1.67355e-07	0.300067	5.96429e-07	0.30006	6.55184e-07
0.28006	2.32887e-10	0.280056	1.3703e-07	0.280046	4.32773e-07	0.280046	1.54454e-07	0.280057	5.59286e-07	0.28005	6.12156e-07
0.260031	2.30515e-10	0.260087	1.28464e-07	0.26007	4.03862e-07	0.260071	1.45789e-07	0.260075	5.29942e-07	0.26007	5.78059e-07
0.240065	1.49751e-10	0.24007	1.1315e-07	0.240062	3.69556e-07	0.240061	1.32608e-07	0.240066	4.97414e-07	0.240052	5.33173e-07
0.220061	1.68884e-10	0.220051	1.00953e-07	0.220053	3.38969e-07	0.22005	1.20587e-07	0.220057	4.5426e-07	0.220039	4.98247e-07
0.20005	1.74713e-10	0.200048	9.09843e-08	0.200052	3.12474e-07	0.200037	1.08198e-07	0.200039	4.20819e-07	0.200029	4.57915e-07
0.180034	3.73244e-11	0.180041	8.32101e-08	0.180028	2.81828e-07	0.180029	9.76882e-08	0.180034	3.79062e-07	0.18003	4.09427e-07
0.160034	5.95927e-11	0.160048	7.06688e-08	0.160032	2.51959e-07	0.160029	8.64954e-08	0.16004	3.4276e-07	0.160029	3.68476e-07
0.140036	1.77825e-10	0.140045	6.19177e-08	0.140033	2.19486e-07	0.140031	7.56147e-08	0.140039	3.02284e-07	0.140033	3.25719e-07
0.120039	6.80566e-11	0.120038	5.24124e-08	0.120041	1.90325e-07	0.120034	6.45551e-08	0.120042	2.61497e-07	0.120035	2.85112e-07
0.100035	-1.19853e-10	0.100048	4.23752e-08	0.100036	1.58586e-07	0.100031	5.53046e-08	0.100047	2.20956e-07	0.100036	2.38136e-07
0.0800344	-6.98566e-12	0.0800518	3.53372e-08	0.0800431	1.28219e-07	0.0800372	4.2715e-08	0.080052	1.8115e-07	0.0800328	1.93854e-07
0.0600414	8.30889e-12	0.0600428	2.52864e-08	0.0600395	9.64795e-08	0.0600369	3.30992e-08	0.0600468	1.35547e-07	0.060032	1.48816e-07
0.0400412	2.02656e-12	0.0400442	1.71977e-08	0.04004	7.38502e-08	0.0400316	2.19802e-08	0.0400385	9.23492e-08	0.0400232	1.00151e-07
0.0200338	-1.06096e-11	0.0200417	8.76539e-09	0.0200389	4.13923e-08	0.0200345	1.33336e-08	0.0200351	5.8771e-08	0.020026	5.10982e-08
3.80278e-05	-1.46413e-10	3.83854e-05	2.24987e-09	4.02212e-05	9.00025e-09	3.85046e-05	4.04823e-09	4.64201e-05	1.43966e-08	3.34263e-05	1.41175e-08
-0.0200389	-6.22511e-11	-0.0200284	-3.87709e-09	-0.0200208	-2.16582e-08	-0.0200331	-6.0995e-09	-0.0200202	-3.38165e-08	-0.0200185	-3.74386e-08
-0.0400343	-1.2958e-11	-0.04003	-1.11329e-08	-0.0400293	-5.78934e-08	-0.0400332	-1.60845e-08	-0.0400208	-8.4804e-08	-0.0400316	-9.73083e-08
-0.0600354	-1.52409e-10	-0.0600318	-1.82675e-08	-0.0600241	-9.16786e-08	-0.0600359	-2.61486e-08	-0.0600306	-1.4722e-07	-0.0600386	-1.71552e-07
-0.0800449	-1.75226e-10	-0.0800251	-2.29186e-08	-0.0800381	-1.34458e-07	-0.0800412	-3.50736e-08	-0.080041	-2.0157e-07	-0.0800387	-2.34884e-07
-0.100041	-1.39344e-10	-0.100023	-2.94847e-08	-0.100037	-1.69975e-07	-0.10004	-4.51272e-08	-0.100033	-2.55561e-07	-0.100044	-2.97767e-07
-0.120039	-1.80781e-10	-0.120027	-3.52294e-08	-0.120028	-2.07916e-07	-0.120039	-5.49789e-08	-0.12003	-3.14282e-07	-0.120048	-3.67879e-07
-0.14003	-1.60706e-10	-0.140027	-4.15143e-08	-0.140035	-2.44154e-07	-0.140039	-6.48419e-08	-0.140031	-3.68285e-07	-0.140048	-4.40611e-07
-0.160037	-2.69425e-10	-0.160021	-4.9045e-08	-0.16003	-2.82275e-07	-0.160032	-7.41549e-08	-0.160032	-4.31204e-07	-0.160035	-5.23668e-07
-0.180032	-2.49183e-10	-0.180018	-5.14441e-08	-0.180026	-3.19761e-07	-0.180028	-8.49633e-08	-0.180025	-4.8771e-07	-0.180031	-5.97761e-07
-0.200021	-2.89249e-10	-0.200022	-5.33036e-08	-0.200024	-3.60051e-07	-0.200017	-9.61031e-08	-0.200016	-5.46023e-07	-0.200025	-6.77598e-07
-0.220059	-2.94852e-10	-0.220062	-6.19866e-08	-0.220046	-3.99051e-07	-0.220058	-1.08354e-07	-0.220046	-6.09449e-07	-0.220059	-7.70384e-07
-0.240026	-2.86579e-10	-0.240035	-6.90619e-08	-0.240028	-4.38832e-07	-0.240027	-1.18249e-07	-0.240021	-6.77292e-07	-0.240038	-8.63872e-07
-0.260049	-3.05867e-10	-0.260047	-7.8507e-08	-0.260041	-4.7721e-07	-0.260043	-1.29601e-07	-0.260041	-7.38526e-07	-0.260056	-9.58431e-07
-0.280063	-3.65508e-10	-0.280068	-8.41405e-08	-0.280056	-5.19258e-07	-0.280069	-1.38644e-07	-0.280062	-8.01721e-07	-0.280071	-1.05864e-06
-0.30004	-3.28183e-10	-0.300048	-8.51146e-08	-0.30004	-5.62122e-07	-0.300042	-1.53236e-07	-0.300045	-8.63045e-07	-0.300045	-1.14971e-06
-0.32006	-4.14133e-10	-0.320061	-9.41219e-08	-0.320048	-6.05296e-07	-0.320059	-1.63611e-07	-0.320055	-9.21689e-07	-0.320056	-1.24816e-06
-0.34007	-4.76503e-10	-0.340075	-9.88147e-08	-0.340064	-6.49319e-07	-0.340072	-1.74317e-07	-0.340064	-9.94814e-07	-0.340077	-1.34881e-06
-0.360047	-5.60653e-10	-0.360049	-1.02088e-07	-0.360034	-6.90519e-07	-0.360054	-1.83171e-07	-0.360052	-1.0569e-06	-0.360061	-1.4626e-06
-0.380059	-4.45974e-10	-0.380061	-1.03177e-07	-0.380051	-7.32601e-07	-0.380074	-1.9706e-07	-0.380071	-1.12782e-06	-0.380073	-1.57029e-06
-0.400068	-4.68886e-10	-0.400071	-1.07491e-07	-0.400074	-7.82416e-07	-0.400082	-2.11612e-07	-0.400083	-1.18459e-06	-0.40008	-1.68364e-06
-0.420053	-5.35691e-10	-0.420055	-1.16831e-07	-0.420048	-8.2283e-07	-0.420066	-2.23468e-07	-0.420063	-1.23434e-06	-0.420061	-1.79312e-06
-0.440065	-4.72903e-10	-0.440072	-1.15243e-07	-0.440067	-8.75409e-07	-0.440076	-2.34783e-07	-0.44007	-1.31267e-06	-0.440071	-1.91314e-06
-0.460084	-5.26941e-10	-0.460083	-1.20514e-07	-0.460078	-9.16026e-07	-0.460084	-2.44902e-07	-0.460082	-1.38093e-06	-0.460089	-2.02487e-06
-0.480094	-4.83048e-10	-0.480056	-1.2359e-07	-0.480099	-9.53458e-07	-0.480061	-2.60764e-07	-0.480066	-1.44667e-06	-0.480103	-2.15926e-06
-0.500064	-4.72212e-10	-0.500071	-1.29367e-07	-0.500074	-1.00776e-06	-0.500072	-2.78569e-07	-0.500079	-1.51809e-06	-0.500077	-2.28234e-06
-0.48005	-4.40502e-10	-0.520092	-1.34421e-07	-0.480057	-9.65515e-07	-0.52009	-2.91456e-07	-0.520088	-1.58249e-06	-0.480103	-2.16257e-06
-0.460082	-3.34454e-10	-0.480101	-1.21127e-07	-0.46008	-9.1644e-07	-0.4801	-2.62896e-07	-0.480099	-1.42327e-06	-0.460089	-2.05674e-06
-0.440069	-3.98946e-10	-0.460099	-1.12024e-07	-0.440061	-8.73984e-07	-0.460088	-2.45665e-07	-0.460088	-1.34619e-06	-0.440072	-1.93614e-06
-0.420055	-4.16112e-10	-0.440077	-1.1169e-07	-0.420042	-8.28086e-07	-0.440059	-2.34211e-07	-0.440071	-1.29412e-06	-0.420059	-1.85004e-06
-0.400075	-3.61645e-10	-0.420058	-9.57914e-08	-0.400093	-7.7962e-07	-0.420058	-2.16027e-07	-0.420053	-1.22545e-06	-0.40008	-1.71938e-06
-0.380061	-2.37477e-10	-0.400075	-9.94414e-08	-0.380076	-7.4339e-07	-0.400073	-2.01232e-07	-0.400074	-1.16142e-06	-0.380065	-1.60886e-06
		-0.380061	-9.42189e-08	-0.36006	-7.00165e-07	-0.380063	-1.96251e-07	-0.380064	-1.091e-06	-0.360053	-1.51346e-06
		-0.360047	-8.91639e-08	-0.340076	-6.60015e-07			-0.360051	-1.0384e-06	-0.340076	-1.41058e-06
		-0.340067	-9.16826e-08	-0.320047	-6.13635e-07			-0.340069	-9.66848e-07
				-0.300039	-5.75555e-07			-0.320054	-9.05867e-07
				-0.280059	-5.35677e-07			-0.300041	-8.47363e-07
				-0.260044	-4.88961e-07			-0.280062	-7.92042e-07
				-0.240024	-4.50943e-07			-0.260043	-7.27925e-07
				-0.220054	-4.08531e-07			-0.240028	-6.63006e-07
								-0.220049	-6.07098e-07
								-0.200028	-5.50132e-07
								-0.18003	-4.87953e-07
								-0.160035	-4.29277e-07
								-0.140038	-3.7175e-07
								-0.120041	-3.15503e-07
								-0.100038	-2.61948e-07
								-0.0800344	-2.09562e-07
								-0.0600381	-1.55339e-07
								-0.0400331	-1.01103e-07
								-0.0200288	-5.00449e-08
								3.18527e-05	-1.38482e-08
								0.0200231	3.27243e-08
								0.0400266	8.40616e-08
								0.0600351	1.45777e-07
								0.0800357	1.84047e-07
								0.100043	2.32831e-07
								0.120039	2.76657e-07
								0.140048	3.23995e-07
								0.160033	3.6527e-07
								0.18003	4.09207e-07
								0.200038	4.51692e-07
								0.220061	4.86497e-07
								0.240062	5.30963e-07
								0.260044	5.59995e-07
								0.28005	6.06404e-07
								0.300064	6.38223e-07
								0.320076	6.73201e-07
								0.340049	7.09029e-07
								0.360053	7.42248e-07
								0.380069	7.77026e-07
								0.400084	8.07614e-07
								0.420065	8.39434e-07
								0.440066	8.63548e-07
								0.46007	8.84768e-07
								0.480098	9.11056e-07
								0.500064	9.36413e-07
								0.480088	8.77889e-07
								0.460082	8.47588e-07
								0.440074	8.15998e-07
								0.420057	7.81721e-07
								0.400083	7.55744e-07
								0.380068	7.17905e-07
								0.360065	6.83793e-07
								0.340052	6.58241e-07
								0.320075	6.29279e-07
								0.300068	5.89539e-07
								0.280052	5.63039e-07
								0.260043	5.20881e-07
